# Supplementary material for: A Comparative Kidney Transcriptome Analysis of Bicarbonate-Loaded insrr-Null Mice
Source: Curr Issues Mol Biol. 2023 Dec 4;45(12):9709–22. doi: 10.3390/cimb45120606 (PMC10742211; doi:10.3390/cimb45120606)
Supplement: Supplementary file 1 [file cimb-45-00606-s001.zip]

Archive with 5 entries (5 files):
- cimb-2699240-supplementary-figure.pdf
- suppemental table S1.pdf
- suppemental table S2.pdf
- supplemental data file S1.xlsx
- supplemental data file S2.xlsx
