# Supplementary material for: A Comparative Kidney Transcriptome Analysis of Bicarbonate-Loaded insrr-Null Mice
Source: Curr Issues Mol Biol. 2023 Dec 4;45(12):9709–22. doi: 10.3390/cimb45120606 (PMC10742211; doi:10.3390/cimb45120606)
Supplement: Supplementary file 1 [file cimb-45-00606-s001.zip › supplemental data file S1.xlsx]

## Sheet: WT_H2O - KO_H2O
pos	id	name	biotype	baseMean	WT1_H2O	WT2_H2O	WT3_H2O	WT4_H2O	KO1_H2O	KO2_H2O	KO3_H2O	KO4_H2O	log2FoldChange	lfcSE	stat	pvalue	padj
chr2:122147686-122153083	ENSMUSG00000098973	Mir6236	miRNA	62039.6	108618	94192.2	97627	102402	24127.2	23560.7	21862.9	23927.1	-2.05826	0.0658555	-31.2542	1.9565e-214	2.80797e-210
chr9:66060222-66066623	ENSMUSG00000059751	Rps3a3	processed_pseudogene	161.188	1.96071	0	0	0	351.509	304.506	288.058	343.47	4.68879	0.189363	24.7609	2.36467e-135	1.69689e-131
chr10:78425669-78427622	ENSMUSG00000064363	mt-Nd4	protein_coding	159280	88232.8	94630.6	89869.3	83538.5	208951	230781	240772	237462	1.33166	0.0677578	19.6532	5.42343e-86	2.59457e-82
chr7:44225360-44229618	ENSMUSG00000065922	n-R5-8s1	rRNA	376.631	182.346	122.513	138.686	166.329	643.807	607.178	565.938	586.251	1.83123	0.111251	16.4603	7.07665e-61	2.5391e-57
chr2:164214454-164221660	ENSMUSG00000064345	mt-Nd2	protein_coding	229708	124194	135707	143250	130908	317716	311921	306590	367378	1.24713	0.0759318	16.4243	1.28159e-60	3.67869e-57
chr3:135485611-135571404	ENSMUSG00000057666	Gapdh	protein_coding	737.384	1017.61	1111.03	1122.59	1187.56	380.645	371.461	306.38	401.812	-1.52576	0.0931915	-16.3723	3.01404e-60	7.20959e-57
chr11:54902453-54910377	ENSMUSG00000064370	mt-Cytb	protein_coding	409707	246648	262711	257924	239090	504241	591335	581236	594469	1.14302	0.0702525	16.2701	1.60818e-59	3.29722e-56
chr4:41194313-41275144	ENSMUSG00000064368	mt-Nd6	protein_coding	130721	57764.4	69736.4	77647.5	62018.5	184819	205914	205612	182255	1.47173	0.0915967	16.0675	4.30986e-58	7.73188e-55
chr17:26937973-26939478	ENSMUSG00000028081	Rps3a1	protein_coding	55.7512	128.426	99.6921	98.2811	104.627	5.63918	5.50313	1.01787	2.82304	-3.02495	0.198426	-15.2448	1.78365e-52	2.84433e-49
chr10:80047166-80056439	ENSMUSG00000089417	Gm22009	scaRNA	285.697	147.053	122.513	126.673	124.3	402.262	484.275	418.346	460.155	1.63944	0.109826	14.9276	2.17834e-50	3.12635e-47
chr6:129512555-129519227	ENSMUSG00000061477	Rps7	protein_coding	193.11	301.949	277.456	299.211	305.832	95.8661	86.2157	81.4299	96.9243	-1.58569	0.115269	-13.7565	4.65785e-43	6.07722e-40
chr13:97176331-97198357	ENSMUSG00000054428	Atpif1	protein_coding	1370.28	820.556	721.867	768.776	833.436	1750.97	2191.16	2098.86	1776.63	1.25141	0.0918323	13.6271	2.76437e-42	3.30619e-39
chr19:6977741-6980461	ENSMUSG00000064945	Rny3	misc_RNA	86.377	29.4106	14.4133	20.7482	22.3561	155.078	158.673	131.306	159.031	2.25687	0.16639	13.5637	6.57638e-42	7.26032e-39
chr11:101082565-101086619	ENSMUSG00000035674	Ndufa3	protein_coding	694.436	441.159	429.997	407.32	430.132	874.073	940.117	960.873	1071.81	1.12302	0.085864	13.0791	4.33537e-39	4.44438e-36
chr15:4026383-4155344	ENSMUSG00000018770	Atp5g3	protein_coding	1918.19	1424.45	1244.35	1267.83	1363.72	2408.87	2460.81	2653.6	2521.91	0.896522	0.0702929	12.7541	2.95823e-37	2.83044e-34
chr7:48908716-49610090	ENSMUSG00000076258	Gm23935	miRNA	7266.88	5190.97	3830.34	3869	4305.79	10407.1	9633.22	10126.8	10771.8	1.19074	0.0934024	12.7485	3.17945e-37	2.85197e-34
chr11:70651850-70654644	ENSMUSG00000016427	Ndufa1	protein_coding	403.609	245.088	227.01	253.347	266.485	538.542	560.402	564.92	573.077	1.11878	0.0889308	12.5803	2.71022e-36	2.28806e-33
chrX:141475385-141689234	ENSMUSG00000049422	Chchd10	protein_coding	2112.89	1396.02	1214.32	1308.23	1453.15	2644.78	2658.01	2979.32	3249.32	1.05459	0.0876281	12.0349	2.33041e-33	1.85812e-30
chr2:174427493-174439039	ENSMUSG00000071415	Rpl23	protein_coding	209.848	125.485	115.307	114.661	115.358	306.396	305.424	293.148	303.006	1.26936	0.107737	11.782	4.83077e-32	3.64901e-29
chr3:88056520-88058495	ENSMUSG00000064341	mt-Nd1	protein_coding	251166	146473	154511	176325	153358	358360	305653	315585	399062	1.07581	0.0918323	11.715	1.06795e-31	7.66363e-29
chr15:80077794-80091868	ENSMUSG00000071076	Jund	protein_coding	521.744	365.672	330.305	317.775	320.139	684.221	670.464	778.674	706.701	1.0417	0.0890189	11.702	1.24456e-31	8.50568e-29
chr2:172868012-172940321	ENSMUSG00000084786	Ubl5	protein_coding	441.827	303.909	265.445	260.991	289.735	591.174	587.917	584.26	651.181	1.05567	0.0902957	11.6912	1.41294e-31	9.2175e-29
chr14:54426909-54429756	ENSMUSG00000086324	Gm15564	antisense_RNA	2835.32	1785.22	968.094	1245.99	1303.81	5038.61	3892.54	4372.79	4075.53	1.5362	0.132148	11.6248	3.0839e-31	1.92435e-28
chr7:141447370-141451585	ENSMUSG00000024038	Ndufv3	protein_coding	956.588	722.52	647.398	692.336	701.088	1213.36	1203.35	1241.81	1230.84	0.800528	0.0690084	11.6004	4.09935e-31	2.44823e-28
chr7:126795234-126800751	ENSMUSG00000024914	Drap1	protein_coding	727.159	462.727	392.763	442.265	516.873	922.006	974.971	1030.09	1075.58	1.08278	0.093367	11.5971	4.26462e-31	2.44823e-28
chr14:118937976-118981697	ENSMUSG00000059412	Fxyd2	protein_coding	12381.1	9061.4	8509.86	8560.28	9540.69	14614.9	15352.8	16505.8	16903.4	0.807029	0.0699874	11.5311	9.19994e-31	5.07837e-28
chr4:155812489-155824543	ENSMUSG00000004263	Atn1	protein_coding	141.509	82.3497	61.2566	53.5086	66.1741	205.83	197.195	236.147	229.607	1.5205	0.137423	11.0644	1.86681e-28	9.92312e-26
chr2:32384633-32388252	ENSMUSG00000027133	Nop10	protein_coding	318.851	205.874	169.356	197.654	220.878	434.217	454.925	427.507	440.394	1.07745	0.0995012	10.8285	2.52139e-27	1.29239e-24
chr3:35959312-36000678	ENSMUSG00000031231	Cox7b	protein_coding	1416.21	1068.58	1001.73	944.59	1094.56	1726.53	1805.94	1769.06	1918.72	0.788133	0.0735362	10.7176	8.41367e-27	4.1639e-24
chr2:74825803-74878431	ENSMUSG00000023089	Ndufa5	protein_coding	454.796	316.654	271.451	298.119	319.245	554.52	629.191	616.832	632.361	0.963625	0.0908791	10.6034	2.87448e-26	1.37515e-23
chr3:87906321-87916132	ENSMUSG00000064339	mt-Rnr2	Mt_rRNA	1.1056e+06	640287	873299	735890	701249	1.43195e+06	1.52359e+06	1.36617e+06	1.57236e+06	0.952328	0.0912867	10.4323	1.7662e-25	8.17693e-23
chr16:25959288-26105784	ENSMUSG00000047459	Dynlrb1	protein_coding	707.417	510.764	488.852	437.897	495.411	831.779	923.608	979.195	991.827	0.906449	0.0871128	10.4055	2.34109e-25	1.04998e-22
chr3:19957054-20009145	ENSMUSG00000030122	Ptms	protein_coding	4324.68	3123.4	2610.01	2582.61	3226.43	5308.35	6030.51	6349.5	5366.6	0.95028	0.0925806	10.2643	1.02009e-24	4.30599e-22
chr1:165763746-165775308	ENSMUSG00000062997	Rpl35	protein_coding	65.1676	22.5481	19.2178	27.3003	21.4619	100.565	101.808	96.698	131.742	1.78436	0.173834	10.2647	1.01606e-24	4.30599e-22
chr15:89089084-89100340	ENSMUSG00000060802	B2m	protein_coding	3797.16	2907.73	3028	2513.81	2540.55	4850.64	4564.84	4969.26	5002.42	0.792658	0.0772807	10.2569	1.10232e-24	4.52014e-22
chr1:174833785-174921819	ENSMUSG00000041697	Cox6a1	protein_coding	2340.9	1744.05	1517	1516.8	1840.36	2971.85	2891.89	2975.25	3270.02	0.838627	0.0817992	10.2523	1.15603e-24	4.60871e-22
chr7:119462711-119479282	ENSMUSG00000110170	St6galnac2	protein_coding	222.023	132.348	132.122	113.569	126.983	286.658	289.831	376.613	318.062	1.21947	0.120099	10.1539	3.18491e-24	1.2354e-21
chr8:65028417-65037336	ENSMUSG00000030551	Nr2f2	protein_coding	1917.88	1382.3	1448.54	1436	1523.79	2186.12	2461.73	2529.42	2375.12	0.702288	0.0706421	9.9415	2.74673e-23	1.0108e-20
chr11:121701544-121716306	ENSMUSG00000063882	Uqcrh	protein_coding	1017.37	737.226	590.946	630.091	728.809	1273.52	1295.99	1308.99	1573.37	0.965375	0.0970917	9.94292	2.70773e-23	1.0108e-20
chr4:126316047-126321703	ENSMUSG00000004231	Pax2	protein_coding	1265.22	976.432	980.105	950.05	1008.71	1553.59	1608.75	1569.56	1474.57	0.648845	0.065487	9.90799	3.84283e-23	1.37881e-20
chr16:4874778-4880315	ENSMUSG00000048758	Rpl29	protein_coding	132.738	67.6444	48.0444	72.0728	79.5878	178.574	195.361	211.718	208.905	1.37698	0.139291	9.88565	4.80476e-23	1.6819e-20
chr2:148871722-148875692	ENSMUSG00000083863	Gm13341	unprocessed_pseudogene	86.0401	36.2731	34.8322	29.4843	34.8755	173.875	103.642	144.538	130.801	1.64629	0.168317	9.78088	1.36018e-22	4.64793e-20
chr15:100615628-100620731	ENSMUSG00000024002	Brd4	protein_coding	1622.04	1297.01	1238.34	1216.5	1279.66	1914.5	1932.51	1976.71	2121.04	0.643082	0.0658364	9.76788	1.54647e-22	5.16162e-20
chr6:56832059-56879358	ENSMUSG00000059534	Uqcr10	protein_coding	777.411	567.624	499.662	456.461	581.259	953.022	974.053	1088.11	1099.1	0.917035	0.0939991	9.75578	1.74263e-22	5.68415e-20
chr2:31974436-32053975	ENSMUSG00000024985	Tcf7l2	protein_coding	415.841	275.479	276.255	306.855	287.052	503.767	588.835	532.348	556.138	0.886819	0.0909308	9.75268	1.79654e-22	5.72978e-20
chr11:59202486-59206134	ENSMUSG00000021606	Ndufs6	protein_coding	426.462	275.479	275.054	248.979	309.409	529.143	543.892	571.027	658.709	0.990637	0.101878	9.72377	2.38779e-22	7.4028e-20
chr5:138161071-138164646	ENSMUSG00000026238	Ptma	protein_coding	271.118	182.346	182.569	149.606	179.743	359.028	347.614	401.042	366.995	1.01803	0.104712	9.72222	2.42427e-22	7.4028e-20
chr7:92874470-92934583	ENSMUSG00000025868	Higd2a	protein_coding	742.314	508.803	478.042	453.185	551.749	962.42	893.341	947.641	1143.33	0.933524	0.0967486	9.64897	4.96533e-22	1.48463e-19
chr10:127095650-127121131	ENSMUSG00000034101	Ctnnd1	protein_coding	507.389	373.515	308.685	338.524	369.323	619.37	733.75	653.475	662.473	0.893338	0.092886	9.61758	6.73991e-22	1.97411e-19
chr17:43568098-43612201	ENSMUSG00000020267	Hint1	protein_coding	983.052	657.817	546.505	598.423	774.416	1325.21	1302.41	1213.31	1446.34	0.973914	0.102067	9.54189	1.4025e-21	4.02573e-19
chr10:61680299-61693297	ENSMUSG00000060938	Rpl26	protein_coding	247.904	166.66	150.139	155.066	166.329	343.05	314.595	317.577	369.818	1.00509	0.10585	9.49545	2.19259e-21	6.05155e-19
chrX:162411954-162643649	ENSMUSG00000064367	mt-Nd5	protein_coding	265178	162641	194922	217793	185223	353338	347333	338818	321359	0.806208	0.0848976	9.49624	2.17612e-21	6.05155e-19
chr5:124439930-124462308	ENSMUSG00000022285	Ywhaz	protein_coding	2254.73	1740.13	1647.92	1761.42	1812.63	2540.45	2762.57	2849.03	2923.73	0.651995	0.0689356	9.45803	3.13806e-21	8.49764e-19
chr10:77052178-77166548	ENSMUSG00000021127	Zfp36l1	protein_coding	952.285	648.013	576.533	758.948	519.556	1372.2	1226.28	1277.43	1239.31	0.970449	0.103289	9.39548	5.69558e-21	1.51376e-18
chr5:103989762-104021919	ENSMUSG00000021520	Uqcrb	protein_coding	301.632	195.09	218.602	185.642	203.888	354.329	414.569	419.364	421.574	0.945083	0.102393	9.22991	2.70856e-20	7.06787e-18
chr9:110084320-110117830	ENSMUSG00000025290	Rps24	protein_coding	626.618	460.766	454.019	449.909	445.334	789.486	753.928	754.245	905.254	0.79038	0.0858749	9.20386	3.45318e-20	8.85002e-18
chr5:90518932-90553543	ENSMUSG00000018476	Kdm6b	protein_coding	752.28	533.312	547.706	615.895	550.855	935.164	939.2	996.499	899.608	0.721615	0.0784385	9.19975	3.58784e-20	9.03381e-18
chr3:34019943-34070322	ENSMUSG00000032330	Cox7a2	protein_coding	562.644	426.454	372.344	384.388	416.718	797.944	661.292	727.78	714.229	0.818768	0.089177	9.18138	4.25587e-20	1.05311e-17
chr19:8898090-8916663	ENSMUSG00000056648	Hoxb8	protein_coding	732.927	585.271	535.695	452.093	532.97	887.231	929.111	993.445	947.6	0.798095	0.0884014	9.02809	1.74698e-19	4.17878e-17
chr13:13954469-13999103	ENSMUSG00000083563	Gm13340	unprocessed_pseudogene	105.33	50.9784	54.0499	51.3246	67.9626	151.318	146.75	153.699	166.559	1.27874	0.141624	9.0291	1.73089e-19	4.17878e-17
chrX:162857057-162888447	ENSMUSG00000064347	mt-Ta	Mt_tRNA	324.031	374.495	470.835	478.301	406.881	210.529	221.959	213.754	215.492	-0.941525	0.10442	-9.01672	1.93802e-19	4.55976e-17
chr11:78245746-78255496	ENSMUSG00000005198	Polr2a	protein_coding	3002.29	2248.93	2232.86	2511.63	2169.44	3373.17	3888.88	3917.8	3675.6	0.675918	0.0752117	8.98687	2.54367e-19	5.88818e-17
chr19:24261453-24280605	ENSMUSG00000020857	Nme2	protein_coding	53.7487	100.976	78.0721	81.9009	83.1647	24.4365	18.3438	22.3932	20.7023	-1.57996	0.176231	-8.9653	3.09449e-19	7.04955e-17
chr1:92439010-92473860	ENSMUSG00000064337	mt-Rnr1	Mt_rRNA	319068	201893	239829	235507	207657	374945	457402	361498	473815	0.866509	0.0970075	8.93239	4.16903e-19	9.34905e-17
chr5:143817788-143904251	ENSMUSG00000024387	Csnk2b	protein_coding	988.802	768.597	726.671	750.212	784.252	1136.3	1164.83	1274.38	1305.18	0.665191	0.0758601	8.76865	1.80814e-18	3.99237e-16
chr10:75771230-75773414	ENSMUSG00000032562	Gnai2	protein_coding	1791.14	1532.29	1369.26	1373.75	1411.12	2206.8	2129.71	2244.41	2061.76	0.588457	0.0674072	8.72988	2.54944e-18	5.54387e-16
chr8:41340197-41374773	ENSMUSG00000088185	Scarna2	scaRNA	111.903	61.7622	54.0499	61.1527	57.2316	205.83	154.088	161.842	139.27	1.29289	0.148438	8.71	3.0387e-18	6.50918e-16
chr19:26605050-26778322	ENSMUSG00000025374	Nabp2	protein_coding	349.748	255.872	254.635	228.23	249.494	421.999	463.18	492.651	431.925	0.828028	0.0952353	8.69455	3.48217e-18	7.34943e-16
chr4:155962318-155966629	ENSMUSG00000050856	Atp5k	protein_coding	346.62	283.322	216.2	190.01	222.667	472.751	454.008	480.436	453.568	0.954658	0.110378	8.64897	5.19682e-18	1.08094e-15
chr3:129677565-129755316	ENSMUSG00000087687	Pet100	protein_coding	76.752	41.1748	38.4355	30.5763	41.1352	102.445	116.483	125.198	118.568	1.35556	0.156962	8.63623	5.80966e-18	1.19115e-15
chr5:120483282-120503625	ENSMUSG00000022450	Ndufa6	protein_coding	1092.56	820.556	697.845	826.653	899.61	1328.03	1347.35	1360.9	1459.51	0.728529	0.0843987	8.632	6.02899e-18	1.2187e-15
chrX:9654267-9663003	ENSMUSG00000002379	Ndufa11	protein_coding	378.566	294.106	248.63	248.979	287.947	476.511	469.6	493.669	509.088	0.80679	0.0934942	8.62931	6.17242e-18	1.23037e-15
chr3:129835884-129875332	ENSMUSG00000047843	Bri3	protein_coding	430.026	306.851	269.049	265.359	350.544	557.339	566.822	532.348	591.897	0.859936	0.10028	8.57534	9.87971e-18	1.91613e-15
chrX:160122209-160138413	ENSMUSG00000060591	Ifitm2	protein_coding	234.289	154.896	158.546	163.802	160.964	294.177	289.831	323.684	328.413	0.894932	0.104352	8.57611	9.81363e-18	1.91613e-15
chr5:77349240-77408041	ENSMUSG00000039852	Rere	protein_coding	3539.85	2712.64	2820.21	2868.72	2984.99	4379.77	4188.8	3912.71	4450.99	0.558877	0.0662207	8.43961	3.18389e-17	6.09269e-15
chr6:39136623-39206789	ENSMUSG00000037152	Ndufc1	protein_coding	224.165	160.778	144.133	147.422	143.079	300.756	280.659	275.844	340.647	0.936815	0.111796	8.37967	5.30745e-17	1.00227e-14
chr2:19371440-19394976	ENSMUSG00000027907	S100a11	protein_coding	411.702	209.796	174.161	206.39	236.975	574.257	675.967	838.728	377.346	1.3228	0.159175	8.31037	9.54044e-17	1.77824e-14
chr8:13465374-13494490	ENSMUSG00000097328	Tnfsf12	protein_coding	167.037	102.937	117.709	81.9009	101.05	219.928	245.806	264.647	202.318	1.08779	0.130943	8.30734	9.78691e-17	1.80079e-14
chr6:29348069-29377110	ENSMUSG00000023861	Mpc1	protein_coding	294.194	376.456	378.349	381.112	365.746	205.83	210.953	229.022	206.082	-0.778128	0.0939885	-8.27897	1.24243e-16	2.25713e-14
chr7:105634203-105640416	ENSMUSG00000035621	Midn	protein_coding	1221.39	997.019	927.257	976.259	1022.12	1466.19	1385.87	1510.52	1485.86	0.560469	0.0679876	8.2437	1.66972e-16	2.99548e-14
chr9:56041845-56061882	ENSMUSG00000018537	Pcgf2	protein_coding	366.968	248.029	263.043	281.739	279.899	484.97	488.861	447.865	441.335	0.759082	0.0921527	8.23723	1.76248e-16	3.12286e-14
chr4:19575162-19606932	ENSMUSG00000056201	Cfl1	protein_coding	1452.11	1238.19	1071.39	1104.02	1145.53	1672.02	1744.49	1738.53	1902.73	0.610652	0.0744255	8.20487	2.30835e-16	4.04018e-14
chr12:84361657-84373796	ENSMUSG00000014313	Cox6c	protein_coding	1211.94	1007.8	872.005	933.67	1016.76	1472.77	1449.16	1431.13	1512.21	0.595474	0.0726222	8.19961	2.4117e-16	4.17021e-14
chr12:44205559-44210326	ENSMUSG00000020894	Vamp2	protein_coding	1189.99	897.023	903.234	940.222	986.352	1321.45	1471.17	1552.26	1448.22	0.615916	0.0752633	8.18348	2.75751e-16	4.7114e-14
chr3:97158777-97177299	ENSMUSG00000022283	Pabpc1	protein_coding	3838.19	3204.77	2720.51	3051.08	3115.55	4508.53	4548.33	4471.52	5085.23	0.603298	0.0741863	8.13221	4.21546e-16	7.11769e-14
chr2:164832873-164841032	ENSMUSG00000032383	Ppib	protein_coding	330.166	400.964	439.606	395.308	436.391	236.846	247.641	236.147	248.427	-0.749672	0.0922761	-8.12422	4.50242e-16	7.51381e-14
chr1:135262712-135284084	ENSMUSG00000073616	Cops9	protein_coding	144.344	83.33	90.0832	78.6249	106.415	216.169	190.775	196.45	192.908	1.03651	0.127978	8.09915	5.53432e-16	9.12972e-14
chr6:5220852-5256286	ENSMUSG00000030224	Strap	protein_coding	674.541	806.831	930.86	758.948	840.59	517.865	509.039	522.169	510.029	-0.66959	0.08307	-8.06055	7.5953e-16	1.23872e-13
chr7:105744811-105752235	ENSMUSG00000031708	Tecr	protein_coding	1698.15	1417.59	1300.8	1228.51	1360.15	1863.75	2084.77	2143.64	2185.97	0.620028	0.0769954	8.05279	8.09272e-16	1.30502e-13
chr3:69574158-69598960	ENSMUSG00000034566	Atp5h	protein_coding	576.213	392.141	398.768	444.449	437.286	682.341	663.127	752.209	839.383	0.77007	0.0958551	8.03369	9.45871e-16	1.50835e-13
chr6:55038007-55079500	ENSMUSG00000023904	Hcfc1r1	protein_coding	417.075	299.988	285.864	277.371	307.62	452.074	542.058	623.957	547.669	0.830624	0.104758	7.92897	2.20964e-15	3.48492e-13
chr5:35091501-35105766	ENSMUSG00000018286	Psmb6	protein_coding	523.604	420.571	389.159	404.044	420.295	628.769	644.783	654.493	626.714	0.621219	0.0784582	7.91784	2.41681e-15	3.77022e-13
chr15:93239742-93275161	ENSMUSG00000115783	AC161763.1	lincRNA	112.454	71.5658	43.2399	36.0364	27.7216	191.732	200.864	112.984	215.492	1.49636	0.189326	7.90359	2.7099e-15	4.18199e-13
chr7:142375911-142388038	ENSMUSG00000064351	mt-Co1	protein_coding	413023	305949	348722	350790	322916	463316	511849	474242	526404	0.557351	0.0705981	7.8947	2.91005e-15	4.44309e-13
chr10:42312585-42478565	ENSMUSG00000020651	Slc26a4	protein_coding	635.81	813.693	994.519	720.728	816.445	358.088	472.352	470.258	440.394	-0.875749	0.111076	-7.88423	3.16482e-15	4.78121e-13
chr11:55098115-55113029	ENSMUSG00000050732	Vamp8	protein_coding	821.24	611.74	534.494	599.515	710.03	994.376	1073.11	1058.59	988.063	0.708351	0.0900175	7.86904	3.57377e-15	5.34279e-13
chr14:20836660-20843385	ENSMUSG00000037458	Azin1	protein_coding	735.328	851.927	936.865	998.099	830.753	588.355	541.141	568.991	566.49	-0.648413	0.0835153	-7.764	8.22942e-15	1.21761e-12
chr14:31641028-31668579	ENSMUSG00000093674	Rpl41	protein_coding	778.227	653.896	458.824	496.865	600.038	1051.71	952.041	966.98	1045.47	0.807044	0.104047	7.75653	8.72838e-15	1.27826e-12
chr2:57237635-57370719	ENSMUSG00000005054	Cstb	protein_coding	344.729	243.128	195.781	239.151	280.793	465.233	406.314	468.222	459.214	0.841713	0.108545	7.75453	8.86681e-15	1.28542e-12
chr16:75755190-75766821	ENSMUSG00000029178	Klf3	protein_coding	1031.29	769.577	821.559	880.162	857.58	1234.98	1226.28	1263.18	1196.97	0.548585	0.0710434	7.72183	1.14667e-14	1.6457e-12
chr15:3268547-3280508	ENSMUSG00000031881	Cdh16	protein_coding	8421.4	10273.1	10210.6	9493.95	9374.36	6602.54	6954.12	7191.28	7271.21	-0.479741	0.0623531	-7.69393	1.42683e-14	2.02751e-12
chr9:90054152-90076089	ENSMUSG00000027375	Mal	protein_coding	2687.83	3072.43	3295.84	3162.47	2993.04	2299.85	2193	2308.54	2177.5	-0.470009	0.0612163	-7.67785	1.61782e-14	2.27637e-12
chr2:118111876-118127133	ENSMUSG00000030157	Clec2d	protein_coding	213.644	175.483	116.508	133.225	118.935	294.177	257.73	293.148	319.944	0.988983	0.128956	7.66912	1.73174e-14	2.41301e-12
chr9:66955388-66975484	ENSMUSG00000023048	Prr13	protein_coding	626.834	517.626	416.785	444.449	492.729	710.537	775.941	852.978	803.625	0.709379	0.0928356	7.64124	2.15148e-14	2.96904e-12
chr8:116981810-116993537	ENSMUSG00000058927	Gm10053	protein_coding	15.1673	27.4499	28.8266	29.4843	26.8273	1.87973	0.917188	4.0715	1.88203	-1.65518	0.217725	-7.60216	2.9122e-14	3.98056e-12
chr5:129989011-130003049	ENSMUSG00000064372	mt-Tp	Mt_tRNA	815.045	1031.33	1081	1046.15	947.899	692.68	558.567	643.296	519.439	-0.727115	0.095772	-7.59215	3.14637e-14	4.26007e-12
chr6:7844842-7875687	ENSMUSG00000063903	Klk1	protein_coding	7611.11	5973.29	5395.38	6690.76	5807.22	9055.59	8550.02	9305.4	10111.2	0.610905	0.0805805	7.58131	3.4209e-14	4.58848e-12
chr13:58157649-58164693	ENSMUSG00000018211	Wfdc15b	protein_coding	907.172	665.66	684.632	693.428	776.204	1025.39	1217.11	1103.38	1091.57	0.628414	0.0830355	7.56801	3.78975e-14	5.03615e-12
chr10:62493833-62527451	ENSMUSG00000019738	Polr2i	protein_coding	139.657	84.3104	91.2843	98.2811	95.6842	176.694	192.609	188.307	190.085	0.928141	0.122785	7.55907	4.05973e-14	5.34543e-12
chr10:13499540-13519035	ENSMUSG00000028843	Sh3bgrl3	protein_coding	337.788	262.735	229.412	266.451	241.446	446.435	386.136	438.704	430.984	0.726435	0.0964855	7.52895	5.1149e-14	6.67355e-12
chr2:34771970-34777547	ENSMUSG00000055799	Tcf7l1	protein_coding	253.181	177.444	186.172	170.354	191.368	332.712	288.914	349.131	329.354	0.788313	0.104776	7.52376	5.3222e-14	6.88146e-12
chr19:6982473-6987651	ENSMUSG00000066026	Dhrs3	protein_coding	1690.31	1423.47	1372.87	1372.66	1365.51	1852.47	2100.36	1932.94	2102.22	0.515993	0.0686018	7.52157	5.41212e-14	6.93525e-12
chr10:59323296-59373304	ENSMUSG00000031059	Ndufb11	protein_coding	786.664	687.228	547.706	582.042	616.134	907.908	970.385	986.32	995.591	0.637577	0.0848101	7.5177	5.57466e-14	7.08032e-12
chr4:135946448-135962617	ENSMUSG00000046574	Prr12	protein_coding	516.318	402.925	413.182	416.057	399.727	612.791	661.292	614.796	609.776	0.594579	0.0793586	7.49231	6.76718e-14	8.51953e-12
chr6:48593883-48599082	ENSMUSG00000050705	2310061I04Rik	protein_coding	611.82	506.843	492.455	452.093	486.469	720.875	715.406	781.727	738.695	0.588154	0.0785893	7.4839	7.21487e-14	9.00416e-12
chr7:4424770-4445649	ENSMUSG00000036751	Cox6b1	protein_coding	1406.11	1247.99	945.273	986.087	1054.31	1839.31	1583.07	1807.74	1785.1	0.692717	0.0928585	7.45993	8.65715e-14	1.0711e-11
chr19:5038826-5041134	ENSMUSG00000027936	Crtc2	protein_coding	547.226	382.338	392.763	458.645	442.651	626.889	693.394	694.19	686.939	0.658025	0.0882231	7.45865	8.7411e-14	1.07224e-11
chr16:85793827-85803113	ENSMUSG00000025492	Ifitm3	protein_coding	207.3	161.758	134.524	126.673	127.877	294.177	229.297	282.969	301.124	0.917839	0.123259	7.44642	9.59065e-14	1.16648e-11
chr6:29768011-29912310	ENSMUSG00000042390	Gatad2b	protein_coding	931.467	715.658	725.47	822.285	740.434	1136.3	1126.31	1062.66	1122.63	0.550079	0.0739899	7.43452	1.04949e-13	1.26574e-11
chr1:191306789-191318194	ENSMUSG00000028573	Fggy	protein_coding	707.696	952.903	1001.73	799.353	793.195	512.226	567.739	501.812	532.613	-0.707414	0.0952742	-7.42503	1.12751e-13	1.3485e-11
chr7:105554360-105558389	ENSMUSG00000046229	Scand1	protein_coding	210.651	156.856	151.34	124.489	147.55	296.997	241.22	290.094	276.658	0.856675	0.11559	7.41131	1.25056e-13	1.48331e-11
chr1:171225054-171226379	ENSMUSG00000057933	Gsta2	protein_coding	1393.91	1470.53	1693.56	1930.68	1759.87	1099.64	1104.29	1007.7	1084.99	-0.645362	0.0870931	-7.41003	1.2627e-13	1.48544e-11
chr19:5740904-5758532	ENSMUSG00000035048	Anapc13	protein_coding	245.175	184.306	187.373	172.538	169.012	316.734	294.417	335.898	301.124	0.760679	0.102697	7.40704	1.29148e-13	1.50693e-11
chr17:35897595-35910075	ENSMUSG00000059518	Znhit1	protein_coding	220.02	179.405	133.323	148.514	151.127	260.342	299.92	291.112	296.419	0.83595	0.113573	7.36047	1.83266e-13	2.12116e-11
chr15:102176998-102189043	ENSMUSG00000061436	Hipk2	protein_coding	1439.78	994.078	1115.83	1299.49	1084.72	1722.77	1832.54	1735.47	1733.35	0.620055	0.0842712	7.35785	1.86894e-13	2.14585e-11
chr5:100361649-100416234	ENSMUSG00000090086	AI480526	lincRNA	283.033	170.581	175.362	215.126	231.609	338.351	376.047	369.488	387.697	0.825409	0.112283	7.35112	1.96548e-13	2.23877e-11
chr17:34616662-34628510	ENSMUSG00000022484	Hoxc10	protein_coding	201.258	139.21	141.731	135.409	154.704	239.665	260.481	269.737	269.13	0.802446	0.109348	7.33846	2.16066e-13	2.44172e-11
chr8:53511727-53523421	ENSMUSG00000003072	Atp5d	protein_coding	2261.05	1898.94	1723.59	1508.07	1948.56	2718.09	2674.52	2775.74	2840.92	0.611972	0.0834229	7.33577	2.20443e-13	2.47058e-11
chr7:64392607-64412125	ENSMUSG00000024949	Sf1	protein_coding	1701.18	1440.14	1357.25	1469.85	1420.95	1887.25	1978.37	2066.28	1989.3	0.466829	0.0636458	7.33479	2.22063e-13	2.47058e-11
chr7:80261215-80265374	ENSMUSG00000035202	Lars2	protein_coding	21527.5	19395.3	12806.2	14055.3	15698.5	28273.9	26017.9	26376.2	29596.7	0.778621	0.106462	7.31358	2.6012e-13	2.87173e-11
chr7:130162451-133123350	ENSMUSG00000030120	Mlf2	protein_coding	1820.63	1555.82	1406.5	1404.33	1541.68	2027.29	2087.52	2325.84	2216.08	0.534033	0.0732091	7.29463	2.99476e-13	3.28097e-11
chr16:32777419-32797435	ENSMUSG00000001383	Zmat2	protein_coding	420.263	352.927	308.685	305.763	317.457	561.099	487.027	519.116	510.029	0.66008	0.090755	7.27321	3.51051e-13	3.81688e-11
chr2:127270218-127298932	ENSMUSG00000043969	Emx2	protein_coding	514.027	389.2	413.182	404.044	386.314	666.363	636.528	658.564	558.021	0.634848	0.0874293	7.26127	3.83473e-13	4.13805e-11
chr10:60277627-60302597	ENSMUSG00000007880	Arid1a	protein_coding	1471.33	1090.15	1216.72	1260.18	1209.91	1712.43	1765.59	1644.88	1870.73	0.534254	0.0740012	7.21952	5.21699e-13	5.58763e-11
chr17:65923066-65951187	ENSMUSG00000029478	Ncor2	protein_coding	1165.13	837.222	934.463	1043.96	921.966	1362.8	1407.88	1396.52	1416.22	0.560826	0.0777467	7.2135	5.4532e-13	5.79736e-11
chr18:66045302-66302739	ENSMUSG00000010376	Nedd8	protein_coding	404.955	314.693	266.646	288.291	337.13	457.714	525.549	516.062	533.554	0.707938	0.0981726	7.21116	5.5477e-13	5.85446e-11
chr10:40831621-40883311	ENSMUSG00000044080	S100a1	protein_coding	920.905	800.948	708.655	731.648	754.742	1059.23	1053.85	1143.07	1115.1	0.527668	0.0732832	7.2004	6.00351e-13	6.28922e-11
chr5:30155248-30184593	ENSMUSG00000053565	Eif3k	protein_coding	684.34	494.098	472.036	512.154	591.99	778.207	814.463	864.175	947.6	0.679712	0.0946607	7.18051	6.94544e-13	7.22325e-11
chr19:4855129-4860912	ENSMUSG00000032062	2310030G06Rik	protein_coding	285.054	179.405	210.194	211.85	228.032	366.547	340.277	346.077	398.048	0.756094	0.105363	7.17607	7.1746e-13	7.40791e-11
chr1:167349991-167368532	ENSMUSG00000070394	Tmem256	protein_coding	127.44	75.4872	78.0721	89.545	79.5878	209.59	152.253	161.842	173.146	0.986454	0.137627	7.16758	7.63345e-13	7.82538e-11
chr5:104435118-104441050	ENSMUSG00000029536	Gatc	protein_coding	301.738	228.422	225.809	222.77	232.504	342.11	395.308	374.578	392.402	0.688208	0.0960406	7.1658	7.73313e-13	7.87133e-11
chr2:30952959-30959015	ENSMUSG00000025544	Tm9sf2	protein_coding	2558.7	2908.71	2987.16	2957.17	3018.97	2174.84	2182.91	2263.75	1976.13	-0.455546	0.0637232	-7.14882	8.75256e-13	8.84625e-11
chr1:75198236-75210813	ENSMUSG00000036181	Hist1h1c	protein_coding	490.769	655.856	691.839	715.268	546.383	253.763	299.003	397.989	366.054	-0.896522	0.125427	-7.14774	8.82192e-13	8.854e-11
chr11:120780746-120784207	ENSMUSG00000028164	Manba	protein_coding	877.197	1018.59	998.122	1055.98	1059.68	692.68	729.164	761.37	701.995	-0.505139	0.0707225	-7.14256	9.16111e-13	9.13057e-11
chr2:25352276-25356359	ENSMUSG00000042605	Atxn2	protein_coding	1269.62	962.707	1012.54	988.271	1141.95	1435.17	1533.54	1508.49	1574.31	0.54129	0.0759381	7.12804	1.01807e-12	1.00768e-10
chr9:109812280-109826633	ENSMUSG00000041115	Iqsec2	protein_coding	635.193	445.08	503.265	485.945	549.066	736.853	829.138	775.62	756.574	0.616321	0.0866535	7.11247	1.13982e-12	1.12046e-10
chr4:114959336-114987241	ENSMUSG00000062619	2310039H08Rik	protein_coding	142.037	83.33	76.871	96.097	115.358	192.672	191.692	188.307	191.967	0.928073	0.130985	7.08532	1.38727e-12	1.35442e-10
chr2:174284320-174346744	ENSMUSG00000028367	Txn1	protein_coding	670.768	521.548	470.835	488.129	587.519	895.69	765.852	824.478	812.094	0.640106	0.0905761	7.06705	1.58262e-12	1.53102e-10
chr4:43654227-43656466	ENSMUSG00000038384	Setd1b	protein_coding	658.07	500.96	510.472	582.042	472.161	779.147	759.431	815.317	845.029	0.60691	0.0858861	7.06645	1.58948e-12	1.53102e-10
chr16:4036942-4040024	ENSMUSG00000040225	Prrc2c	protein_coding	2311.64	1846	1944.6	2004.93	2023.68	2589.32	2762.57	2724.85	2597.2	0.439509	0.0624142	7.0418	1.89766e-12	1.81568e-10
chr8:111710474-111743809	ENSMUSG00000032372	Plscr2	protein_coding	2406.93	3199.87	3198.55	2737.67	2570.06	1740.63	1922.43	1904.44	1981.77	-0.606668	0.0862631	-7.03276	2.02485e-12	1.92455e-10
chr5:122850048-122871291	ENSMUSG00000018339	Gpx3	protein_coding	275734	184627	191559	215744	247432	315707	320351	357442	373009	0.66796	0.0950296	7.02896	2.08074e-12	1.96466e-10
chr6:108107028-108185582	ENSMUSG00000033860	Fgg	protein_coding	66.5559	65.6837	74.4688	120.121	173.483	28.1959	20.1781	18.3217	31.9944	-1.4302	0.203733	-7.01996	2.21936e-12	2.08184e-10
chr7:141493136-141539857	ENSMUSG00000034341	Wbp2	protein_coding	2403.4	1980.31	1933.79	1916.48	2122.04	2596.84	2775.41	2970.16	2932.2	0.48961	0.0698891	7.00553	2.46058e-12	2.29314e-10
chr19:44931119-44983787	ENSMUSG00000020679	Hnf1b	protein_coding	1936.68	1539.15	1561.44	1439.27	1531.84	2539.51	2622.24	2231.18	2028.82	0.60766	0.0870247	6.98262	2.89723e-12	2.68265e-10
chr3:87919506-87923672	ENSMUSG00000051811	Cox6b2	protein_coding	103.767	44.1159	42.0388	74.2568	74.2223	168.236	137.578	147.592	142.093	1.11864	0.160242	6.98096	2.9318e-12	2.69725e-10
chr6:86386006-86397154	ENSMUSG00000034868	Myl12b	protein_coding	971.974	785.263	705.051	734.924	792.301	1043.25	1147.4	1352.75	1214.85	0.626312	0.0898749	6.96871	3.19862e-12	2.92398e-10
chr13:52835119-52929681	ENSMUSG00000034932	Mrpl54	protein_coding	198.558	137.249	132.122	123.397	165.435	264.102	243.055	272.79	250.309	0.809667	0.116224	6.96646	3.2502e-12	2.93614e-10
chr3:27317028-27342427	ENSMUSG00000051550	Zfp579	protein_coding	303.341	245.088	199.384	227.138	221.773	384.404	425.575	382.721	340.647	0.729293	0.104688	6.96634	3.25283e-12	2.93614e-10
chr10:117277331-117282321	ENSMUSG00000047675	Rps8	protein_coding	168.09	138.23	103.295	110.293	104.627	237.786	237.552	209.682	203.259	0.871306	0.125356	6.95065	3.63618e-12	3.26165e-10
chr11:118392751-118402092	ENSMUSG00000040808	S100g	protein_coding	1520.66	1033.29	1031.75	940.222	1210.81	2226.54	1651.86	1644.88	2425.93	0.837783	0.120794	6.93565	4.04368e-12	3.60465e-10
chr11:58171661-58179565	ENSMUSG00000020849	Ywhae	protein_coding	4421.83	3775.34	3766.68	3683.36	3852.4	4690.86	5194.95	5142.3	5268.73	0.420236	0.0606576	6.92801	4.26787e-12	3.78102e-10
chr18:43728069-43737237	ENSMUSG00000022956	Atp5o	protein_coding	1054.22	885.259	781.922	729.464	883.513	1247.2	1184.09	1283.54	1438.81	0.62137	0.0898957	6.91212	4.77471e-12	4.20409e-10
chr13:64359337-64370890	ENSMUSG00000004285	Atp6v1f	protein_coding	402.269	314.693	284.663	330.88	326.399	500.008	469.6	511.991	479.916	0.612104	0.0885888	6.9095	4.86381e-12	4.25643e-10
chr5:35041509-35048461	ENSMUSG00000096768	Erdr1	protein_coding	20.3828	8.82318	3.60333	5.46006	3.57698	28.1959	45.8594	34.6077	32.9354	1.47812	0.214918	6.87757	6.08802e-12	5.29547e-10
chr15:42424723-42676977	ENSMUSG00000028433	Ubap2	protein_coding	988.988	838.202	804.743	760.04	860.263	1174.83	1101.54	1183.79	1188.5	0.494747	0.0721875	6.85363	7.19974e-12	6.22474e-10
chr6:37870811-37966296	ENSMUSG00000087943	Gm24245	miRNA	12.0278	0.980353	1.20111	2.18402	0.894244	26.3162	18.3438	27.4826	18.8203	1.48726	0.217384	6.84164	7.82897e-12	6.72822e-10
chr10:29313166-29347469	ENSMUSG00000031538	Plat	protein_coding	1145.49	1510.72	1302	1504.79	1305.6	893.81	750.26	942.551	954.187	-0.63583	0.0929728	-6.83888	7.98171e-12	6.81866e-10
chr16:10545339-10744878	ENSMUSG00000063457	Rps15	protein_coding	732.928	639.19	506.868	512.154	609.875	944.563	873.163	847.889	929.721	0.630929	0.0923471	6.83215	8.36496e-12	7.0944e-10
chr16:38525137-38550258	ENSMUSG00000096449	Gm4076	processed_pseudogene	29.9325	8.82318	10.81	14.1962	14.3079	52.6324	46.7766	45.8043	46.1096	1.36349	0.199588	6.8315	8.40335e-12	7.0944e-10
chr19:8920374-8927234	ENSMUSG00000024067	Dpy30	protein_coding	204.388	169.601	153.742	132.133	127.877	263.162	273.322	268.719	246.545	0.78727	0.11546	6.81856	9.19572e-12	7.71795e-10
chr11:72777232-72796142	ENSMUSG00000025404	R3hdm2	protein_coding	1739.7	1514.65	1447.34	1484.04	1433.47	1868.45	2084.77	2068.32	2016.59	0.440759	0.0652523	6.7547	1.43134e-11	1.19433e-09
chr9:66514637-66593142	ENSMUSG00000018585	Atox1	protein_coding	421.786	319.595	259.44	273.003	371.111	540.422	501.702	592.403	516.616	0.752108	0.111389	6.75208	1.45741e-11	1.20906e-09
chr9:43221235-43239911	ENSMUSG00000038604	Ripor1	protein_coding	1021.22	746.049	774.716	855.045	901.398	1223.7	1132.73	1260.13	1276.01	0.555585	0.0824033	6.74227	1.55936e-11	1.2862e-09
chr2:32757234-32762244	ENSMUSG00000020163	Uqcr11	protein_coding	301.996	225.481	211.395	182.366	238.763	423.879	344.863	345.059	444.158	0.790431	0.117374	6.73428	1.64748e-11	1.35113e-09
chr13:74639568-74693201	ENSMUSG00000061887	Ssbp3	protein_coding	627.606	513.705	541.7	477.209	504.354	718.996	786.947	717.601	760.338	0.533019	0.0791867	6.73118	1.68296e-11	1.37238e-09
chr9:107597674-107609229	ENSMUSG00000097059	Fam120aos	lincRNA	332.973	248.029	245.026	277.371	245.917	367.487	445.753	417.328	416.869	0.660214	0.0981638	6.72564	1.74828e-11	1.41759e-09
chr6:120509494-120531319	ENSMUSG00000057322	Rpl38	protein_coding	65.2739	107.839	92.4854	78.6249	101.05	38.5344	32.1016	25.4468	46.1096	-1.14562	0.170909	-6.70309	2.04052e-11	1.64525e-09
chr17:47611582-47624418	ENSMUSG00000025362	Rps26	protein_coding	678.34	534.292	530.89	567.846	549.066	817.681	774.106	753.227	899.608	0.551072	0.0826839	6.66481	2.65014e-11	2.12485e-09
chr17:86963082-87000069	ENSMUSG00000024194	Cuta	protein_coding	286.63	237.245	224.607	168.17	205.676	361.848	334.774	366.435	394.284	0.744798	0.111798	6.66199	2.7015e-11	2.154e-09
chr5:136987019-136996648	ENSMUSG00000045160	Bola3	protein_coding	417.847	324.497	309.886	279.555	356.804	504.707	465.931	553.723	547.669	0.663091	0.099598	6.65768	2.78188e-11	2.20583e-09
chrX:8138975-8145880	ENSMUSG00000062981	Mrpl42	protein_coding	419.171	348.025	291.87	236.967	329.976	474.631	520.963	561.866	589.074	0.765286	0.115	6.65469	2.83903e-11	2.23878e-09
chr8:11497506-11514960	ENSMUSG00000042520	Ubap2l	protein_coding	1657.49	1391.12	1416.11	1417.43	1452.25	1822.4	1894.91	1882.05	1983.65	0.409025	0.0615342	6.64711	2.98905e-11	2.3442e-09
chr12:28675231-28682175	ENSMUSG00000046573	Lyrm4	protein_coding	150.224	112.741	118.91	95.005	92.1072	210.529	192.609	183.217	196.672	0.826596	0.124587	6.63471	3.25147e-11	2.53615e-09
chr1:82448423-82586849	ENSMUSG00000037221	Mospd3	protein_coding	299.817	242.147	212.596	220.586	248.6	382.525	364.124	356.256	371.7	0.636262	0.0960264	6.62591	3.45126e-11	2.67743e-09
chr11:55394500-55423183	ENSMUSG00000062563	Cys1	protein_coding	1040.44	890.161	820.358	603.883	751.165	1150.39	1402.38	1430.11	1275.07	0.72497	0.109869	6.59847	4.15427e-11	3.20549e-09
chr5:17574281-17730268	ENSMUSG00000034832	Tet3	protein_coding	635.997	479.393	512.874	546.006	542.806	773.508	753.928	750.173	729.285	0.513229	0.0780094	6.57907	4.73392e-11	3.63322e-09
chr2:92365046-92374869	ENSMUSG00000038872	Zfhx3	protein_coding	551.654	462.727	464.829	447.725	409.564	682.341	663.127	664.672	618.245	0.539535	0.0820794	6.57332	4.92042e-11	3.75627e-09
chr15:33083129-33594552	ENSMUSG00000042423	Fbrs	protein_coding	777.296	607.819	626.979	648.655	658.164	849.637	887.838	970.034	969.243	0.51428	0.0782787	6.56986	5.03623e-11	3.8075e-09
chr6:29473162-29507952	ENSMUSG00000046447	Camk2n1	protein_coding	1637.25	1545.04	1257.56	1213.23	1197.39	1955.86	1964.62	2054.07	1910.26	0.571738	0.0870261	6.56973	5.04058e-11	3.8075e-09
chrX:18162575-18279936	ENSMUSG00000018042	Cyb5r3	protein_coding	1263.52	1056.82	1070.19	1036.32	1076.67	1404.16	1487.68	1581.78	1394.58	0.456201	0.0695257	6.56162	5.32245e-11	3.99936e-09
chr3:121723537-121735048	ENSMUSG00000019689	Fmc1	protein_coding	119.647	86.2711	70.8655	66.6127	88.5302	151.318	163.259	187.289	143.034	0.915493	0.139969	6.54069	6.12354e-11	4.57734e-09
chr7:83884466-83901532	ENSMUSG00000025144	Cenpx	protein_coding	255.145	179.405	187.373	193.286	197.628	296.057	315.513	299.255	372.641	0.70968	0.108588	6.53556	6.33739e-11	4.71266e-09
chr6:40325172-40396762	ENSMUSG00000075706	Gpx4	protein_coding	739.084	622.524	505.667	576.582	651.904	890.991	862.157	907.944	894.903	0.565905	0.0866344	6.53211	6.48504e-11	4.77658e-09
chr4:63214004-63334991	ENSMUSG00000001911	Nfix	protein_coding	850.744	706.835	688.236	601.699	660.847	994.376	1161.16	1093.2	899.608	0.611134	0.0935601	6.532	6.48992e-11	4.77658e-09
chr19:28258851-28680077	ENSMUSG00000064369	mt-Te	Mt_tRNA	648.11	462.727	529.689	574.398	464.113	822.381	760.349	843.817	727.403	0.606426	0.0932095	6.50606	7.71476e-11	5.64909e-09
chr11:61871307-61930252	ENSMUSG00000005640	Insrr	protein_coding	311.015	456.845	319.495	416.057	392.573	210.529	228.38	253.451	210.787	-0.752338	0.115792	-6.49732	8.17657e-11	5.95686e-09
chr10:57794335-57811830	ENSMUSG00000090231	Cfb	protein_coding	120.098	171.562	183.77	139.778	145.762	83.6479	70.6235	87.5372	78.1041	-0.889119	0.137211	-6.47995	9.17514e-11	6.65059e-09
chr1:72857932-72874884	ENSMUSG00000096349	Gm22513	snRNA	33.2594	13.7249	10.81	13.1041	17.8849	35.7148	61.4516	55.9831	57.4018	1.29838	0.201022	6.45889	1.05472e-10	7.6067e-09
chr5:149678230-149762599	ENSMUSG00000041028	Ghitm	protein_coding	3321.11	3792.01	3686.21	3818.77	3722.74	3006.62	2780	2788.97	2973.6	-0.372211	0.05799	-6.41854	1.37591e-10	9.87356e-09
chr10:86690209-86705509	ENSMUSG00000049504	Proser1	protein_coding	348.688	286.263	267.847	277.371	272.745	394.743	425.575	450.918	414.046	0.581088	0.0907787	6.40115	1.54214e-10	1.10113e-08
chr17:46016993-46032369	ENSMUSG00000028809	Srrm1	protein_coding	1826.13	1447.98	1407.7	1711.18	1504.12	2074.28	2181.99	2121.25	2160.57	0.477115	0.0746273	6.3933	1.62341e-10	1.15343e-08
chr9:26763044-26806468	ENSMUSG00000021102	Glrx5	protein_coding	455.7	347.045	318.294	337.432	407.775	534.782	528.3	553.723	618.245	0.624792	0.0983752	6.35111	2.13771e-10	1.51135e-08
chr5:117091680-117116113	ENSMUSG00000026255	Efhd1	protein_coding	1270.46	1024.47	953.681	1071.26	1142.84	1488.74	1542.71	1386.34	1553.61	0.492562	0.0776068	6.34689	2.19717e-10	1.53728e-08
chr13:6579768-6648777	ENSMUSG00000028565	Nfia	protein_coding	1635.02	1434.26	1410.1	1178.28	1269.83	1748.15	2057.25	1993	1989.3	0.535705	0.084399	6.3473	2.19133e-10	1.53728e-08
chr4:135920735-135940311	ENSMUSG00000058135	Gstm1	protein_coding	3314.73	2499.9	2229.26	2580.42	3041.33	3783.89	4063.14	4541.75	3778.17	0.609681	0.0960697	6.34623	2.20652e-10	1.53728e-08
chr12:31265234-31329644	ENSMUSG00000035011	Zbtb7a	protein_coding	1257.84	985.255	951.279	1071.26	1107.07	1338.37	1497.77	1579.74	1531.97	0.511549	0.0807387	6.33586	2.36025e-10	1.63644e-08
chrX:168795099-169304435	ENSMUSG00000022174	Dad1	protein_coding	716.8	575.467	562.119	454.277	621.5	812.042	833.724	932.372	942.895	0.630977	0.0996454	6.33223	2.41648e-10	1.66737e-08
chr5:138754514-138810077	ENSMUSG00000041881	Ndufa7	protein_coding	408.535	330.379	278.657	306.855	349.65	540.422	476.938	525.223	460.155	0.622544	0.0983391	6.33058	2.44236e-10	1.67716e-08
chr14:51091077-51106151	ENSMUSG00000032081	Apoc3	protein_coding	54.99	21.5678	15.6144	30.5763	33.9813	70.4898	88.05	61.0724	118.568	1.23312	0.195144	6.31902	2.63227e-10	1.79897e-08
chr12:102394084-102439813	ENSMUSG00000026976	Pax8	protein_coding	1276.13	1037.21	986.111	984.995	1136.58	1424.83	1418.89	1523.76	1696.65	0.52688	0.0834534	6.31347	2.72855e-10	1.85593e-08
chr9:44379490-44392369	ENSMUSG00000044894	Uqcrq	protein_coding	859.365	761.734	588.544	577.674	733.28	1104.34	996.983	1006.68	1105.69	0.624571	0.0990599	6.30499	2.88217e-10	1.95118e-08
chr17:87254658-87265935	ENSMUSG00000033307	Mif	protein_coding	212.29	156.856	145.334	144.146	175.272	275.38	286.163	230.039	285.127	0.72896	0.11566	6.30263	2.92644e-10	1.96263e-08
chr11:115564434-115583985	ENSMUSG00000034928	Rnf44	protein_coding	1611.05	1420.53	1310.41	1407.6	1410.22	1789.5	1812.36	1845.41	1892.38	0.394274	0.0625559	6.30274	2.92423e-10	1.96263e-08
chr5:104046306-104065379	ENSMUSG00000035769	Xylb	protein_coding	4755.48	3903.77	4182.26	3749.97	4114.42	5241.62	5300.43	5401.86	6149.52	0.456621	0.0726385	6.28621	3.253e-10	2.17149e-08
chr2:105386291-105399319	ENSMUSG00000030160	Tmem52b	protein_coding	3139.29	2593.03	2823.81	2449.38	2807.03	3532.01	3504.57	3733.56	3670.89	0.425299	0.0676778	6.28417	3.29609e-10	2.19007e-08
chr3:60472830-60629750	ENSMUSG00000032637	Atxn2l	protein_coding	1448.76	1224.46	1129.04	1336.62	1202.76	1694.57	1655.52	1643.87	1703.23	0.440594	0.0701783	6.27821	3.42485e-10	2.26514e-08
chr11:118301069-118355740	ENSMUSG00000046982	Tshz1	protein_coding	782.876	616.642	658.208	655.207	671.578	893.81	993.314	890.64	883.611	0.477726	0.0762096	6.26857	3.6437e-10	2.39882e-08
chr1:92831645-92860779	ENSMUSG00000046722	Cdc42se1	protein_coding	884.67	746.049	753.096	760.04	715.396	982.158	1013.49	1099.3	1007.82	0.451237	0.0720051	6.26674	3.68693e-10	2.4162e-08
chr11:5788488-5800962	ENSMUSG00000032399	Rpl4	protein_coding	4250.06	3575.35	3346.29	3681.17	3664.61	4780.15	4880.36	4585.52	5487.04	0.454406	0.0725316	6.26494	3.72978e-10	2.43318e-08
chr6:119923969-120038672	ENSMUSG00000075015	Gm10801	protein_coding	67.8475	19.6071	34.8322	12.0121	42.0295	59.2114	106.394	131.306	137.388	1.29491	0.206788	6.26202	3.80025e-10	2.46793e-08
chr4:99030954-99046111	ENSMUSG00000020152	Actr2	protein_coding	1132.32	1248.97	1309.21	1365.01	1294.87	964.3	974.971	902.854	998.414	-0.430176	0.0687348	-6.25849	3.88726e-10	2.51306e-08
chr9:106838312-106891979	ENSMUSG00000047721	Bola2	protein_coding	123.734	88.2318	73.2677	84.0849	89.4244	170.115	136.661	160.824	187.262	0.854669	0.136748	6.24996	4.1057e-10	2.64238e-08
chr10:71225464-71238280	ENSMUSG00000007817	Zmiz1	protein_coding	2368.93	1604.84	1581.86	2235.35	1896.69	2768.84	2837.78	2964.05	3062.06	0.630372	0.100932	6.24554	4.2233e-10	2.70593e-08
chr10:121365090-121397249	ENSMUSG00000022521	Crebbp	protein_coding	1374.46	1122.5	1208.32	1181.56	1205.44	1526.34	1532.62	1590.94	1627.95	0.403051	0.0645783	6.24127	4.3402e-10	2.76847e-08
chr19:4214238-4223490	ENSMUSG00000040857	Erf	protein_coding	585	507.823	444.411	502.325	478.421	672.942	689.725	687.065	697.29	0.488811	0.0783939	6.23532	4.50869e-10	2.86322e-08
chr2:152538714-152540098	ENSMUSG00000058600	Rpl30	protein_coding	119.748	91.1728	82.8766	85.1769	76.905	163.536	149.502	151.663	157.149	0.802675	0.128819	6.23102	4.63404e-10	2.92986e-08
chr3:89202928-89208966	ENSMUSG00000006932	Ctnnb1	protein_coding	2618.75	3026.35	3042.41	2973.55	2959.05	2432.37	2093.02	2149.75	2273.49	-0.413277	0.066338	-6.22986	4.66848e-10	2.93869e-08
chr5:137605103-137613784	ENSMUSG00000031446	Cul4a	protein_coding	715.179	812.713	837.173	852.861	851.321	629.709	590.669	534.384	612.599	-0.485308	0.0779955	-6.22226	4.90051e-10	3.07127e-08
chr12:72650353-72664909	ENSMUSG00000018567	Gabarap	protein_coding	1854.13	1689.15	1486.97	1405.42	1562.24	2032.93	2108.61	2327.88	2219.85	0.482827	0.0778134	6.20493	5.47209e-10	3.41459e-08
chr4:140961203-140979193	ENSMUSG00000007892	Rplp1	protein_coding	701.421	610.76	511.673	509.97	557.114	958.661	794.285	754.245	914.664	0.608614	0.0981558	6.20049	5.62885e-10	3.48936e-08
chr17:46646229-46650139	ENSMUSG00000049760	2410015M20Rik	protein_coding	354.364	290.185	255.836	236.967	293.312	479.331	406.314	394.935	478.034	0.660555	0.106538	6.20016	5.64055e-10	3.48936e-08
chr12:84373857-84409029	ENSMUSG00000026021	Sumo1	protein_coding	156.326	183.326	225.809	207.482	190.474	109.024	94.4703	112.984	127.037	-0.781431	0.126064	-6.19866	5.69453e-10	3.50764e-08
chr5:138976014-138997370	ENSMUSG00000020180	Snrpd3	protein_coding	357.953	311.752	263.043	269.727	292.418	432.337	439.333	443.793	411.223	0.571354	0.0922644	6.19257	5.91909e-10	3.63038e-08
chr16:31947050-31948494	ENSMUSG00000036985	Zdhhc9	protein_coding	1358.63	1141.13	1136.25	1155.35	1226.9	1482.17	1553.72	1575.67	1597.84	0.40391	0.0653001	6.18545	6.1926e-10	3.78197e-08
chr9:65294260-65330658	ENSMUSG00000079334	Nat6	protein_coding	297.809	215.678	166.954	200.93	255.754	345.87	367.792	467.204	362.29	0.789141	0.127797	6.17496	6.61784e-10	4.02454e-08
chr6:73248382-73276911	ENSMUSG00000025409	Mbd6	protein_coding	669.825	590.173	546.505	568.938	475.738	803.583	764.017	791.906	817.74	0.522499	0.0847943	6.16196	7.18479e-10	4.35089e-08
chr8:94601937-94660275	ENSMUSG00000013465	Nelfb	protein_coding	376.33	475.471	425.193	441.173	455.17	320.494	291.666	301.291	300.183	-0.543542	0.0882226	-6.16103	7.2275e-10	4.35837e-08
chr6:88724412-88828360	ENSMUSG00000020415	Pttg1	protein_coding	354.227	266.656	240.222	264.267	290.629	396.622	468.683	518.098	388.638	0.684103	0.111083	6.15851	7.34317e-10	4.40959e-08
chr11:3514684-3517351	ENSMUSG00000002948	Map2k7	protein_coding	358.272	286.263	248.63	304.671	290.629	411.66	459.511	448.882	415.928	0.585705	0.0952176	6.15122	7.68882e-10	4.59791e-08
chr12:79174337-79192293	ENSMUSG00000055912	Tmem150a	protein_coding	696.825	535.273	508.069	575.49	634.914	887.231	812.628	805.138	815.858	0.533953	0.0868327	6.14921	7.78698e-10	4.63729e-08
chr4:155992872-156013610	ENSMUSG00000021665	Hexb	protein_coding	654.818	793.106	778.319	758.948	726.126	543.241	553.981	571.027	513.793	-0.470442	0.0765261	-6.14747	7.87276e-10	4.669e-08
chr14:69029238-69041804	ENSMUSG00000046330	Rpl37a	protein_coding	54.5055	37.2534	22.8211	30.5763	33.087	89.2871	77.0438	76.3405	69.6349	1.06108	0.172829	6.13949	8.27886e-10	4.88964e-08
chr7:12999114-13031035	ENSMUSG00000038965	Ube2l3	protein_coding	474.417	431.355	365.137	354.904	351.438	527.264	563.153	603.599	598.484	0.578403	0.0942321	6.13807	8.35282e-10	4.9131e-08
chr19:29321344-29325356	ENSMUSG00000021258	Ccnk	protein_coding	447.114	301.949	333.908	339.616	404.198	489.669	573.242	553.723	580.605	0.629818	0.102718	6.1315	8.70546e-10	5.09962e-08
chr11:28853204-28926743	ENSMUSG00000060636	Rpl35a	protein_coding	133.349	109.8	90.0832	82.9929	93.0014	188.913	166.011	175.074	160.913	0.7891	0.129243	6.10554	1.02452e-09	5.97717e-08
chr3:145646976-145649981	ENSMUSG00000019370	Calm3	protein_coding	2169.81	1846	1777.64	1791.99	1992.38	2406.99	2424.13	2657.67	2461.69	0.414157	0.0678705	6.10216	1.04642e-09	6.08027e-08
chr6:133849851-133853762	ENSMUSG00000026426	Arl8a	protein_coding	674.239	570.565	559.717	553.65	562.48	749.071	746.591	839.746	812.094	0.470144	0.0770584	6.10114	1.05312e-09	6.09449e-08
chr13:59445742-59585227	ENSMUSG00000008690	Ncaph2	protein_coding	462.519	543.116	514.075	575.49	553.537	400.382	382.467	360.327	370.759	-0.50998	0.083876	-6.08017	1.20058e-09	6.91994e-08
chr14:118985039-119099430	ENSMUSG00000020484	Xbp1	protein_coding	1053.43	1528.37	1486.97	1216.5	1029.28	833.659	726.413	821.424	784.805	-0.680033	0.111885	-6.07795	1.21732e-09	6.98838e-08
chr13:106794439-106936958	ENSMUSG00000035885	Cox8a	protein_coding	2202.99	1986.2	1735.6	1796.36	1955.71	2397.59	2568.13	2509.06	2675.3	0.428739	0.0708623	6.05032	1.4456e-09	8.26587e-08
chr2:30960627-30967933	ENSMUSG00000096255	Dynlt1b	protein_coding	38.6166	72.5461	58.8544	37.1284	71.5396	21.6169	22.0125	10.1787	15.0562	-1.22225	0.202138	-6.04661	1.47923e-09	8.42455e-08
chr1:135382312-135430499	ENSMUSG00000023939	Mrpl14	protein_coding	143.236	104.898	105.698	104.833	105.521	185.153	190.775	173.039	175.969	0.720565	0.119465	6.03162	1.62323e-09	9.20814e-08
chr19:6067842-6080324	ENSMUSG00000017778	Cox7c	protein_coding	83.3954	112.741	114.105	103.741	113.569	52.6324	55.0313	57.0009	58.3428	-0.869694	0.144299	-6.02701	1.67019e-09	9.43722e-08
chr9:83925145-84124240	ENSMUSG00000022214	Dcaf11	protein_coding	1240.91	1437.2	1390.88	1455.65	1374.45	1115.62	1024.5	1089.13	1039.82	-0.396964	0.0659249	-6.02146	1.72853e-09	9.7286e-08
chr5:74592447-74702912	ENSMUSG00000056629	Fkbp2	protein_coding	435.094	348.025	312.288	309.039	360.38	460.533	553.064	632.1	505.324	0.645978	0.107435	6.01273	1.82426e-09	1.02273e-07
chr1:195097382-195131586	ENSMUSG00000092981	Mir5125	miRNA	84.7081	49.0177	34.8322	60.0607	66.1741	125.002	105.477	124.181	112.922	0.957995	0.159374	6.011	1.84386e-09	1.02969e-07
chr5:129846986-129864050	ENSMUSG00000052310	Slc39a1	protein_coding	371.961	311.752	255.836	301.395	312.091	476.511	432.913	457.025	428.161	0.56976	0.0948898	6.00444	1.91996e-09	1.06803e-07
chr8:84815405-84822823	ENSMUSG00000033287	Kctd17	protein_coding	455.402	340.183	317.093	397.492	392.573	566.738	520.963	531.33	576.841	0.569354	0.0948498	6.00269	1.94075e-09	1.07543e-07
chr3:129878606-129895825	ENSMUSG00000028603	Scp2	protein_coding	1853.24	2015.61	2367.39	2234.26	2057.66	1388.18	1604.16	1528.85	1629.83	-0.478084	0.0797598	-5.99404	2.04685e-09	1.12986e-07
chr16:22857845-22879634	ENSMUSG00000030884	Uqcrc2	protein_coding	2615.8	3081.25	2964.34	2947.34	2866.95	2256.61	2159.98	2223.04	2426.87	-0.379056	0.0632622	-5.99182	2.07504e-09	1.14103e-07
chr13:38500079-38528824	ENSMUSG00000022354	Ndufb9	protein_coding	908.222	773.499	742.286	709.808	825.388	1038.55	1018.08	1052.48	1105.69	0.450227	0.0752636	5.98199	2.20425e-09	1.20746e-07
chr7:35547185-35556304	ENSMUSG00000078812	Eif5a	protein_coding	1988.13	1765.62	1610.69	1548.47	1800.11	2201.16	2254.45	2289.2	2435.34	0.435197	0.0727991	5.97804	2.25831e-09	1.23237e-07
chr6:52546228-52640389	ENSMUSG00000018501	Ncor1	protein_coding	3434.58	2968.51	3067.63	3031.43	3010.92	3787.65	3732.04	3792.6	4085.88	0.344213	0.0577637	5.95898	2.53824e-09	1.37988e-07
chr5:121428590-121452506	ENSMUSG00000005373	Mlxipl	protein_coding	1941.6	1573.47	1602.28	1526.63	1464.77	2247.21	2169.15	2087.66	2861.62	0.572282	0.096073	5.95674	2.57317e-09	1.39359e-07
chr2:102550012-102643041	ENSMUSG00000030934	Oat	protein_coding	2132.76	2842.04	2552.36	2427.54	2308.04	1650.4	1882.07	1853.55	1546.08	-0.523782	0.0883544	-5.92819	3.06283e-09	1.65255e-07
chr2:3570488-3782142	ENSMUSG00000001755	Coasy	protein_coding	757.485	883.298	837.173	927.118	939.851	601.513	599.841	707.422	563.667	-0.516158	0.0871753	-5.92092	3.2014e-09	1.72084e-07
chr7:99345376-99353239	ENSMUSG00000109644	0610005C13Rik	antisense_RNA	1018.83	814.673	798.738	825.561	916.601	1109.04	1289.57	1279.47	1116.98	0.494087	0.0834886	5.91802	3.25847e-09	1.74498e-07
chr8:4325210-4360020	ENSMUSG00000039615	Stub1	protein_coding	237.524	305.87	276.255	291.567	283.475	199.251	188.023	175.074	180.674	-0.602195	0.101773	-5.91704	3.27782e-09	1.74882e-07
chr18:34630951-34651735	ENSMUSG00000029632	Ndufa4	protein_coding	1703.23	1497.98	1232.34	1304.95	1484.45	1924.84	1848.13	2066.28	2266.9	0.528849	0.0895201	5.9076	3.47131e-09	1.83839e-07
chr3:84815268-84979198	ENSMUSG00000036241	Ube2r2	protein_coding	1528.46	1372.49	1269.57	1243.8	1263.57	1581.79	1834.38	1802.65	1859.44	0.444612	0.0752555	5.90804	3.462e-09	1.83839e-07
chr7:107595207-107748583	ENSMUSG00000030781	Slc5a2	protein_coding	2421.59	3217.52	3197.35	2615.37	2740.86	1936.12	1671.12	1753.8	2240.55	-0.594988	0.10074	-5.90615	3.50198e-09	1.84781e-07
chr3:81932601-81956725	ENSMUSG00000028049	Scamp3	protein_coding	369.476	303.909	282.261	278.463	316.563	467.112	420.989	412.239	474.27	0.556179	0.0942841	5.89897	3.6577e-09	1.9229e-07
chr11:75431732-75439591	ENSMUSG00000004610	Etfb	protein_coding	249.66	187.247	160.949	212.942	190.474	340.231	266.902	318.595	319.944	0.672633	0.114057	5.89735	3.69378e-09	1.93478e-07
chr3:138089854-138144968	ENSMUSG00000075700	Selenot	protein_coding	1857.18	2044.04	2259.29	2125.06	2002.21	1611.87	1642.68	1571.6	1600.66	-0.381732	0.0647629	-5.89431	3.76252e-09	1.96363e-07
chr3:144570304-144597680	ENSMUSG00000030067	Foxp1	protein_coding	590.451	469.589	410.779	512.154	491.834	755.65	771.355	666.707	645.535	0.560574	0.0951319	5.8926	3.80168e-09	1.97687e-07
chr18:24603961-24638830	ENSMUSG00000051817	Sox12	protein_coding	321.392	227.442	182.569	266.451	252.177	461.473	434.747	324.702	421.574	0.744469	0.126492	5.88549	3.96885e-09	2.05635e-07
chr12:36314139-36318452	ENSMUSG00000032679	Cd59a	protein_coding	446.189	379.397	350.724	339.616	367.534	488.729	595.255	535.402	512.852	0.541252	0.0920738	5.87846	4.14099e-09	2.13782e-07
chr11:75193783-75267769	ENSMUSG00000030435	U2af2	protein_coding	583.038	505.862	472.036	461.921	498.094	682.341	631.942	693.172	718.934	0.47336	0.0808163	5.85723	4.70643e-09	2.42103e-07
chr9:98588730-98601660	ENSMUSG00000001661	Hoxc6	protein_coding	223.319	174.503	166.954	174.722	182.426	258.463	274.239	274.826	280.422	0.599446	0.102387	5.85471	4.7784e-09	2.44927e-07
chr9:114375134-114390675	ENSMUSG00000020564	Atxn7l1	protein_coding	255.016	218.619	201.786	181.274	198.522	322.373	321.016	298.237	298.301	0.594658	0.101645	5.85035	4.90553e-09	2.50549e-07
chr11:3917192-3932159	ENSMUSG00000044477	Zfand3	protein_coding	841.698	664.679	658.208	709.808	762.79	965.24	966.716	933.39	1072.75	0.475429	0.0812922	5.84839	4.96358e-09	2.52614e-07
chr10:86300372-86349506	ENSMUSG00000091509	Gm17066	processed_transcript	95.3648	61.7622	73.2677	64.4287	61.7029	119.363	131.158	111.966	139.27	0.832669	0.142496	5.84346	5.11271e-09	2.59285e-07
chr13:42680623-43138526	ENSMUSG00000042747	Krtcap2	protein_coding	234.111	186.267	175.362	160.526	193.157	262.222	283.411	327.755	284.186	0.642551	0.110546	5.81253	6.15344e-09	3.10965e-07
chr7:19696109-19699188	ENSMUSG00000037706	Cd81	protein_coding	3401.14	3086.15	2794.98	2734.4	3021.65	3783.89	3715.53	4219.09	3853.45	0.408401	0.0703021	5.80923	6.27604e-09	3.16048e-07
chr19:37268743-37337852	ENSMUSG00000071014	Ndufb6	protein_coding	233.339	193.13	162.15	191.102	178.849	272.56	283.411	276.862	308.652	0.611752	0.10534	5.80741	6.34449e-09	3.18378e-07
chr18:53406341-53418007	ENSMUSG00000029050	Ski	protein_coding	1304.81	1040.15	1064.18	1125.86	1190.24	1408.86	1472.09	1579.74	1557.38	0.430921	0.0742298	5.80523	6.42791e-09	3.20324e-07
chr18:36783008-36792562	ENSMUSG00000038009	Dnajc22	protein_coding	336.865	389.2	397.567	407.32	399.727	273.5	270.57	286.023	271.012	-0.511099	0.0880351	-5.80563	6.41243e-09	3.20324e-07
chr2:49787688-49948849	ENSMUSG00000020211	Sf3a2	protein_coding	312.636	278.42	234.216	228.23	247.706	363.727	360.455	408.167	380.169	0.576744	0.0993724	5.80386	6.48053e-09	3.21829e-07
chr6:113237843-113281392	ENSMUSG00000034312	Iqsec1	protein_coding	1818.28	1518.57	1563.84	1615.09	1581.92	1947.4	2028.82	2063.23	2227.38	0.387229	0.0668009	5.79676	6.76081e-09	3.3459e-07
chr11:120560298-120573253	ENSMUSG00000011752	Pgam1	protein_coding	61.6083	86.2711	81.6754	81.9009	85.8475	36.6547	40.3563	39.6971	40.4635	-0.921495	0.159138	-5.79052	7.01672e-09	3.45308e-07
chr18:9995432-10045119	ENSMUSG00000075394	Hoxc4	protein_coding	72.6424	44.1159	42.0388	49.1405	42.0295	86.4675	120.152	119.091	78.1041	0.970853	0.167668	5.79031	7.0255e-09	3.45308e-07
chr18:24709445-25133500	ENSMUSG00000022490	Ppp1r1a	protein_coding	1237.51	1037.21	1014.94	969.707	1011.39	1248.14	1602.33	1613.33	1403.05	0.516638	0.0892892	5.78612	7.20306e-09	3.52827e-07
chr7:51862015-51994975	ENSMUSG00000020003	Pex7	protein_coding	346.294	421.552	444.411	406.228	385.419	296.057	253.144	285.005	278.54	-0.545306	0.0943552	-5.77929	7.50172e-09	3.66206e-07
chr13:37345208-37419036	ENSMUSG00000029623	Pdap1	protein_coding	483.576	427.434	345.92	352.72	420.295	550.76	593.42	621.921	556.138	0.553075	0.095732	5.77733	7.58942e-09	3.69232e-07
chr8:27023261-27040328	ENSMUSG00000043144	Aqp6	protein_coding	753.492	563.703	467.232	574.398	531.181	1266	943.786	686.047	995.591	0.773582	0.133926	5.7762	7.64061e-09	3.70467e-07
chr18:35562146-35593835	ENSMUSG00000013858	Tmem259	protein_coding	1251.73	1117.6	1011.33	1031.95	1143.74	1425.77	1417.97	1446.4	1419.05	0.395476	0.0684821	5.77488	7.70089e-09	3.72132e-07
chr3:65946151-65958249	ENSMUSG00000020022	Ndufa12	protein_coding	423.606	364.691	341.115	302.487	342.496	453.954	542.058	490.615	551.433	0.561459	0.097327	5.76879	7.98439e-09	3.84537e-07
chr15:98812798-98831508	ENSMUSG00000032387	Rbpms2	protein_coding	919.998	643.112	666.616	648.655	854.003	1002.83	1225.36	1305.93	1013.47	0.642878	0.111648	5.75806	8.50866e-09	4.07054e-07
chr8:82331632-82403222	ENSMUSG00000062397	Zfp706	protein_coding	1099.99	1323.48	1268.37	1226.33	1233.16	882.532	893.341	976.141	996.532	-0.418342	0.0726468	-5.75857	8.48275e-09	4.07054e-07
chr13:14608184-14613165	ENSMUSG00000033184	Tmed7	protein_coding	1357.75	1406.81	1777.64	1640.2	1533.63	1072.38	1191.43	1125.77	1114.16	-0.477691	0.0830303	-5.75322	8.7562e-09	4.17505e-07
chr14:65968483-65981547	ENSMUSG00000022186	Oxct1	protein_coding	9711.1	12035.8	12552.8	10459.3	10646.9	7282.06	7600.74	8123.65	8987.61	-0.493371	0.085884	-5.74462	9.21254e-09	4.37809e-07
chr3:95526786-95556403	ENSMUSG00000038453	Srcin1	protein_coding	466.631	331.359	377.148	405.136	398.833	538.542	524.631	597.492	559.903	0.527828	0.0920037	5.73703	9.63488e-09	4.56369e-07
chr9:59539540-59565109	ENSMUSG00000001844	Zdhhc4	protein_coding	318.865	270.577	247.429	232.599	270.062	371.246	402.645	395.953	360.408	0.551378	0.0962479	5.72874	1.01182e-08	4.77686e-07
chr4:43027690-43031710	ENSMUSG00000027371	Fahd2a	protein_coding	281.577	348.025	314.691	330.88	364.852	223.688	203.616	225.968	240.899	-0.572547	0.100087	-5.72051	1.06206e-08	4.99761e-07
chr1:23995939-24005656	ENSMUSG00000005575	Ube2m	protein_coding	877.301	764.675	684.632	677.047	801.243	955.841	1043.76	1050.45	1040.76	0.463216	0.0810335	5.71635	1.08835e-08	5.10458e-07
chr2:50066429-50193569	ENSMUSG00000022983	Scaf4	protein_coding	489.846	404.886	385.556	386.572	422.083	559.219	566.822	541.509	652.122	0.511735	0.0895325	5.71563	1.09296e-08	5.10949e-07
chr16:18426384-18479073	ENSMUSG00000052512	Nav2	protein_coding	817.783	600.956	605.359	724.004	694.828	953.022	1087.78	1020.93	855.381	0.54739	0.0958931	5.70834	1.14082e-08	5.31591e-07
chr19:45552275-45560531	ENSMUSG00000058173	Smco4	protein_coding	90.0576	75.4872	58.8544	52.4166	54.5489	109.964	121.986	133.341	113.863	0.851932	0.149348	5.70433	1.16798e-08	5.42489e-07
chr7:92643543-92669934	ENSMUSG00000040524	Zfp609	protein_coding	647.875	520.567	505.667	584.226	552.643	702.078	767.686	788.852	761.279	0.463216	0.0812251	5.70286	1.17813e-08	5.45436e-07
chr5:123394798-123457932	ENSMUSG00000046329	Slc25a23	protein_coding	1984.79	1701.89	1658.73	1702.45	1805.48	2078.98	2288.38	2348.24	2294.19	0.381364	0.0668977	5.70071	1.19308e-08	5.50581e-07
chr5:112276691-112315361	ENSMUSG00000032420	Nt5e	protein_coding	333.531	414.689	437.204	397.492	369.323	224.627	256.813	282.969	285.127	-0.586803	0.103124	-5.69024	1.26859e-08	5.8355e-07
chr13:51651697-51684044	ENSMUSG00000031838	Ifi30	processed_transcript	315.517	218.619	230.613	245.703	273.639	383.464	350.366	364.399	457.332	0.63371	0.111422	5.68746	1.28946e-08	5.91254e-07
chr11:120464866-120467607	ENSMUSG00000021577	Sdha	protein_coding	6315.36	7465.39	6774.26	7099.17	7043.96	5652.34	5237.14	5419.16	5831.46	-0.351111	0.0618348	-5.67821	1.36114e-08	6.22135e-07
chr19:56287137-56320822	ENSMUSG00000028799	Zfp362	protein_coding	327.366	277.44	258.239	255.531	276.322	400.382	390.722	385.774	374.523	0.512959	0.0905224	5.66665	1.45616e-08	6.63452e-07
chr4:48193323-48279558	ENSMUSG00000018293	Pfn1	protein_coding	1594.22	1480.33	1375.27	1119.31	1296.65	1848.71	1805.03	1937.01	1891.44	0.484646	0.0856058	5.66137	1.5017e-08	6.8204e-07
chr8:124231391-124345724	ENSMUSG00000031274	Col4a5	protein_coding	522.96	630.367	570.527	606.067	631.337	423.879	458.594	411.221	451.686	-0.465358	0.0823192	-5.65309	1.5759e-08	7.1348e-07
chr2:35256380-35307892	ENSMUSG00000025066	Sfr1	protein_coding	502.219	431.355	377.148	430.253	409.564	558.279	612.681	555.759	642.712	0.500168	0.0885352	5.64937	1.61036e-08	7.26788e-07
chr4:130164454-130175122	ENSMUSG00000028478	Clta	protein_coding	1351.24	1200.93	1197.51	1065.8	1168.78	1497.2	1518.86	1507.47	1653.36	0.403393	0.0714622	5.64484	1.65331e-08	7.43836e-07
chr2:121491911-121506665	ENSMUSG00000032105	Pdzd3	protein_coding	409.216	580.369	504.466	459.737	446.228	358.088	299.92	300.273	324.649	-0.593987	0.105266	-5.6427	1.67407e-08	7.50819e-07
chr17:56175744-56183920	ENSMUSG00000024260	Sap130	protein_coding	449.41	374.495	363.936	375.652	382.737	548.88	500.785	542.527	506.265	0.467763	0.0830706	5.63092	1.79255e-08	8.01455e-07
chr14:58070547-58112720	ENSMUSG00000030678	Maz	protein_coding	737.117	660.758	600.555	543.822	620.606	802.644	820.883	928.301	919.369	0.49373	0.0877425	5.62704	1.83329e-08	8.17126e-07
chr1:93824909-93852348	ENSMUSG00000034290	Nek9	protein_coding	833.632	955.844	1024.55	950.05	904.081	729.334	703.483	667.725	733.99	-0.421084	0.07485	-5.62571	1.84752e-08	8.20916e-07
chrX:112311334-112372755	ENSMUSG00000039105	Atp6v1g1	protein_coding	434.432	362.731	332.707	365.824	373.794	502.827	546.644	486.544	504.383	0.485492	0.0863188	5.62441	1.86148e-08	8.24567e-07
chr9:114401076-114474898	ENSMUSG00000060424	Pantr1	lincRNA	80.7016	58.8212	50.4466	53.5086	53.6547	96.806	102.725	125.198	104.452	0.846016	0.15058	5.61839	1.9275e-08	8.51185e-07
chr7:44572380-44586862	ENSMUSG00000107689	Gm44386	lincRNA	111.417	70.5854	54.0499	81.9009	75.1165	168.236	192.609	142.502	106.334	0.920017	0.16399	5.61019	2.021e-08	8.89734e-07
chr11:61505144-61512931	ENSMUSG00000055839	Elob	protein_coding	201.711	175.483	154.943	146.33	139.502	263.162	221.959	254.468	257.837	0.642883	0.114605	5.60955	2.02851e-08	8.90313e-07
chr13:59634626-59675811	ENSMUSG00000045257	Morn2	protein_coding	106.514	92.1532	66.061	69.8888	66.1741	133.461	124.738	154.717	144.916	0.8045	0.143471	5.60743	2.05358e-08	8.98566e-07
chr12:85272398-85288438	ENSMUSG00000016256	Ctsz	protein_coding	890.677	1026.43	952.48	1094.2	1135.69	791.365	766.769	631.082	727.403	-0.505681	0.0902089	-5.60566	2.0746e-08	9.05005e-07
chr1:52163448-52233232	ENSMUSG00000078439	Smim24	protein_coding	866.079	687.228	577.734	634.459	767.262	900.389	1170.33	1228.57	962.656	0.626691	0.111807	5.60509	2.08142e-08	9.0523e-07
chr1:37439340-37541016	ENSMUSG00000028179	Cth	protein_coding	1207.27	1430.34	1393.29	1461.11	1456.72	859.035	1027.25	1155.29	875.142	-0.525463	0.0939271	-5.59436	2.21432e-08	9.57939e-07
chr19:3282901-3292837	ENSMUSG00000055053	Nfic	protein_coding	3212.94	2383.24	2256.88	2826.13	2672	3470.92	4396.08	4359.55	3338.71	0.580946	0.103847	5.59423	2.21597e-08	9.57939e-07
chr2:164562413-164568510	ENSMUSG00000051579	Tceal8	protein_coding	357.433	305.87	306.283	267.543	280.793	425.758	458.594	394.935	419.692	0.524504	0.0938927	5.5862	2.32086e-08	1.00027e-06
chr3:8925593-9004723	ENSMUSG00000053862	Slc51b	protein_coding	235.163	157.837	139.329	167.078	174.378	303.576	254.978	249.379	434.748	0.829788	0.148577	5.5849	2.33832e-08	1.00478e-06
chr15:79527707-79546741	ENSMUSG00000036854	Hspb6	protein_coding	127.382	56.8605	67.2621	97.1891	110.886	173.875	174.266	186.271	152.444	0.87988	0.157599	5.58303	2.3637e-08	1.01265e-06
chr7:97579889-97692778	ENSMUSG00000011884	Gltp	protein_coding	671.59	472.53	462.427	549.282	621.5	739.673	794.285	930.337	802.684	0.591375	0.105983	5.57991	2.40643e-08	1.02789e-06
chr6:5264147-5298455	ENSMUSG00000020922	Lsm12	protein_coding	468.544	399.984	405.975	375.652	394.362	528.203	547.561	552.706	543.905	0.446816	0.0801955	5.57158	2.52437e-08	1.07507e-06
chr15:100674425-100687920	ENSMUSG00000112188	AC153937.2	lincRNA	84.8697	62.7426	45.6422	54.6006	59.9144	88.3472	121.986	126.216	119.509	0.868826	0.15598	5.5701	2.54594e-08	1.08105e-06
chr11:3983636-3999326	ENSMUSG00000031586	Rbpms	protein_coding	1102.78	853.888	796.336	979.535	1011.39	1275.4	1236.37	1291.68	1377.64	0.486186	0.0873665	5.5649	2.62302e-08	1.11049e-06
chr4:119656607-119658954	ENSMUSG00000009907	Vps4b	protein_coding	640.042	678.404	790.33	777.512	752.954	582.716	507.205	496.722	534.495	-0.478212	0.0859679	-5.56268	2.65669e-08	1.12143e-06
chr12:84754562-84773152	ENSMUSG00000066357	Wdr6	protein_coding	239.856	312.733	299.076	274.095	276.322	207.71	188.941	181.182	178.792	-0.58045	0.10443	-5.55827	2.72469e-08	1.14677e-06
chr5:138187485-138193918	ENSMUSG00000060126	Tpt1	protein_coding	482.107	639.19	491.254	604.975	612.557	434.217	363.206	324.702	386.756	-0.597272	0.107729	-5.54423	2.95256e-08	1.23904e-06
chr7:141297180-141327690	ENSMUSG00000011179	Odc1	protein_coding	803.131	1273.48	1180.69	833.205	817.339	649.446	501.702	529.294	639.889	-0.736614	0.133194	-5.53039	3.1952e-08	1.33695e-06
chr7:127712736-127718192	ENSMUSG00000051451	Crebzf	protein_coding	322.206	360.77	395.165	426.977	384.525	279.14	276.074	243.272	211.728	-0.591412	0.107021	-5.52615	3.27337e-08	1.36471e-06
chr5:45697181-45857615	ENSMUSG00000070808	Bicra	protein_coding	349.174	235.285	279.859	279.555	319.245	419.179	414.569	432.596	413.105	0.557254	0.100847	5.52576	3.28054e-08	1.36471e-06
chr2:24789928-24919614	ENSMUSG00000028085	Gatb	protein_coding	363.335	453.903	474.438	410.596	388.996	298.877	299.003	290.094	290.773	-0.522126	0.0945665	-5.52126	3.36583e-08	1.39614e-06
chr14:55478758-55490340	ENSMUSG00000055137	Sugct	protein_coding	686.888	1000.94	672.621	817.917	960.418	402.262	517.294	561.866	561.785	-0.689713	0.125076	-5.51437	3.50041e-08	1.447e-06
chr5:113735803-113740600	ENSMUSG00000082274	Gm14026	processed_pseudogene	32.6108	57.8408	61.2566	27.3003	53.6547	11.2784	17.4266	14.2502	17.8792	-1.13194	0.205286	-5.51395	3.50862e-08	1.447e-06
chr2:30171493-30174069	ENSMUSG00000021643	Serf1	protein_coding	31.5605	16.666	10.81	19.6562	17.8849	49.8128	50.4453	45.8043	41.4046	1.07934	0.195877	5.51028	3.58257e-08	1.47327e-06
chr8:62951009-63357103	ENSMUSG00000007476	Lrrc8a	protein_coding	209.669	149.014	127.318	180.182	176.166	258.463	237.552	274.826	273.835	0.659266	0.119692	5.50802	3.62892e-08	1.48807e-06
chr1:160195215-160202170	ENSMUSG00000031765	Mt1	protein_coding	1018.56	650.954	553.711	870.333	882.619	1364.68	1043.76	1293.72	1488.68	0.726815	0.132512	5.48488	4.13745e-08	1.69176e-06
chr7:121986722-122021222	ENSMUSG00000001657	Hoxc8	protein_coding	101.945	84.3104	60.0555	72.0728	60.8086	119.363	136.661	161.842	120.45	0.822255	0.149998	5.48178	4.21063e-08	1.71679e-06
chr11:60536381-60558512	ENSMUSG00000020321	Mdh1	protein_coding	6608.3	7722.24	7430.06	7154.86	7226.39	5689	5661.8	5721.47	6260.56	-0.333229	0.0608467	-5.47654	4.33728e-08	1.76342e-06
chr2:155701677-155729475	ENSMUSG00000002346	Slc25a42	protein_coding	1287.38	1040.15	1129.04	1042.87	1074.88	1658.86	1343.68	1385.33	1624.19	0.468758	0.0856152	5.47517	4.37087e-08	1.77205e-06
chr9:107567945-107572779	ENSMUSG00000028536	2610528J11Rik	protein_coding	359.528	251.951	212.596	273.003	327.293	385.344	485.192	521.151	419.692	0.691313	0.126303	5.47347	4.41302e-08	1.7841e-06
chr7:89507783-89527187	ENSMUSG00000031879	Fam96b	protein_coding	125.958	119.603	80.4743	73.1648	77.7993	161.657	163.259	155.735	175.969	0.787579	0.144039	5.46782	4.55596e-08	1.83672e-06
chr19:59296084-59345780	ENSMUSG00000029073	Cptp	protein_coding	288.243	162.739	154.943	266.451	164.541	318.614	458.594	485.526	294.537	0.88279	0.161634	5.46166	4.71697e-08	1.8963e-06
chr1:172500047-172507380	ENSMUSG00000032280	Tle3	protein_coding	852.753	751.931	635.387	738.2	756.531	1040.43	964.882	958.837	975.83	0.433703	0.0795067	5.45493	4.89924e-08	1.96407e-06
chr1:82586921-82722059	ENSMUSG00000028070	Naxe	protein_coding	468.963	415.67	345.92	385.48	398.833	521.624	547.561	596.474	540.141	0.487232	0.0893697	5.45187	4.98416e-08	1.99255e-06
chr10:29344176-29362442	ENSMUSG00000032301	Psma4	protein_coding	579.926	444.1	500.863	501.233	503.46	694.559	681.471	623.957	689.762	0.448093	0.0823369	5.44219	5.26292e-08	2.09815e-06
chr9:37555698-37649655	ENSMUSG00000043991	Pura	protein_coding	563.964	529.391	464.829	383.296	431.026	628.769	686.974	727.78	659.65	0.546466	0.100479	5.43862	5.36935e-08	2.13465e-06
chr2:36230426-36252272	ENSMUSG00000029993	Nfu1	protein_coding	257.266	223.521	184.971	176.906	219.984	291.358	338.442	311.469	311.475	0.590527	0.108606	5.43734	5.40816e-08	2.14414e-06
chr4:136880129-136886187	ENSMUSG00000042043	Tbca	protein_coding	177.897	144.112	99.6921	136.501	151.127	218.988	228.38	214.771	229.607	0.673103	0.123807	5.43672	5.42692e-08	2.14565e-06
chr2:118475850-118479711	ENSMUSG00000060036	Rpl3	protein_coding	147.846	188.228	166.954	212.942	181.532	132.521	99.0563	101.787	99.7473	-0.711948	0.131072	-5.43172	5.58127e-08	2.20061e-06
chr13:76060422-76098660	ENSMUSG00000028167	Bdh2	protein_coding	982.126	1287.2	1222.73	1040.69	1067.73	741.552	832.806	792.924	871.378	-0.488739	0.0899871	-5.43122	5.59715e-08	2.20083e-06
chr9:96539300-96631617	ENSMUSG00000022437	Samm50	protein_coding	813.419	907.807	904.435	919.474	1032.85	731.214	643.866	653.475	714.229	-0.441312	0.0812676	-5.43035	5.62431e-08	2.20547e-06
chr12:69184157-69186770	ENSMUSG00000028945	Rheb	protein_coding	424.847	518.607	497.259	477.209	487.363	351.509	337.525	349.131	380.169	-0.46262	0.0852198	-5.42855	5.68146e-08	2.2165e-06
chr9:44741564-44767845	ENSMUSG00000043342	Hoxd9	protein_coding	459.942	358.809	368.741	396.4	410.458	547.001	539.306	550.67	508.147	0.462731	0.0852412	5.42849	5.68334e-08	2.2165e-06
chr10:128322459-128327553	ENSMUSG00000108318	Gm45170	TEC	96.1874	47.0569	75.6699	73.1648	67.9626	114.663	119.234	134.359	137.388	0.813644	0.150128	5.41969	5.97039e-08	2.32214e-06
chr5:92346638-92348889	ENSMUSG00000006205	Htra1	protein_coding	944.618	1053.88	1038.96	1195.75	1035.54	826.14	812.628	784.781	809.271	-0.406196	0.075075	-5.41054	6.28366e-08	2.43738e-06
chr5:92257659-92278170	ENSMUSG00000008999	Bmp7	protein_coding	468.264	391.161	359.132	382.204	429.237	562.039	546.644	537.437	538.259	0.461728	0.085355	5.4095	6.32025e-08	2.44497e-06
chr8:71464959-71465747	ENSMUSG00000048154	Kmt2d	protein_coding	1760.18	1282.3	1490.58	1674.05	1424.53	2056.42	2053.58	1918.69	2181.27	0.46483	0.0859389	5.40885	6.3431e-08	2.44721e-06
chr8:84841850-84846934	ENSMUSG00000028861	Mrps15	protein_coding	310.705	284.302	235.417	242.427	248.6	365.607	367.792	373.56	367.936	0.515309	0.0954173	5.40058	6.6426e-08	2.55589e-06
chr2:113776362-113829121	ENSMUSG00000032590	Apeh	protein_coding	946.972	1303.87	1201.11	987.179	1008.71	761.29	724.578	780.709	808.33	-0.521017	0.0965641	-5.39556	6.83112e-08	2.62139e-06
chr19:44034944-44069785	ENSMUSG00000016833	Mrps18c	protein_coding	54.3817	23.5285	39.6366	34.9444	36.664	74.2492	85.2985	69.2154	71.517	0.932646	0.173019	5.39042	7.02924e-08	2.69023e-06
chr2:119897228-119969581	ENSMUSG00000041164	Zmiz2	protein_coding	1294.04	1136.23	1073.79	1155.35	1169.67	1438.93	1413.39	1505.44	1459.51	0.350007	0.0649507	5.38881	7.0926e-08	2.70726e-06
chr3:105678270-105687574	ENSMUSG00000063382	Bcl9l	protein_coding	809.03	688.208	631.784	707.624	663.529	924.826	844.73	942.551	1068.99	0.469617	0.0871742	5.38711	7.15989e-08	2.7257e-06
chr7:45490458-45510406	ENSMUSG00000035530	Eif1	protein_coding	472.718	404.886	362.735	373.468	409.564	576.136	514.542	522.169	618.245	0.498171	0.0924868	5.3864	7.18815e-08	2.72922e-06
chr4:122836242-122859175	ENSMUSG00000051154	Commd3	protein_coding	613.931	511.744	480.444	547.098	481.103	784.786	703.483	632.1	770.689	0.493677	0.0917471	5.38084	7.4138e-08	2.80746e-06
chr14:64122625-64455903	ENSMUSG00000041329	Atp1b2	protein_coding	340.547	291.165	253.434	290.475	260.225	417.3	357.703	443.793	410.282	0.539274	0.100344	5.37423	7.69113e-08	2.90482e-06
chr8:123518834-123536650	ENSMUSG00000028194	Ddah1	protein_coding	3493.79	2625.39	2414.23	3305.52	3114.65	4103.45	4126.43	4006.35	4254.32	0.499671	0.0929922	5.37326	7.73273e-08	2.91286e-06
chr10:44268358-44364291	ENSMUSG00000039771	Polr2j	protein_coding	140.705	112.741	103.295	92.821	113.569	161.657	185.272	182.199	174.087	0.665838	0.123966	5.37114	7.82398e-08	2.93952e-06
chr13:21312125-21319624	ENSMUSG00000029580	Actb	protein_coding	7194.04	6710.52	6130.46	4899.86	5876.08	8028.32	8148.3	9371.56	8387.25	0.497963	0.0928484	5.36318	8.17678e-08	3.06378e-06
chr8:60632827-60676729	ENSMUSG00000086868	Gm15883	antisense_RNA	65.2383	36.2731	36.0333	43.6805	50.9719	101.505	95.3875	74.3048	83.7501	0.890049	0.165969	5.36273	8.1974e-08	3.06378e-06
chr15:34484021-34495255	ENSMUSG00000001794	Capns1	protein_coding	1869.67	1679.34	1579.46	1639.11	1648.09	2125.03	1961.86	2237.29	2087.17	0.352628	0.0658656	5.35375	8.61494e-08	3.21147e-06
chr8:111768491-111854291	ENSMUSG00000014294	Ndufa2	protein_coding	197.613	180.385	140.53	114.661	150.233	271.621	224.711	237.165	261.602	0.687344	0.128435	5.3517	8.71341e-08	3.23977e-06
chr11:30505991-30649587	ENSMUSG00000034522	Zfp395	protein_coding	416.555	266.656	272.652	340.708	371.111	517.865	617.267	517.08	429.102	0.666586	0.124631	5.34849	8.86897e-08	3.28908e-06
chr12:87425840-87444017	ENSMUSG00000023942	Slc29a1	protein_coding	260.619	205.874	198.183	202.022	220.878	311.095	275.156	347.095	324.649	0.564102	0.105608	5.34146	9.22028e-08	3.41055e-06
chr8:71610998-71624911	ENSMUSG00000037742	Eef1a1	protein_coding	9230.08	7902.63	7640.26	8442.34	8034.79	10581.9	10323.9	9506.94	11407.9	0.374983	0.070218	5.34027	9.28105e-08	3.42421e-06
chr1:16688051-16709611	ENSMUSG00000006519	Cyba	protein_coding	1522.13	1273.48	1084.6	1145.52	1445.1	1799.84	1625.26	1802.65	2000.59	0.516791	0.0968188	5.33771	9.41256e-08	3.46382e-06
chr10:77259218-77269575	ENSMUSG00000026853	Crat	protein_coding	1932.23	1591.11	1462.95	1689.34	1786.7	2283.87	2052.67	2181.3	2409.93	0.434058	0.0813717	5.33426	9.59361e-08	3.52142e-06
chr7:127932638-127946725	ENSMUSG00000010406	Mrpl52	protein_coding	120.445	93.1335	81.6754	69.8888	94.7899	181.394	166.011	149.627	127.037	0.764922	0.143536	5.32913	9.8684e-08	3.61304e-06
chr2:75832177-75931350	ENSMUSG00000027239	Mdk	protein_coding	320.36	208.815	257.037	209.666	170.801	406.021	335.691	335.898	638.948	0.856616	0.160837	5.32598	1.00408e-07	3.66679e-06
chr17:34898469-34914052	ENSMUSG00000025035	Arl3	protein_coding	313.563	280.381	248.63	243.519	246.811	353.389	378.799	354.22	402.753	0.51766	0.0972208	5.32458	1.01188e-07	3.6859e-06
chrX:155323918-155340754	ENSMUSG00000033170	Card10	protein_coding	684.866	821.536	779.52	741.476	794.089	611.851	547.561	586.295	596.602	-0.40858	0.0767768	-5.32166	1.02825e-07	3.73605e-06
chr18:35266400-35498925	ENSMUSG00000079508	Apoo	protein_coding	36.6684	21.5678	24.0222	20.7482	16.9906	52.6324	44.9422	55.9831	56.4608	1.00222	0.188404	5.31954	1.04031e-07	3.77035e-06
chr4:156165290-156197488	ENSMUSG00000052488	Cherp	protein_coding	646.971	584.29	539.298	533.994	552.643	701.138	730.081	766.459	767.866	0.409309	0.0769977	5.31587	1.0615e-07	3.83743e-06
chr14:55581516-55585302	ENSMUSG00000029004	Kmt2e	protein_coding	2060.36	1841.1	1740.41	1776.7	1847.51	2161.69	2264.54	2380.81	2470.16	0.355198	0.0668413	5.31406	1.07211e-07	3.86606e-06
chr17:33524204-33553782	ENSMUSG00000026368	F13b	protein_coding	1130.48	1285.24	1362.06	1294.03	1243	857.156	1015.33	966.98	1020.06	-0.411169	0.0773834	-5.3134	1.07601e-07	3.8704e-06
chr9:31089402-31131853	ENSMUSG00000024750	Zfand5	protein_coding	416.612	459.786	473.237	547.098	473.95	355.268	352.2	342.006	329.354	-0.479516	0.0902818	-5.31133	1.08829e-07	3.9048e-06
chr2:119237362-119249527	ENSMUSG00000061132	Blnk	protein_coding	291.223	234.304	258.239	223.862	227.138	345.87	358.62	367.452	314.298	0.526429	0.0992643	5.3033	1.13727e-07	4.07033e-06
chr5:136741759-136883209	ENSMUSG00000015165	Hnrnpl	protein_coding	1801.61	1626.41	1530.21	1675.15	1538.1	1992.51	2060	1989.94	2000.59	0.329578	0.0621612	5.30199	1.14547e-07	4.08951e-06
chr6:54577604-54597308	ENSMUSG00000001120	Pcbp3	protein_coding	231.095	161.758	166.954	204.206	194.945	276.32	263.233	283.987	297.36	0.579174	0.109465	5.29096	1.21679e-07	4.33334e-06
chr6:125049689-125063267	ENSMUSG00000077450	Rab11b	protein_coding	369.618	298.027	319.495	323.236	280.793	434.217	402.645	446.847	451.686	0.485385	0.0918473	5.2847	1.25909e-07	4.47288e-06
chrX:74273217-74282337	ENSMUSG00000026229	Psmd1	protein_coding	953.244	1034.27	1079.8	1036.32	1190.24	808.283	820.883	834.657	821.504	-0.3909	0.0739951	-5.28278	1.27235e-07	4.50884e-06
chr5:135149657-135165760	ENSMUSG00000041571	Selenow	protein_coding	417.364	367.632	300.277	312.315	346.073	534.782	438.416	468.222	571.195	0.56116	0.10636	5.27602	1.32021e-07	4.66691e-06
chr13:24831679-24842153	ENSMUSG00000038497	Tmco3	protein_coding	377	480.373	442.008	418.241	462.324	256.583	308.175	348.113	300.183	-0.540232	0.102417	-5.27484	1.3287e-07	4.6854e-06
chr5:124004641-124032270	ENSMUSG00000078652	Psme3	protein_coding	1107.73	914.669	969.295	915.106	1001.55	1174.83	1252.88	1253	1380.47	0.400064	0.0758628	5.27352	1.33835e-07	4.70783e-06
chr15:82329532-82338826	ENSMUSG00000000282	Mnt	protein_coding	389.849	318.615	302.68	345.076	305.832	509.406	407.231	464.15	465.801	0.509598	0.0967866	5.26517	1.40063e-07	4.91486e-06
chr11:31665181-31671885	ENSMUSG00000025508	Rplp2	protein_coding	230.089	207.835	136.926	155.066	188.686	316.734	299.003	250.397	286.068	0.668127	0.12696	5.26249	1.42118e-07	4.97481e-06
chr2:121413775-121438687	ENSMUSG00000036026	Tmem63b	protein_coding	772.954	581.349	564.521	665.035	739.54	888.171	891.507	905.908	947.6	0.484593	0.0920938	5.26195	1.42538e-07	4.9774e-06
chr12:111039351-111115901	ENSMUSG00000021290	2010107E04Rik	protein_coding	333.309	312.733	223.406	256.623	258.437	406.021	359.538	423.436	426.279	0.574442	0.109396	5.25103	1.51252e-07	5.26884e-06
chr10:75037058-75054748	ENSMUSG00000041841	Rpl37	protein_coding	82.5626	73.5265	43.2399	55.6926	50.9719	108.084	100.891	117.055	111.039	0.815945	0.155512	5.24681	1.54754e-07	5.3778e-06
chr16:22918382-22939766	ENSMUSG00000024969	Mark2	protein_coding	1207.04	1035.25	1043.76	1029.77	1099.03	1375.96	1265.72	1380.24	1426.58	0.362463	0.0691901	5.23866	1.61745e-07	5.60715e-06
chr6:50188888-50263862	ENSMUSG00000033020	Polr2f	protein_coding	163.72	144.112	127.318	117.937	113.569	203.011	201.781	214.771	187.262	0.626048	0.119576	5.23555	1.64491e-07	5.6886e-06
chr19:3908870-3912717	ENSMUSG00000030822	Prr14	protein_coding	490.691	387.239	372.344	452.093	427.449	594.934	555.816	558.813	576.841	0.458788	0.0876527	5.23416	1.6574e-07	5.71803e-06
chr8:21776599-21795185	ENSMUSG00000026277	Stk25	protein_coding	672.303	806.831	784.325	758.948	718.973	572.377	569.574	567.974	599.425	-0.396682	0.0758165	-5.23213	1.67571e-07	5.76733e-06
chr19:34492318-34527474	ENSMUSG00000030744	Rps3	protein_coding	1532.76	1464.65	1258.76	1268.92	1264.46	1828.03	1630.76	1729.37	1817.1	0.400609	0.0765958	5.23016	1.6936e-07	5.81496e-06
chr2:152736251-152737410	ENSMUSG00000037331	Larp1	protein_coding	1809.7	1589.15	1593.87	1488.41	1637.36	1984.05	1995.8	1963.48	2225.5	0.36277	0.0695907	5.21291	1.85904e-07	6.36778e-06
chr10:127165225-127172330	ENSMUSG00000015755	Tab2	protein_coding	1320.99	1091.13	1144.66	1148.8	1184.87	1382.54	1478.51	1508.49	1628.89	0.38103	0.0731115	5.21163	1.87188e-07	6.39649e-06
chr5:100805192-100820965	ENSMUSG00000031734	Irx3	protein_coding	450.42	351.947	308.685	362.548	361.275	511.286	677.802	590.367	439.453	0.623339	0.119759	5.20496	1.94036e-07	6.61473e-06
chr2:26409431-26445216	ENSMUSG00000047797	Gjb1	protein_coding	566.76	420.571	440.807	453.185	548.172	659.784	703.483	673.833	634.243	0.492172	0.0945823	5.20364	1.95422e-07	6.64622e-06
chr11:117199661-117362325	ENSMUSG00000055553	Kxd1	protein_coding	434.861	386.259	329.104	346.168	385.419	497.188	539.306	508.937	486.504	0.465145	0.0895364	5.19503	2.04682e-07	6.94468e-06
chr5:137745730-137768450	ENSMUSG00000015668	Pdzd11	protein_coding	215.778	192.149	146.535	148.514	182.426	240.605	268.736	268.719	278.54	0.601877	0.115876	5.19412	2.05687e-07	6.96232e-06
chr6:71812997-71826969	ENSMUSG00000004980	Hnrnpa2b1	protein_coding	3164.44	3981.21	3815.92	3367.76	3263.99	2716.21	2702.04	2730.96	2737.41	-0.39352	0.0757737	-5.19336	2.06532e-07	6.97447e-06
chr13:32965209-32979067	ENSMUSG00000004096	Cwc15	protein_coding	467.776	436.257	369.942	380.02	388.102	534.782	552.147	532.348	548.61	0.44173	0.0850681	5.19266	2.07309e-07	6.98426e-06
chr13:32842092-32851185	ENSMUSG00000040048	Ndufb10	protein_coding	753.156	694.09	593.348	621.355	658.164	843.058	819.049	906.926	889.257	0.413068	0.0796052	5.18896	2.11475e-07	7.10793e-06
chr7:113207465-113314126	ENSMUSG00000005469	Prkaca	protein_coding	904.934	816.634	735.079	802.629	781.57	1010.35	1034.59	1079.96	978.653	0.375861	0.0724535	5.18762	2.12998e-07	7.14241e-06
chr7:35397035-35438689	ENSMUSG00000055850	Rnf181	protein_coding	2143.26	1665.62	1559.04	1977.63	1961.97	2416.39	2519.51	2682.1	2363.82	0.457343	0.0882144	5.18445	2.16656e-07	7.24811e-06
chr1:153122756-153186447	ENSMUSG00000026116	Tmem131	protein_coding	1250.18	1063.68	1097.81	1116.04	1107.97	1356.22	1406.97	1352.75	1499.97	0.348315	0.0672973	5.17577	2.26975e-07	7.57568e-06
chr3:19223108-19311322	ENSMUSG00000021681	Aggf1	protein_coding	369.916	461.746	404.774	428.069	431.026	316.734	298.086	295.183	323.708	-0.463758	0.0896511	-5.17292	2.30459e-07	7.65707e-06
chr12:52097737-52312744	ENSMUSG00000024955	Esrra	protein_coding	698.145	809.772	825.162	772.052	814.657	639.107	547.561	543.545	633.302	-0.429675	0.0830626	-5.17291	2.3048e-07	7.65707e-06
chr9:22002806-22014222	ENSMUSG00000061288	Taok3	protein_coding	516.41	407.827	463.628	429.161	429.237	584.595	651.203	544.563	621.068	0.455197	0.0880229	5.17134	2.32416e-07	7.70355e-06
chr7:141407794-141414136	ENSMUSG00000025521	Tmem192	protein_coding	193.411	164.699	152.541	153.974	134.137	226.507	213.705	251.415	250.309	0.591402	0.11449	5.16552	2.39767e-07	7.92889e-06
chr2:25498651-25501719	ENSMUSG00000027087	Itgav	protein_coding	1043.26	1073.49	1308.01	1301.68	1135.69	922.946	878.666	844.835	880.788	-0.431428	0.0836552	-5.15722	2.5064e-07	8.26939e-06
chr9:71842688-72111871	ENSMUSG00000075705	Msrb1	protein_coding	705.261	472.53	420.388	628.999	643.856	863.735	781.444	871.3	959.833	0.623548	0.120978	5.15421	2.54699e-07	8.38403e-06
chr16:17759618-17793382	ENSMUSG00000000743	Chmp1a	protein_coding	362.875	423.513	396.366	418.241	449.805	311.095	297.169	297.219	309.593	-0.45569	0.0885471	-5.14631	2.65664e-07	8.70506e-06
chr9:70542754-70592234	ENSMUSG00000020261	Slc36a1	protein_coding	1038.78	842.123	900.832	850.677	927.331	1281.97	1191.43	1047.39	1268.49	0.427322	0.0830346	5.14632	2.65652e-07	8.70506e-06
chr14:63122462-63145923	ENSMUSG00000059208	Hnrnpm	protein_coding	909.119	1154.86	1036.56	968.615	993.506	793.245	764.017	773.584	788.569	-0.39972	0.0776782	-5.14585	2.66311e-07	8.70637e-06
chr11:79239372-79254671	ENSMUSG00000006304	Arpc2	protein_coding	1543.64	1278.38	1286.39	1325.7	1458.51	1664.5	1697.71	1868.82	1769.1	0.375856	0.0730678	5.14393	2.69043e-07	8.7757e-06
chr4:108834601-108862127	ENSMUSG00000033871	Ppargc1b	protein_coding	257.955	207.835	204.189	159.434	203.888	350.569	354.034	339.97	243.722	0.660823	0.128579	5.13945	2.75545e-07	8.96739e-06
chr8:85083270-85098282	ENSMUSG00000024131	Slc3a1	protein_coding	4343.49	4604.72	5113.12	4961.01	4902.25	3419.22	3997.1	3817.03	3933.43	-0.358645	0.0698856	-5.13189	2.8685e-07	9.3142e-06
chr16:37776873-37836514	ENSMUSG00000030695	Aldoa	protein_coding	6031.26	5540.96	4835.67	4896.58	5575.61	7158.94	6371.7	6680.31	7190.28	0.382077	0.0744823	5.12977	2.90092e-07	9.3982e-06
chr4:136550540-136602723	ENSMUSG00000021144	Mta1	protein_coding	496.701	416.65	419.187	396.4	438.18	545.121	586.083	541.509	630.479	0.443843	0.0865384	5.12885	2.91512e-07	9.42292e-06
chr4:109280268-109387817	ENSMUSG00000061689	Dlgap4	protein_coding	440.172	351.947	356.73	377.836	397.045	516.925	490.695	495.705	534.495	0.438248	0.0855891	5.12037	3.04939e-07	9.83478e-06
chr2:32414487-32451445	ENSMUSG00000038071	Npy6r	protein_coding	19.0095	8.82318	2.40222	13.1041	5.36547	30.0756	40.3563	27.4826	24.4663	1.10536	0.216196	5.11275	3.17505e-07	1.02171e-05
chr13:33003250-33017957	ENSMUSG00000074227	Spint2	protein_coding	2052.98	1887.18	1812.47	1755.96	1846.61	2235	2375.52	2316.68	2194.44	0.314088	0.0614868	5.10822	3.25207e-07	1.04416e-05
chr4:136895917-136898803	ENSMUSG00000039081	Zfp503	protein_coding	1643.08	1397	1428.12	1413.06	1319.9	1832.73	2029.74	2087.66	1636.42	0.431491	0.0846582	5.09686	3.45329e-07	1.10629e-05
chr10:128209908-128211807	ENSMUSG00000022136	Dnajc3	protein_coding	2018.4	2188.15	2134.37	2375.13	2319.67	1734.99	1733.48	1855.58	1805.8	-0.331573	0.0650984	-5.09341	3.51682e-07	1.12213e-05
chr7:116504369-116540584	ENSMUSG00000025384	Faap100	protein_coding	144.787	204.894	168.155	160.526	181.532	109.964	112.814	115.02	105.393	-0.632	0.1241	-5.09265	3.53085e-07	1.12213e-05
chr11:88924020-88955465	ENSMUSG00000059436	Max	protein_coding	644.769	548.017	512.874	513.246	577.682	797.944	664.044	724.726	819.622	0.459273	0.0901864	5.09248	3.53403e-07	1.12213e-05
chr1:74506058-74530842	ENSMUSG00000068115	Ninl	protein_coding	306.291	365.672	330.305	413.873	360.38	251.883	267.819	252.433	207.964	-0.547452	0.107486	-5.09326	3.51957e-07	1.12213e-05
chr16:17130138-17132383	ENSMUSG00000029621	Arpc1a	protein_coding	443.637	576.448	467.232	527.442	498.988	380.645	382.467	358.292	357.585	-0.463753	0.0911824	-5.08599	3.65707e-07	1.15864e-05
chr19:10500513-10525209	ENSMUSG00000020358	Hnrnpab	protein_coding	1100.02	1169.56	1316.42	1202.31	1298.44	969	905.264	931.355	1007.82	-0.375301	0.0738095	-5.08473	3.6815e-07	1.16381e-05
chr5:113490333-113589725	ENSMUSG00000026155	Smap1	protein_coding	321.259	265.676	248.63	257.715	289.735	365.607	386.136	361.345	395.225	0.478785	0.0942393	5.08053	3.76388e-07	1.18723e-05
chr14:32085374-32103202	ENSMUSG00000029068	Ccnl2	protein_coding	1007.39	1136.23	1119.43	1147.7	1227.8	911.668	841.061	751.191	924.074	-0.418002	0.0823678	-5.07482	3.87862e-07	1.22074e-05
chr5:36806921-36830653	ENSMUSG00000038174	Fam126b	protein_coding	655.91	716.638	729.073	741.476	816.445	547.001	556.733	540.491	599.425	-0.406975	0.0802207	-5.07319	3.91206e-07	1.22857e-05
chr15:88819646-88826681	ENSMUSG00000001847	Rac1	protein_coding	1283.08	1108.78	1120.64	1148.8	1169.67	1421.07	1422.56	1386.34	1486.8	0.322617	0.0636529	5.06838	4.01219e-07	1.25727e-05
chr8:123423527-123463270	ENSMUSG00000027187	Cat	protein_coding	12114.3	9580.01	9558.43	11344.9	11206.7	13700.4	14233.8	12926	14364.6	0.392317	0.0774731	5.06391	4.10742e-07	1.28431e-05
chr4:20042052-20066750	ENSMUSG00000079003	Samd1	protein_coding	266.856	208.815	172.96	222.77	242.34	303.576	332.939	339.97	311.475	0.55795	0.110255	5.06056	4.18033e-07	1.30426e-05
chr15:44619175-44641515	ENSMUSG00000037029	Zfp146	protein_coding	223.032	255.872	294.272	288.291	236.975	171.995	188.941	171.003	176.91	-0.555834	0.109867	-5.05915	4.2114e-07	1.31093e-05
chr18:20665250-20674324	ENSMUSG00000061474	Mrps36	protein_coding	69.4571	42.1552	45.6422	52.4166	50.0777	88.3472	104.559	90.5908	81.8681	0.795587	0.157269	5.05876	4.21998e-07	1.31093e-05
chr9:66126611-66138955	ENSMUSG00000012114	Med15	protein_coding	506.151	389.2	427.595	464.105	439.074	593.994	581.497	574.081	579.664	0.421543	0.0833562	5.05713	4.2562e-07	1.31649e-05
chr8:11198423-11312826	ENSMUSG00000042308	Setd1a	protein_coding	219.855	162.739	183.77	195.47	166.329	274.44	259.564	260.576	255.955	0.536337	0.106055	5.05714	4.25593e-07	1.31649e-05
chr11:116675303-116694868	ENSMUSG00000026822	Lcn2	protein_coding	58.149	35.2927	42.0388	27.3003	42.9237	95.8661	73.375	83.4657	64.9299	0.880713	0.174193	5.05597	4.2821e-07	1.32165e-05
chr17:57105385-57107757	ENSMUSG00000067847	Romo1	protein_coding	213.328	181.365	132.122	147.422	186.897	247.184	235.717	299.255	276.658	0.636411	0.125883	5.05556	4.29135e-07	1.32166e-05
chr10:59702477-59864132	ENSMUSG00000038369	Ncoa6	protein_coding	815.507	598.996	669.018	721.82	732.386	875.013	937.366	924.229	1065.23	0.459752	0.0910479	5.04957	4.42813e-07	1.36087e-05
chr4:115784812-115818828	ENSMUSG00000037149	Ddx1	protein_coding	705.186	786.243	832.369	798.261	784.252	594.934	575.077	622.939	647.417	-0.378968	0.0751959	-5.03974	4.66161e-07	1.42956e-05
chr11:102430315-102437048	ENSMUSG00000021917	Spcs1	protein_coding	369.202	349.006	283.462	288.291	292.418	410.72	417.32	456.007	456.391	0.491101	0.0974814	5.0379	4.70672e-07	1.44032e-05
chr4:111719984-111829184	ENSMUSG00000014303	Glis2	protein_coding	1703.55	1441.12	1496.58	1493.87	1579.24	1807.36	2005.89	1866.78	1937.55	0.333502	0.0662132	5.03678	4.7342e-07	1.44564e-05
chr1:36068400-36106446	ENSMUSG00000025702	March8	protein_coding	1577.73	1802.87	1762.03	1891.36	1638.26	1413.56	1377.62	1317.13	1419.05	-0.350012	0.0695244	-5.03438	4.79404e-07	1.45793e-05
chr3:96196588-96219709	ENSMUSG00000078597	Cyp4a12b	protein_coding	52.6906	14.7053	28.8266	31.6683	38.4525	94.9262	48.611	70.2333	94.1013	1.00262	0.199155	5.03435	4.79474e-07	1.45793e-05
chr15:98518821-98534244	ENSMUSG00000078622	Ccdc47	protein_coding	780.685	879.377	905.637	865.965	863.84	655.085	705.317	674.85	695.408	-0.353758	0.0703681	-5.02726	4.97546e-07	1.50968e-05
chr11:94653767-94660089	ENSMUSG00000090369	4933411K16Rik	protein_coding	63.2278	31.3713	34.8322	54.6006	43.818	71.4296	90.8016	89.5729	89.3962	0.852971	0.169875	5.02117	5.13572e-07	1.55502e-05
chr10:128913593-128922888	ENSMUSG00000061518	Cox5b	protein_coding	662.51	578.408	536.896	548.19	600.932	732.154	758.514	720.655	824.327	0.406267	0.0809257	5.02025	5.1605e-07	1.55923e-05
chr2:28192992-28230736	ENSMUSG00000028234	Rps20	protein_coding	344.687	271.558	260.641	246.795	321.928	413.54	427.41	358.292	457.332	0.547317	0.109069	5.01808	5.21891e-07	1.57357e-05
chr14:51884842-51893039	ENSMUSG00000000399	Ndufa9	protein_coding	833.238	1026.43	898.43	951.142	926.437	746.252	655.789	748.137	713.288	-0.396218	0.0789915	-5.01595	5.2771e-07	1.58778e-05
chr19:4007497-4012806	ENSMUSG00000020571	Pdia6	protein_coding	819.591	1144.07	1022.14	872.518	869.206	614.671	595.255	735.923	702.936	-0.5266	0.105012	-5.01466	5.31263e-07	1.59512e-05
chr11:95666957-95680773	ENSMUSG00000002763	Pex6	protein_coding	495.841	653.896	541.7	572.214	541.912	415.42	418.238	385.774	437.571	-0.457282	0.0912184	-5.01305	5.35748e-07	1.60523e-05
chr17:56751325-56757530	ENSMUSG00000017843	Ppp2r5c	protein_coding	1005.56	859.77	808.347	918.382	912.129	1141.93	1083.2	1135.95	1184.73	0.365739	0.0729929	5.01061	5.42568e-07	1.62228e-05
chr2:90885860-90890525	ENSMUSG00000019647	Sema6a	protein_coding	266.169	183.326	196.982	197.654	211.042	323.313	434.747	333.863	248.427	0.680796	0.135993	5.0061	5.55442e-07	1.65046e-05
chr9:66946086-66949516	ENSMUSG00000022890	Atp5j	protein_coding	801.552	748.99	641.392	668.311	676.943	927.646	836.475	941.533	971.125	0.409679	0.0818256	5.00673	5.53612e-07	1.65046e-05
chr12:111814170-111832192	ENSMUSG00000033953	Ppp3r1	protein_coding	656.12	746.049	723.068	748.028	752.06	539.482	581.497	565.938	592.838	-0.3703	0.073966	-5.00636	5.54691e-07	1.65046e-05
chr6:47796141-47813430	ENSMUSG00000027709	Mccc1	protein_coding	932.891	1081.33	1030.55	1214.32	1091.87	918.247	736.502	741.012	649.299	-0.506255	0.101228	-5.00113	5.69949e-07	1.69006e-05
chr11:69395487-69396680	ENSMUSG00000027099	Mtx2	protein_coding	260.351	322.536	283.462	286.107	350.544	219.928	194.444	217.825	207.964	-0.532795	0.106577	-4.99916	5.75811e-07	1.70393e-05
chr11:96817414-96829968	ENSMUSG00000019804	Snx3	protein_coding	1208.89	1130.35	1010.13	957.694	1060.57	1283.85	1334.51	1463.7	1430.34	0.391806	0.0784932	4.99159	5.98856e-07	1.76847e-05
chr7:112116017-112159057	ENSMUSG00000056493	Foxk1	protein_coding	494.251	400.964	381.953	446.633	430.132	599.633	606.261	519.116	569.313	0.446132	0.089446	4.98773	6.10938e-07	1.80045e-05
chr8:106893636-106923088	ENSMUSG00000030587	2200002D01Rik	protein_coding	45.9414	36.2731	18.0166	24.0243	27.7216	77.0688	75.2094	63.1082	46.1096	0.95127	0.190871	4.98384	6.23337e-07	1.83322e-05
chr7:121034445-121078329	ENSMUSG00000002565	Scin	protein_coding	639.34	796.047	738.682	754.58	702.876	529.143	575.077	575.099	443.217	-0.471012	0.0945361	-4.98236	6.2815e-07	1.8436e-05
chr13:92211872-92355003	ENSMUSG00000033059	Pygb	protein_coding	413.037	530.371	461.226	467.381	483.786	381.585	306.341	359.309	314.298	-0.48721	0.0979095	-4.97612	6.48706e-07	1.90005e-05
chr17:46735705-46752214	ENSMUSG00000024614	Tmx3	protein_coding	259.223	299.988	335.11	288.291	301.36	203.95	206.367	226.986	211.728	-0.49822	0.100159	-4.9743	6.54853e-07	1.91106e-05
chr1:153218922-153332786	ENSMUSG00000053293	Pom121	protein_coding	407.262	339.202	335.11	328.696	348.755	433.277	475.103	454.99	542.964	0.470837	0.0946555	4.97421	6.55129e-07	1.91106e-05
chr11:70453983-70459984	ENSMUSG00000019927	Ube2d1	protein_coding	348.221	283.322	270.25	292.659	298.678	390.983	391.639	386.792	471.447	0.489991	0.0985741	4.97079	6.66801e-07	1.94116e-05
chr19:33137747-33392295	ENSMUSG00000002010	Idh3g	protein_coding	2261.55	2066.58	1778.84	1899.01	2056.76	2494.4	2481.91	2468.34	2846.56	0.385825	0.0776471	4.96895	6.73155e-07	1.95569e-05
chr2:121158273-121171125	ENSMUSG00000002550	Uck1	protein_coding	251.986	301.949	294.272	282.831	325.505	227.447	186.189	182.199	215.492	-0.534089	0.107531	-4.96683	6.80577e-07	1.97326e-05
chr1:86302832-86307305	ENSMUSG00000055435	Maf	protein_coding	5575.8	4879.22	4878.91	4615.93	5214.34	6235.06	6288.24	5757.09	6737.65	0.343722	0.0692157	4.96595	6.83643e-07	1.97815e-05
chr8:95864134-95888547	ENSMUSG00000063796	Slc22a8	protein_coding	8575.68	7724.2	8034.22	7451.89	7525.07	9544.32	9814.83	9661.66	8849.28	0.295532	0.0595544	4.96239	6.9631e-07	2.01075e-05
chrX:169250193-169320372	ENSMUSG00000021496	Pcbd2	protein_coding	68.3754	58.8212	42.0388	42.5885	40.241	81.7681	101.808	99.7516	79.9861	0.812403	0.163981	4.95425	7.26112e-07	2.0926e-05
chr2:32682609-32704145	ENSMUSG00000037541	Shank2	protein_coding	742.837	563.703	614.968	709.808	591.99	813.922	931.863	798.013	918.428	0.459634	0.0927837	4.95383	7.27685e-07	2.09293e-05
chr16:62854307-62929346	ENSMUSG00000029634	Rnf6	protein_coding	899.411	1045.06	1047.37	997.007	981.88	718.056	787.864	778.674	839.383	-0.369998	0.0749492	-4.93666	7.94734e-07	2.28121e-05
chr19:4192158-4195419	ENSMUSG00000020482	Ccdc117	protein_coding	254.521	320.575	321.897	297.027	276.322	210.529	199.03	181.182	229.607	-0.528206	0.107193	-4.92763	8.32327e-07	2.38434e-05
chr4:123312645-123343252	ENSMUSG00000062785	Kcnc3	protein_coding	729.508	508.803	572.929	572.214	559.797	693.619	932.78	1209.23	786.687	0.640161	0.129979	4.92513	8.43049e-07	2.41025e-05
chr3:8802146-8923918	ENSMUSG00000017286	Glod4	protein_coding	373.153	442.139	417.986	409.504	451.593	309.215	310.927	326.738	317.121	-0.428946	0.0871502	-4.92192	8.57003e-07	2.44527e-05
chr16:45729725-45742955	ENSMUSG00000030583	Sipa1l3	protein_coding	824.767	620.564	713.459	758.948	718.973	962.42	1006.15	941.533	876.083	0.41328	0.0841882	4.90901	9.15383e-07	2.60606e-05
chr6:49073795-49086751	ENSMUSG00000051853	Arf3	protein_coding	1673.06	1474.45	1413.71	1370.47	1587.28	2000.03	1890.32	1867.8	1780.4	0.355515	0.0724261	4.90866	9.16988e-07	2.60606e-05
chr1:131797381-131821473	ENSMUSG00000089774	Slc5a3	protein_coding	2653.44	3003.8	2958.33	3282.59	2908.98	2034.8	2115.04	2400.15	2523.8	-0.405882	0.0826962	-4.90811	9.19579e-07	2.60826e-05
chr3:132881745-132950291	ENSMUSG00000037573	Tob1	protein_coding	1283.42	1166.62	1085.8	1078.91	1076.67	1305.47	1415.22	1525.79	1612.9	0.395699	0.0807744	4.89881	9.64166e-07	2.72933e-05
chr8:70629393-70632456	ENSMUSG00000037960	Card19	protein_coding	161.365	116.662	105.698	133.225	144.868	200.191	204.533	198.485	187.262	0.597431	0.121996	4.89713	9.72456e-07	2.74738e-05
chr3:89271733-89281142	ENSMUSG00000065037	Rn7sk	misc_RNA	931.581	1247.01	933.262	1063.62	1140.16	713.357	830.055	695.208	829.973	-0.487118	0.0995	-4.89566	9.79746e-07	2.76254e-05
chr11:57518664-57533815	ENSMUSG00000004897	Hdgf	protein_coding	1918.82	1629.35	1718.79	1669.69	1793.85	2007.55	2197.58	2160.95	2172.8	0.318349	0.0651222	4.88849	1.01614e-06	2.85953e-05
chr4:117271463-117497052	ENSMUSG00000075025	Gm10804	lincRNA	774.889	572.526	571.728	709.808	659.952	878.773	1053.85	976.141	776.335	0.516619	0.105755	4.88505	1.03403e-06	2.90419e-05
chr7:140763739-140774987	ENSMUSG00000020644	Id2	protein_coding	1707.09	1662.68	1201.11	1371.57	1485.34	1922.02	1966.45	1959.41	2088.11	0.449071	0.091942	4.88429	1.03803e-06	2.90972e-05
chr4:149979475-150009023	ENSMUSG00000027940	Tpm3	protein_coding	486.782	421.552	433.601	423.701	401.516	565.798	547.561	554.741	545.787	0.385652	0.0790886	4.87621	1.08146e-06	3.02556e-05
chr2:103263433-103303278	ENSMUSG00000021134	Srsf5	protein_coding	1772.85	1864.63	1969.82	2238.62	2054.97	1544.2	1679.37	1379.22	1451.98	-0.408157	0.0837479	-4.87364	1.09563e-06	3.05924e-05
chr17:25233331-25240124	ENSMUSG00000022400	Rbx1	protein_coding	340.835	290.185	311.087	254.439	279.899	379.705	389.805	424.453	397.107	0.462847	0.0950041	4.87186	1.10552e-06	3.08085e-05
chr7:27342133-27356019	ENSMUSG00000005716	Pvalb	protein_coding	405.347	385.279	307.484	231.507	285.264	517.865	396.225	527.259	591.897	0.665462	0.136673	4.86903	1.12149e-06	3.11932e-05
chr11:62281473-62328451	ENSMUSG00000044786	Zfp36	protein_coding	872.302	535.273	545.304	843.033	763.685	985.917	1015.33	1176.66	1113.22	0.612307	0.125986	4.86011	1.1732e-06	3.25683e-05
chr17:25828867-25831842	ENSMUSG00000019873	Reep3	protein_coding	1224.91	958.785	1097.81	1101.84	1126.75	1338.37	1405.13	1386.34	1384.23	0.353525	0.0728814	4.85069	1.23035e-06	3.4023e-05
chr5:5537454-5559538	ENSMUSG00000040414	Slc25a28	protein_coding	329.624	292.145	258.239	259.899	286.158	409.781	384.302	352.184	394.284	0.463755	0.0955988	4.85106	1.22803e-06	3.4023e-05
chr6:83305691-83325908	ENSMUSG00000091537	Tma7	protein_coding	78.0955	63.723	58.8544	50.2325	48.2892	104.325	110.98	101.787	86.5732	0.744407	0.153516	4.84906	1.2405e-06	3.42377e-05
chr9:22072246-22085438	ENSMUSG00000036372	Tmem258	protein_coding	132.861	108.819	106.899	91.729	101.944	146.619	165.094	177.11	164.677	0.611347	0.126109	4.84777	1.24855e-06	3.43938e-05
chr8:70016123-70042734	ENSMUSG00000030029	Lrig1	protein_coding	231.69	280.381	278.657	270.819	265.591	193.612	171.514	206.628	186.321	-0.500171	0.103203	-4.84649	1.25667e-06	3.45512e-05
chr7:27447978-27466144	ENSMUSG00000014769	Psmb1	protein_coding	669.523	604.878	563.32	535.086	608.98	740.613	739.253	761.37	802.684	0.381471	0.0788183	4.83987	1.29922e-06	3.56528e-05
chr2:180176373-180225859	ENSMUSG00000040761	Spen	protein_coding	1390.37	1056.82	1119.43	1310.41	1183.98	1554.53	1509.69	1525.79	1862.26	0.444587	0.0919886	4.83307	1.34442e-06	3.68227e-05
chr13:33964687-33988443	ENSMUSG00000062762	Ei24	protein_coding	1080.3	947.021	950.078	952.234	938.062	1186.11	1183.17	1153.25	1332.47	0.348505	0.0721267	4.83184	1.35275e-06	3.69803e-05
chr1:34439851-34449356	ENSMUSG00000108207	1810059H22Rik	processed_transcript	126.143	112.741	79.2732	80.8089	88.5302	157.897	204.533	152.681	132.683	0.723431	0.1499	4.82609	1.39238e-06	3.79914e-05
chr16:23224740-23360350	ENSMUSG00000002014	Ssr4	protein_coding	331.475	314.693	245.026	260.991	276.322	390.983	376.047	387.81	399.93	0.472918	0.0980273	4.82435	1.4046e-06	3.82521e-05
chr1:171275990-171281186	ENSMUSG00000021840	Mapk1ip1l	protein_coding	392.844	282.342	350.724	339.616	326.399	445.495	426.492	456.007	515.675	0.479215	0.0994582	4.81826	1.44819e-06	3.93643e-05
chr4:103114390-103165754	ENSMUSG00000028964	Park7	protein_coding	1289.58	1161.72	1120.64	1023.22	1180.4	1512.24	1374.86	1396.52	1547.02	0.365724	0.0759221	4.81709	1.45666e-06	3.95198e-05
chr18:20684599-20746404	ENSMUSG00000024042	Sik1	protein_coding	1093.79	868.593	867.201	939.13	972.044	1099.64	1432.65	1398.56	1172.5	0.459658	0.0954361	4.81639	1.46176e-06	3.95833e-05
chr3:116007462-116029017	ENSMUSG00000027170	Eif3m	protein_coding	345.462	385.279	399.969	423.701	396.15	308.275	278.825	265.665	305.829	-0.4466	0.0927535	-4.81491	1.47266e-06	3.98035e-05
chr7:88278085-88310888	ENSMUSG00000038437	Mllt6	protein_coding	1313.72	1073.49	1124.24	1263.46	1162.52	1466.19	1489.51	1458.61	1471.74	0.339183	0.0704667	4.81337	1.48403e-06	4.00353e-05
chr1:43746966-43827800	ENSMUSG00000022330	Osr2	protein_coding	186.145	143.132	147.736	140.87	165.435	237.786	218.291	214.771	221.138	0.535722	0.111402	4.80892	1.51745e-06	4.08602e-05
chr6:112273758-112330425	ENSMUSG00000030304	Ergic2	protein_coding	329.404	387.239	452.818	345.076	368.429	262.222	265.067	275.844	278.54	-0.489958	0.101895	-4.80844	1.5211e-06	4.08816e-05
chr7:110627661-110629820	ENSMUSG00000038168	P3h2	protein_coding	1650.27	1946.98	2002.25	1758.14	1752.72	1330.85	1537.21	1447.42	1426.58	-0.365247	0.0760481	-4.80283	1.56436e-06	4.19657e-05
chr11:93956979-93968521	ENSMUSG00000031157	Pqbp1	protein_coding	250.705	225.481	202.988	198.746	177.06	259.402	306.341	329.791	305.829	0.538337	0.112111	4.80183	1.57222e-06	4.20979e-05
chr11:84957786-84966044	ENSMUSG00000036564	Ndrg4	protein_coding	213.676	348.025	302.68	230.415	210.147	160.717	139.413	186.271	131.742	-0.71079	0.148051	-4.80098	1.57889e-06	4.21978e-05
chr4:65124174-65357509	ENSMUSG00000041168	Lonp1	protein_coding	1193.37	1442.1	1378.87	1308.23	1305.6	1102.46	976.805	926.265	1106.63	-0.387594	0.0807754	-4.79842	1.59923e-06	4.26619e-05
chr5:47983138-48307733	ENSMUSG00000031696	Vps35	protein_coding	1340.54	1424.45	1554.24	1528.82	1467.46	1215.24	1151.99	1140.02	1242.14	-0.322261	0.0673382	-4.78571	1.70384e-06	4.53683e-05
chr10:97479609-97518143	ENSMUSG00000003721	Insig2	protein_coding	312.686	359.79	363.936	380.02	344.284	270.681	255.895	260.576	266.307	-0.436554	0.0913245	-4.78025	1.75077e-06	4.65317e-05
chr1:33908225-34308661	ENSMUSG00000003617	Cp	protein_coding	1253.15	989.176	952.48	1094.2	1211.7	1406.04	1542.71	1336.47	1492.45	0.423681	0.0886479	4.77937	1.75845e-06	4.65777e-05
chr14:34310727-34345265	ENSMUSG00000028745	Capzb	protein_coding	1209.05	1088.19	1072.59	1016.66	1099.03	1295.13	1299.66	1392.45	1408.7	0.326326	0.0682789	4.77931	1.75899e-06	4.65777e-05
chr2:174760619-174784042	ENSMUSG00000028977	Casz1	protein_coding	417.93	312.733	357.931	355.996	371.111	494.368	506.288	514.026	430.984	0.453226	0.0949202	4.77481	1.7988e-06	4.75439e-05
chr9:100982032-101034898	ENSMUSG00000021967	Mrpl57	protein_coding	130.74	107.839	93.6865	98.2811	107.309	163.536	157.756	154.717	162.795	0.588916	0.123358	4.77404	1.8057e-06	4.75898e-05
chr11:83662584-83664683	ENSMUSG00000028329	Xpa	protein_coding	156.231	123.524	112.904	132.133	126.983	195.492	194.444	177.11	187.262	0.557494	0.11678	4.77387	1.80716e-06	4.75898e-05
chr14:50944506-50965237	ENSMUSG00000022564	Grina	protein_coding	4892.17	4038.07	3765.48	4344.02	4777.05	5680.54	5261.91	5530.11	5740.18	0.378411	0.0792926	4.77234	1.82095e-06	4.7865e-05
chr4:119637704-119639471	ENSMUSG00000095440	Fignl2	protein_coding	168.979	123.524	123.714	139.778	149.339	197.371	200.864	216.807	200.436	0.554041	0.116146	4.7702	1.84041e-06	4.82881e-05
chr17:79051906-79090243	ENSMUSG00000020843	Timm22	protein_coding	173.084	212.737	216.2	186.734	216.407	149.438	127.489	136.395	139.27	-0.547169	0.114748	-4.76843	1.8567e-06	4.86267e-05
chr7:114631478-114636357	ENSMUSG00000026342	Slc35f5	protein_coding	408.291	463.707	457.623	489.221	462.324	364.667	348.531	322.666	357.585	-0.408585	0.0856949	-4.7679	1.86152e-06	4.86639e-05
chr8:45269671-45308466	ENSMUSG00000064343	mt-Tq	Mt_tRNA	156.678	184.306	182.569	247.887	166.329	125.002	107.311	112.984	127.037	-0.644745	0.135267	-4.76647	1.87481e-06	4.89224e-05
chr11:82101845-82103400	ENSMUSG00000039477	Tnrc18	protein_coding	1271.86	1098	1144.66	1141.15	1141.06	1425.77	1481.26	1407.72	1335.3	0.313204	0.0657632	4.7626	1.91117e-06	4.97806e-05
chr11:82035571-82037453	ENSMUSG00000025927	Tfap2b	protein_coding	1223.01	1146.03	1081	928.21	961.313	1396.64	1517.03	1513.58	1240.25	0.439665	0.0923547	4.76061	1.93006e-06	5.01815e-05
chrY:1096861-1245759	ENSMUSG00000041426	Hibch	protein_coding	390.507	449.002	462.427	457.553	435.497	299.817	340.277	362.363	317.121	-0.430923	0.0906324	-4.75463	1.9881e-06	5.15971e-05
chr17:24896500-24897522	ENSMUSG00000027984	Hadh	protein_coding	4195.02	3625.35	3340.29	3882.1	3931.1	4816.8	4656.56	4442	4865.98	0.336085	0.0707331	4.75146	2.01954e-06	5.23184e-05
chr7:44816387-44840809	ENSMUSG00000049858	Suox	protein_coding	757.853	583.31	562.119	716.36	683.203	843.058	825.469	937.462	911.841	0.443253	0.0933194	4.74985	2.03571e-06	5.26423e-05
chr8:107044698-107048614	ENSMUSG00000030452	Nipa2	protein_coding	145.341	184.306	206.591	155.066	174.378	125.002	108.228	90.5908	118.568	-0.627725	0.132201	-4.74828	2.05154e-06	5.29563e-05
chr2:181380078-181383628	ENSMUSG00000035112	Wnk4	protein_coding	2540.9	2319.52	2164.4	2211.32	2340.24	2865.64	2638.75	3004.76	2782.57	0.313341	0.0660348	4.74509	2.08416e-06	5.37017e-05
chr9:110281287-110281409	ENSMUSG00000024393	Prrc2a	protein_coding	2738.83	2322.46	2453.87	2604.45	2465.43	2951.17	2988.2	3040.39	3084.64	0.287517	0.0606669	4.73926	2.14495e-06	5.5095e-05
chr13:108670603-108671397	ENSMUSG00000031517	Gpm6a	protein_coding	829.521	962.707	1052.17	1023.22	947.005	555.459	792.45	758.316	544.846	-0.543767	0.114739	-4.73917	2.14591e-06	5.5095e-05
chrMT:10167-11544	ENSMUSG00000025059	Gk	protein_coding	4679.22	5108.62	5049.46	6122.91	5285.88	3404.19	3988.85	4387.04	4086.82	-0.423305	0.0895737	-4.72578	2.29234e-06	5.86514e-05
chr18:73533403-73533550	ENSMUSG00000078695	Cisd3	protein_coding	194.773	165.68	106.899	147.422	173.483	235.906	229.297	271.772	227.725	0.621673	0.13155	4.72576	2.2926e-06	5.86514e-05
chrMT:3914-4951	ENSMUSG00000031987	Egln1	protein_coding	690.598	849.966	897.229	714.176	727.915	560.159	582.414	594.438	598.484	-0.428074	0.0906039	-4.72468	2.30482e-06	5.8815e-05
chr6:125161715-125166467	ENSMUSG00000037395	Rcor3	protein_coding	252.187	190.188	235.417	196.562	197.628	296.997	322.85	312.487	265.366	0.513846	0.108763	4.72447	2.30719e-06	5.8815e-05
chrMT:14145-15288	ENSMUSG00000024097	Srsf7	protein_coding	332.184	442.139	464.829	366.916	323.716	249.064	272.405	263.629	274.776	-0.544546	0.115345	-4.721	2.34684e-06	5.97195e-05
chrMT:13552-14070	ENSMUSG00000030717	Nupr1	protein_coding	319.487	255.872	277.456	216.218	283.475	413.54	377.881	327.755	403.694	0.521004	0.110491	4.71535	2.4129e-06	6.12919e-05
chr3:86137940-86142702	ENSMUSG00000020225	Tmbim4	protein_coding	1342.74	1257.79	1189.1	1124.77	1132.11	1646.64	1433.56	1474.9	1483.04	0.349604	0.0741883	4.71239	2.44823e-06	6.20796e-05
chr3:69085105-69085447	ENSMUSG00000041203	Trir	protein_coding	490.258	448.021	372.344	385.48	446.228	601.513	525.549	567.974	574.959	0.433633	0.0921644	4.705	2.53867e-06	6.42593e-05
chr12:28630854-28635953	ENSMUSG00000024120	Lrpprc	protein_coding	1302.21	1392.1	1442.53	1506.98	1513.96	1158.85	1053.85	1105.41	1244.02	-0.349407	0.0743301	-4.70075	2.59208e-06	6.54957e-05
chr4:132530555-132533659	ENSMUSG00000001416	Cct3	protein_coding	726.562	898.003	799.939	812.457	833.436	593.994	558.567	605.635	710.465	-0.419278	0.0892218	-4.69927	2.61088e-06	6.58547e-05
chr6:47781624-47781725	ENSMUSG00000020917	Acly	protein_coding	1627.41	1755.81	1904.96	1831.3	1726.79	1468.07	1434.48	1389.4	1508.44	-0.307354	0.06554	-4.68956	2.73796e-06	6.89389e-05
chr7:3617373-3620327	ENSMUSG00000024479	Mal2	protein_coding	732.462	823.497	855.19	819.009	817.339	624.07	610.847	708.44	601.307	-0.369023	0.0787175	-4.68794	2.75964e-06	6.93028e-05
chr2:73908447-73911326	ENSMUSG00000034152	Exoc3	protein_coding	489.95	563.703	576.533	537.27	547.278	450.195	417.32	413.257	414.046	-0.377904	0.080615	-4.68776	2.76207e-06	6.93028e-05
chr16:11144125-11144181	ENSMUSG00000039530	Tusc3	protein_coding	312.154	395.082	374.746	352.72	334.447	245.304	248.558	281.951	264.425	-0.459987	0.0981674	-4.68574	2.78948e-06	6.98684e-05
chrX:37187588-37191163	ENSMUSG00000020875	Hoxb9	protein_coding	511.211	425.473	443.209	430.253	451.593	538.542	615.433	629.046	556.138	0.400807	0.0856427	4.67999	2.86889e-06	7.16584e-05
chr10:75933130-75937747	ENSMUSG00000031762	Mt2	protein_coding	55.4595	43.1355	22.8211	43.6805	36.664	76.129	66.9547	74.3048	79.9861	0.811551	0.173414	4.67984	2.87093e-06	7.16584e-05
chr11:97777527-97782437	ENSMUSG00000025825	Iscu	protein_coding	550.185	484.294	482.846	464.105	488.257	617.49	631.025	595.456	638.007	0.358784	0.0767241	4.67628	2.92122e-06	7.2787e-05
chrMT:2751-3707	ENSMUSG00000024513	Mbd2	protein_coding	1182.42	1042.12	1013.74	1065.8	1064.15	1219	1350.1	1383.29	1321.18	0.32402	0.0693467	4.67246	2.97615e-06	7.40273e-05
chr8:70698949-70700616	ENSMUSG00000054452	Aes	protein_coding	3928.14	3807.69	3348.69	3270.58	3343.58	4132.58	4333.71	4801.31	4387	0.347434	0.074401	4.66975	3.01568e-06	7.48808e-05
chr9:20642878-20647140	ENSMUSG00000029673	Auts2	protein_coding	389.052	326.458	330.305	352.72	275.427	420.119	465.931	429.543	511.911	0.480973	0.10301	4.6692	3.0238e-06	7.49526e-05
chr16:35966752-35983230	ENSMUSG00000053644	Aldh7a1	protein_coding	2520.86	2747.93	2635.23	3075.11	2823.13	2224.66	2315.9	2284.11	2060.82	-0.334968	0.0717507	-4.66849	3.03418e-06	7.50801e-05
chr17:31520115-31531326	ENSMUSG00000038291	Snx25	protein_coding	273.061	301.949	344.718	323.236	346.073	236.846	219.208	165.913	246.545	-0.549975	0.117856	-4.66651	3.06361e-06	7.56781e-05
chr19:5422805-5424979	ENSMUSG00000016018	Skiv2l2	protein_coding	599.68	689.188	691.839	674.863	645.644	518.805	531.052	543.545	502.501	-0.354189	0.0759418	-4.66396	3.10182e-06	7.64902e-05
chr9:45399669-45410278	ENSMUSG00000020988	L2hgdh	protein_coding	547.449	620.564	654.605	710.9	574.999	386.284	503.536	460.079	468.624	-0.465129	0.0997911	-4.66103	3.14636e-06	7.74555e-05
chr6:124742544-124756524	ENSMUSG00000040713	Creg1	protein_coding	1074.61	871.534	878.011	975.167	914.812	1343.07	1140.98	1088.11	1385.17	0.425507	0.0914069	4.65509	3.23845e-06	7.9586e-05
chr2:112261926-112263269	ENSMUSG00000030647	Ndufc2	protein_coding	499.018	461.746	344.718	319.959	453.382	554.52	595.255	694.19	568.372	0.55705	0.119715	4.65314	3.26912e-06	8.02024e-05
chrX:106015700-106022450	ENSMUSG00000032526	Ss18l2	protein_coding	151.519	117.642	105.698	120.121	131.454	169.175	188.941	173.039	206.082	0.574629	0.123521	4.65209	3.2859e-06	8.04765e-05
chr6:24518666-24528013	ENSMUSG00000026970	Rbms1	protein_coding	949.832	845.064	852.788	841.941	832.542	995.316	1060.27	1094.21	1076.52	0.317556	0.0682848	4.65047	3.31177e-06	8.09721e-05
chrMT:1094-2675	ENSMUSG00000007564	Ppp2r1a	protein_coding	1149.41	1323.48	1288.79	1206.67	1269.83	1020.69	1016.24	1026.02	1043.58	-0.302492	0.0652828	-4.63356	3.59431e-06	8.77304e-05
chr2:155236533-155250277	ENSMUSG00000003546	Klc4	protein_coding	549.42	705.854	642.594	568.938	619.711	469.932	428.327	450.918	509.088	-0.428357	0.0925369	-4.62904	3.67364e-06	8.95147e-05
chr6:124913681-124920103	ENSMUSG00000019505	Ubb	protein_coding	594.922	739.186	672.621	658.483	637.596	505.647	479.689	523.187	542.964	-0.385512	0.0833366	-4.62596	3.72859e-06	9.06995e-05
chr2:39001580-39005624	ENSMUSG00000009687	Fxyd5	protein_coding	114.815	105.878	94.8877	70.9808	69.7511	145.679	131.158	149.627	150.562	0.66485	0.14374	4.62537	3.73931e-06	9.08063e-05
chr5:115345642-115348981	ENSMUSG00000028266	Lmo4	protein_coding	807.814	813.693	642.594	615.895	544.595	855.276	1063.94	950.694	975.83	0.516428	0.111753	4.62117	3.81579e-06	9.2507e-05
chr11:116677483-116681290	ENSMUSG00000028402	Mpdz	protein_coding	245.063	277.44	314.691	297.027	272.745	196.432	226.545	201.539	174.087	-0.502128	0.108718	-4.61861	3.86328e-06	9.35004e-05
chr7:70351944-70366735	ENSMUSG00000028398	Dmac1	protein_coding	127.211	103.917	91.2843	107.017	96.5784	149.438	161.425	153.699	154.326	0.576034	0.124736	4.61802	3.87421e-06	9.36071e-05
chr4:116066965-116075071	ENSMUSG00000036057	Ptpn23	protein_coding	740.073	711.736	619.773	646.471	590.201	844.938	808.96	834.657	863.85	0.370921	0.0803591	4.61579	3.91603e-06	9.41422e-05
chr19:44756045-44837871	ENSMUSG00000041650	Pcca	protein_coding	823.359	1052.9	912.843	963.155	845.955	701.138	681.471	660.6	768.807	-0.406304	0.0880129	-4.61642	3.90419e-06	9.41422e-05
chr9:106429454-106431568	ENSMUSG00000089235	Gm23119	scaRNA	39.5172	26.4695	22.8211	21.8402	28.6158	57.3317	59.6172	45.8043	53.6377	0.849391	0.18401	4.616	3.91208e-06	9.41422e-05
chr2:22587291-22587962	ENSMUSG00000043398	Gpr135	protein_coding	54.1482	34.3124	36.0333	37.1284	25.0388	43.2337	79.7953	84.4835	93.1603	0.879492	0.190581	4.61479	3.93494e-06	9.44386e-05
chr17:32196274-32284722	ENSMUSG00000035757	Selenoo	protein_coding	248.94	279.401	314.691	310.131	269.168	225.567	200.864	202.557	189.144	-0.484875	0.105297	-4.60481	4.12847e-06	9.87531e-05
chr11:4701973-4704342	ENSMUSG00000073155	1810058I24Rik	lincRNA	430.653	366.652	323.098	351.628	388.102	471.812	561.319	538.455	444.158	0.464975	0.100975	4.60483	4.12799e-06	9.87531e-05
chr19:55741810-55933654	ENSMUSG00000050777	Tmem37	protein_coding	392.428	351.947	355.528	280.647	324.611	490.609	469.6	433.614	432.866	0.451697	0.0982128	4.59917	4.24187e-06	0.000101297
chr13:73319838-73328542	ENSMUSG00000048755	Mcat	protein_coding	112.809	153.915	128.519	139.778	133.242	82.708	96.3047	81.4299	86.5732	-0.608984	0.132422	-4.59881	4.24905e-06	0.0001013
chr1:86526726-86530712	ENSMUSG00000025268	Maged2	protein_coding	174.371	188.228	214.999	218.402	217.301	141.919	158.673	130.288	125.155	-0.543969	0.118324	-4.5973	4.28004e-06	0.000101869
chr13:54590207-54591158	ENSMUSG00000002981	Clptm1	protein_coding	1980.86	1732.28	1694.77	1735.21	1877.02	2112.81	2128.79	2195.55	2370.41	0.314485	0.0684219	4.59626	4.30132e-06	0.000102206
chr2:84600071-84650765	ENSMUSG00000029545	Acads	protein_coding	877.75	1065.64	887.62	1007.93	1050.74	823.321	697.98	711.494	777.276	-0.398513	0.0867617	-4.59319	4.36518e-06	0.000103381
chr11:54866383-54870501	ENSMUSG00000061607	Mdc1	protein_coding	350.02	250.97	275.054	335.248	296.889	402.262	441.167	381.703	416.869	0.474512	0.103301	4.5935	4.35876e-06	0.000103381
chr11:68901583-68906989	ENSMUSG00000029735	Tpk1	protein_coding	530.472	603.898	576.533	631.183	617.029	396.622	487.944	472.293	458.273	-0.403004	0.0877666	-4.59176	4.39516e-06	0.00010392
chrMT:11742-13565	ENSMUSG00000027673	Ndufb5	protein_coding	576.387	540.175	466.03	453.185	490.046	713.357	621.853	605.635	720.816	0.426771	0.0930719	4.58539	4.53131e-06	0.000106963
chr15:36770770-36796929	ENSMUSG00000037355	Uvssa	protein_coding	354.021	281.361	291.87	302.487	308.514	437.977	455.842	378.649	375.464	0.451283	0.0984504	4.58386	4.56472e-06	0.000107456
chr12:80107754-80113013	ENSMUSG00000049299	Trappc1	protein_coding	207.557	170.581	148.938	181.274	178.849	244.365	237.552	251.415	247.486	0.491297	0.107182	4.58375	4.56717e-06	0.000107456
chr13:66900617-66905378	ENSMUSG00000050069	Grem2	protein_coding	127.988	198.031	154.943	146.33	139.502	90.2269	83.4641	107.895	103.511	-0.645473	0.140846	-4.58284	4.58696e-06	0.000107745
chr14:24487125-24496959	ENSMUSG00000074656	Eif2s2	protein_coding	343.371	308.811	303.881	258.807	268.273	382.525	367.792	406.132	450.745	0.467604	0.102104	4.57967	4.65717e-06	0.000109215
chr11:69398508-69413675	ENSMUSG00000046897	Zfp740	protein_coding	597.044	712.717	640.191	715.268	652.798	568.618	487.944	503.848	494.973	-0.388921	0.0849447	-4.57852	4.6828e-06	0.000109637
chr9:79755361-79759878	ENSMUSG00000019947	Arid5b	protein_coding	941.578	773.499	637.789	895.45	837.013	999.075	1152.91	1110.5	1126.39	0.453798	0.0991257	4.578	4.69436e-06	0.000109729
chr11:96281905-96285315	ENSMUSG00000099858	Gm6652	processed_pseudogene	36.997	49.0177	50.4466	45.8645	59.0201	20.677	17.4266	23.4111	30.1124	-0.865901	0.189371	-4.57252	4.81901e-06	0.000112459
chr2:22588103-22589647	ENSMUSG00000028700	Pomgnt1	protein_coding	480.591	588.212	534.494	567.846	501.671	403.202	402.645	420.382	426.279	-0.39105	0.0855404	-4.57152	4.84201e-06	0.000112813
chrMT:5018-5086	ENSMUSG00000110698	Gm45875	antisense_RNA	31.121	28.4302	62.4577	51.3246	49.1834	6.57905	22.0125	22.3932	6.58709	-0.982716	0.215331	-4.56376	5.0246e-06	0.000116877
chr11:69733997-69758637	ENSMUSG00000025613	Cct8	protein_coding	1053.44	1223.48	1249.15	1111.67	1124.96	949.262	902.513	902.854	963.597	-0.330478	0.0724241	-4.56309	5.04074e-06	0.000117063
chr11:93949814-93956259	ENSMUSG00000027332	Ivd	protein_coding	2207.22	2900.86	2625.63	2413.35	2306.26	1569.57	1884.82	2097.84	1859.44	-0.44283	0.0970889	-4.56108	5.08919e-06	0.000117997
chrMT:70-1024	ENSMUSG00000024099	Ndufv2	protein_coding	1719.81	1564.64	1541.02	1445.82	1568.5	1880.67	1808.69	1890.19	2058.94	0.311343	0.0683806	4.55309	5.28625e-06	0.000122368
chr17:35116196-35122053	ENSMUSG00000019082	Slc25a22	protein_coding	363.73	241.167	241.423	325.42	268.273	526.324	362.289	351.166	593.779	0.66829	0.147035	4.54511	5.49079e-06	0.000126898
chr9:107614125-107635367	ENSMUSG00000006362	Cbfa2t3	protein_coding	292.402	200.972	172.96	256.623	275.427	383.464	304.506	373.56	371.7	0.591965	0.130349	4.54137	5.58887e-06	0.000128755
chr3:108554338-108554751	ENSMUSG00000038692	Hoxb4	protein_coding	307.123	294.106	239.021	235.875	253.965	336.471	373.295	369.488	354.762	0.457136	0.10066	4.54137	5.58909e-06	0.000128755
chr10:128401395-128411492	ENSMUSG00000034762	Glis1	protein_coding	116.792	96.0746	92.4854	81.9009	93.8957	142.859	146.75	136.395	143.975	0.582357	0.128291	4.53934	5.64297e-06	0.000129788
chr5:108433244-108434448	ENSMUSG00000008540	Mgst1	protein_coding	759.061	537.233	484.047	591.87	736.857	1155.09	955.71	744.066	867.614	0.595451	0.131228	4.53754	5.69143e-06	0.000130174
chr8:3621548-3625848	ENSMUSG00000022234	Cct5	protein_coding	867.21	1053.88	941.67	969.707	952.37	777.267	701.649	719.637	821.504	-0.362596	0.0799048	-4.53785	5.68319e-06	0.000130174
chr15:82350139-82354291	ENSMUSG00000053580	Tanc2	protein_coding	1408.4	989.176	1131.45	1252.54	1380.71	1643.82	1617.92	1550.22	1701.35	0.431109	0.0950129	4.53737	5.69602e-06	0.000130174
chr17:56717762-56724248	ENSMUSG00000098332	2310009A05Rik	processed_transcript	38.8948	31.3713	16.8155	22.9323	25.0388	56.3918	61.4516	52.9294	44.2276	0.856892	0.188825	4.53801	5.67878e-06	0.000130174
chr5:144244437-144446757	ENSMUSG00000091498	Mpc1-ps	processed_pseudogene	59.6738	77.4479	74.4688	69.8888	86.7417	40.4141	40.3563	44.7865	43.2866	-0.730863	0.161559	-4.52382	6.07336e-06	0.000138577
chr7:140954837-140955987	ENSMUSG00000037563	Rps16	protein_coding	68.9496	103.917	76.871	77.5328	99.2611	49.8128	43.1078	42.7507	58.3428	-0.737532	0.163214	-4.51881	6.2188e-06	0.00014167
chr4:150281646-150621966	ENSMUSG00000038522	Mfsd4b1	protein_coding	1357.77	1171.52	1167.48	1239.43	1260.88	1537.62	1573.89	1493.22	1418.11	0.307328	0.0680195	4.51823	6.23588e-06	0.000141834
chr3:51404677-51408988	ENSMUSG00000035392	Dennd1a	protein_coding	782.35	667.62	712.258	707.624	627.76	845.877	844.73	873.336	979.594	0.371468	0.0822313	4.51735	6.26169e-06	0.000141971
chr3:93520488-93526287	ENSMUSG00000038256	Bcl9	protein_coding	271.894	197.051	213.797	248.979	236.975	304.516	337.525	338.952	297.36	0.478557	0.105933	4.51756	6.25569e-06	0.000141971
chr11:69686250-69695849	ENSMUSG00000087260	Lamtor5	protein_coding	227.615	254.892	254.635	273.003	288.841	202.071	199.03	178.128	170.323	-0.483114	0.106974	-4.51619	6.2963e-06	0.000142531
chr17:8282904-8297661	ENSMUSG00000027808	Serp1	protein_coding	1454.18	1591.11	1707.98	1568.13	1595.33	1311.11	1230.87	1242.82	1386.11	-0.312779	0.0692865	-4.51429	6.3529e-06	0.000143529
chr10:80148272-80158368	ENSMUSG00000038429	Usp5	protein_coding	690.536	789.184	748.291	752.396	848.638	658.844	576.911	599.528	550.492	-0.381556	0.0845265	-4.51404	6.36039e-06	0.000143529
chr11:97688823-97700497	ENSMUSG00000014402	Tsg101	protein_coding	282.441	224.501	230.613	232.599	260.225	313.914	335.691	317.577	344.411	0.441644	0.0978476	4.51359	6.37379e-06	0.000143605
chr19:5490455-5495201	ENSMUSG00000037542	Aldh8a1	protein_coding	2681.88	2171.48	2196.83	2393.69	2569.16	2785.76	2902.9	3148.28	3286.96	0.363839	0.0806639	4.51056	6.46574e-06	0.000145449
chr15:35925886-35938246	ENSMUSG00000048234	Rnf149	protein_coding	421.12	464.687	472.036	480.485	492.729	378.765	351.283	357.274	371.7	-0.374288	0.0830102	-4.50894	6.51527e-06	0.000146334
chr11:69088490-69092384	ENSMUSG00000025369	Smarcc2	protein_coding	1926.4	1750.91	1772.84	1738.48	1660.61	2120.33	2248.03	2109.03	2010.94	0.288188	0.0639236	4.50832	6.53426e-06	0.000146531
chr15:36595661-36609668	ENSMUSG00000049115	Agtr1a	protein_coding	488.002	398.023	389.159	430.253	450.699	540.422	545.727	533.366	616.363	0.40257	0.0893264	4.50673	6.5834e-06	0.000147402
chr1:92637145-92641985	ENSMUSG00000020893	Per1	protein_coding	1354.83	1117.6	956.083	1176.1	1176.83	1235.92	1654.61	1697.81	1823.68	0.497127	0.110328	4.5059	6.60924e-06	0.000147555
chr6:137735078-137751932	ENSMUSG00000045817	Zfp36l2	protein_coding	888.959	704.874	690.638	917.29	677.837	1059.23	1061.19	1009.73	990.886	0.438984	0.0974252	4.50585	6.61077e-06	0.000147555
chr8:83571698-83607971	ENSMUSG00000000959	Oxa1l	protein_coding	768.549	684.286	635.387	680.323	714.501	833.659	871.328	850.943	877.965	0.327826	0.0728276	4.50139	6.75089e-06	0.000149983
chr11:115415689-115419962	ENSMUSG00000029263	Pigg	protein_coding	362.785	393.122	470.835	435.713	380.948	293.237	312.761	302.309	313.357	-0.433065	0.0962035	-4.50155	6.74611e-06	0.000149983
chr17:23673596-23675227	ENSMUSG00000050919	Zfp366	protein_coding	180.926	140.19	132.122	140.87	148.445	182.334	231.131	198.485	273.835	0.590073	0.131076	4.50175	6.73951e-06	0.000149983
chr11:70525367-70527858	ENSMUSG00000003363	Pld3	protein_coding	629.388	578.408	508.069	544.914	572.316	721.815	702.566	688.083	718.934	0.347864	0.0773825	4.49539	6.94436e-06	0.000154042
chr7:144914470-144914637	ENSMUSG00000024213	Nudt3	protein_coding	739.594	671.542	594.549	610.435	693.039	782.906	830.055	859.086	875.142	0.365338	0.0812844	4.49457	6.97118e-06	0.000154399
chrMT:5328-6872	ENSMUSG00000029221	Slc30a9	protein_coding	1337.76	1399.94	1508.59	1527.72	1461.2	1213.36	1171.25	1192.95	1227.08	-0.288516	0.064298	-4.48717	7.21764e-06	0.000159611
chr12:31519827-31559969	ENSMUSG00000030963	Umod	protein_coding	16292	16802.3	18779.3	17187.2	20167.9	14478.6	15187.7	14344.9	13387.8	-0.335163	0.0747641	-4.48293	7.36237e-06	0.000162561
chr6:72385223-72390703	ENSMUSG00000031197	Vbp1	protein_coding	209.195	247.049	267.847	244.611	234.292	160.717	193.527	148.61	176.91	-0.504794	0.112612	-4.4826	7.37392e-06	0.000162566
chr15:38487427-38519266	ENSMUSG00000079042	Apela	protein_coding	344.577	264.695	243.825	248.979	319.245	373.126	494.364	477.383	335.001	0.576779	0.128745	4.48	7.46444e-06	0.000164309
chr10:128548114-128549305	ENSMUSG00000039208	Metrnl	protein_coding	115.987	127.446	146.535	126.673	171.695	87.4073	87.1328	91.6086	89.3962	-0.613558	0.137064	-4.47642	7.59041e-06	0.000166571
chr5:64803388-64832901	ENSMUSG00000018752	Tnfsfm13	protein_coding	15.6714	6.86247	7.20666	7.64408	7.15396	18.7973	25.6813	28.5005	23.5253	0.96549	0.215679	4.47651	7.58716e-06	0.000166571
chr8:104601911-104624396	ENSMUSG00000038967	Pdk2	protein_coding	4183.64	3158.7	2947.52	3778.36	4111.74	4559.28	4718.93	4830.83	5363.77	0.449288	0.100391	4.47537	7.62781e-06	0.000167136
chr2:127633226-127656695	ENSMUSG00000065637	Gm26397	snoRNA	30.1371	15.6856	15.6144	21.8402	18.7791	38.5344	43.1078	37.6613	49.8737	0.877778	0.196467	4.46782	7.90195e-06	0.000172879
chr6:129180615-129186534	ENSMUSG00000034785	Dio1	protein_coding	397.434	477.432	587.343	421.517	517.768	234.026	404.48	318.595	218.315	-0.665359	0.148934	-4.46748	7.91469e-06	0.000172894
chr15:102459028-102462806	ENSMUSG00000019969	Psen1	protein_coding	814.044	737.226	688.236	702.164	760.108	892.871	894.258	918.122	919.369	0.317212	0.0710207	4.46647	7.95194e-06	0.000173444
chr19:24875686-24876634	ENSMUSG00000058594	Fbxo18	protein_coding	577.002	619.583	631.784	647.563	694.828	501.887	503.536	518.098	498.737	-0.348467	0.0780251	-4.46609	7.96624e-06	0.000173492
chrMT:15356-15422	ENSMUSG00000036139	Hoxc9	protein_coding	105.288	67.6444	82.8766	70.9808	93.0014	116.543	128.406	156.753	126.096	0.647819	0.14532	4.45787	8.27788e-06	0.000180006
chr7:30231948-30233390	ENSMUSG00000054509	Parp4	protein_coding	526.479	453.903	469.634	492.497	405.093	613.731	600.758	597.492	578.723	0.379486	0.0852167	4.45318	8.46067e-06	0.000183703
chr4:134127406-134128789	ENSMUSG00000000001	Gnai3	protein_coding	718.898	742.127	821.559	808.089	853.109	616.551	650.286	615.814	643.653	-0.340808	0.0766413	-4.44679	8.71631e-06	0.000188916
chr6:72626378-72789254	ENSMUSG00000093580	Gm20706	processed_pseudogene	75.5416	45.0962	48.0444	36.0364	65.2798	118.423	71.5406	83.4657	136.447	0.818866	0.184159	4.44652	8.72711e-06	0.000188916
chr4:144892827-144928209	ENSMUSG00000014164	Klhl3	protein_coding	1108.54	885.259	906.838	1086.55	972.938	1233.1	1189.59	1341.56	1252.49	0.366877	0.0825343	4.44514	8.78349e-06	0.00018985
chrX:20615326-20617619	ENSMUSG00000002580	Mien1	protein_coding	127.433	122.544	76.871	82.9929	97.4726	140.98	154.088	188.307	156.208	0.647618	0.14571	4.44456	8.80719e-06	0.000190076
chr7:45027563-45052881	ENSMUSG00000036570	Fxyd1	protein_coding	48.5194	38.2338	18.0166	25.1163	32.1928	56.3918	49.5281	102.805	65.8709	0.88218	0.198669	4.44045	8.9773e-06	0.000193457
chr17:35892677-35897431	ENSMUSG00000035517	Tdrd7	protein_coding	272.295	317.634	331.506	304.671	305.832	242.485	218.291	219.861	238.076	-0.43014	0.096891	-4.43942	9.02029e-06	0.000194092
chr7:30616861-30626151	ENSMUSG00000044600	Smim7	protein_coding	369.477	407.827	419.187	422.609	444.439	350.569	297.169	305.362	308.652	-0.405961	0.0914819	-4.43761	9.0962e-06	0.000195432
chr3:90254163-90264125	ENSMUSG00000022150	Dab2	protein_coding	8194.37	6950.7	8093.08	6981.23	6657.65	9227.58	9785.48	8358.78	9500.46	0.350318	0.0790403	4.43215	9.32997e-06	0.000200155
chr7:141009586-141010770	ENSMUSG00000062421	Arf2	protein_coding	153.289	198.031	162.15	191.102	187.791	125.942	110.063	111.966	139.27	-0.549658	0.124043	-4.43119	9.37135e-06	0.000200743
chr3:90293178-90363407	ENSMUSG00000001783	Rtcb	protein_coding	597.125	657.817	685.834	665.035	667.106	542.301	515.46	496.722	546.728	-0.336909	0.0761248	-4.42575	9.61083e-06	0.00020526
chr4:95557507-95926939	ENSMUSG00000015806	Qdpr	protein_coding	691.336	860.75	796.336	684.691	796.772	614.671	578.745	596.474	602.248	-0.377001	0.0851806	-4.42591	9.60387e-06	0.00020526
chr2:156311847-156312704	ENSMUSG00000030685	Kctd13	protein_coding	102.23	64.7033	80.4743	86.2689	80.482	126.882	135.744	131.306	111.981	0.618482	0.139773	4.42491	9.64838e-06	0.000205756
chr9:78331018-78355788	ENSMUSG00000031386	Hcfc1	protein_coding	1082.07	922.512	940.469	1005.74	982.775	1160.73	1223.53	1153.25	1267.54	0.310697	0.0702339	4.42375	9.70029e-06	0.000206455
chr9:102626296-102634425	ENSMUSG00000078786	BC024978	protein_coding	152.445	131.367	121.312	128.857	109.098	193.612	181.603	173.039	180.674	0.527162	0.119172	4.42353	9.70995e-06	0.000206455
chr5:136982164-136988021	ENSMUSG00000027602	Map1lc3a	protein_coding	380.568	328.418	241.423	294.843	372.9	429.518	454.925	452.954	469.565	0.501152	0.113355	4.42107	9.82134e-06	0.000208515
chr6:38694390-38876165	ENSMUSG00000004558	Ndrg2	protein_coding	1053.98	888.2	868.402	972.983	972.044	1078.02	1203.35	1237.73	1211.08	0.341375	0.0772531	4.41891	9.9201e-06	0.0002103
chr5:123133723-123141666	ENSMUSG00000015619	Gata3	protein_coding	532.61	500.96	484.047	418.241	388.102	648.506	582.414	663.654	574.959	0.438878	0.0993361	4.41811	9.95696e-06	0.00021077
chr15:102966796-102971893	ENSMUSG00000065954	Tacc1	protein_coding	1513.37	1248.97	1246.75	1449.1	1395.02	1706.79	1613.33	1670.33	1776.63	0.330933	0.0749109	4.4177	9.97584e-06	0.000210859
chr10:80138632-80145818	ENSMUSG00000025402	Nab2	protein_coding	88.4018	63.723	42.0388	84.0849	62.5971	102.445	107.311	129.27	115.745	0.707131	0.160147	4.41551	1.0077e-05	0.000212151
chr19:6363690-6378030	ENSMUSG00000031584	Gsr	protein_coding	1960.93	1489.16	1501.39	1651.12	1908.32	2616.58	2108.61	1991.98	2420.28	0.451748	0.102311	4.41542	1.00813e-05	0.000212151
chr9:123366927-123462666	ENSMUSG00000060152	Pop5	protein_coding	133.719	175.483	162.15	152.882	154.704	95.8661	110.98	103.823	113.863	-0.549511	0.124448	-4.4156	1.00731e-05	0.000212151
chr6:124931386-124937238	ENSMUSG00000089862	Umad1	protein_coding	126.995	169.601	139.329	168.17	141.291	89.2871	104.559	105.859	97.8653	-0.57501	0.130258	-4.4144	1.01291e-05	0.000212846
chr18:36793923-36799660	ENSMUSG00000074179	Gm10639	protein_coding	91.2336	160.778	98.491	113.569	126.088	39.4743	84.3813	72.269	34.8175	-0.833588	0.189041	-4.40955	1.03584e-05	0.000217345
chr19:59458372-59465357	ENSMUSG00000059895	Ptp4a3	protein_coding	124.792	110.78	84.0777	89.545	100.155	168.236	130.241	162.86	152.444	0.595754	0.135123	4.40898	1.0386e-05	0.000217605
chr4:133679008-133756769	ENSMUSG00000032763	Ilvbl	protein_coding	258.017	313.713	315.892	270.819	305.832	236.846	221.959	200.521	198.554	-0.461034	0.104602	-4.40749	1.04576e-05	0.000218786
chr5:125017153-125179219	ENSMUSG00000021244	Ylpm1	protein_coding	761.552	620.564	677.426	694.52	666.212	813.922	942.869	810.228	866.673	0.356894	0.0809917	4.40655	1.0503e-05	0.000219416
chr14:55662263-55672124	ENSMUSG00000028032	Papss1	protein_coding	653.087	788.204	732.677	696.704	734.175	597.753	521.88	605.635	547.669	-0.364015	0.08267	-4.40323	1.06649e-05	0.000222475
chr3:90511034-90514392	ENSMUSG00000029203	Ube2k	protein_coding	634.281	556.841	559.717	533.994	577.682	661.664	717.241	723.708	743.4	0.340758	0.0774103	4.40197	1.07272e-05	0.000223449
chr7:28971372-28981864	ENSMUSG00000075014	Gm10800	protein_coding	241.103	81.3693	140.53	60.0607	160.07	213.349	403.563	466.186	403.694	0.95412	0.216799	4.40094	1.07781e-05	0.000224185
chr9:50739691-50746536	ENSMUSG00000050271	Prag1	protein_coding	186.005	134.308	141.731	155.066	162.752	265.981	201.781	213.754	212.669	0.538067	0.1223	4.39958	1.08462e-05	0.000224948
chr11:69838514-69839618	ENSMUSG00000078566	Bnip3	protein_coding	161.371	163.719	182.569	205.298	228.032	125.002	134.827	128.252	123.273	-0.554508	0.126033	-4.39972	1.08391e-05	0.000224948
chr5:115333239-115341178	ENSMUSG00000072772	Grcc10	protein_coding	98.447	140.19	122.513	108.109	116.252	79.8884	76.1266	69.2154	75.281	-0.615154	0.139916	-4.39658	1.0997e-05	0.000227747
chr14:122107038-122159604	ENSMUSG00000022680	Pdxdc1	protein_coding	761.783	831.339	832.369	852.861	865.629	705.838	682.388	670.779	653.063	-0.310264	0.0705932	-4.39509	1.10726e-05	0.000228983
chr13:23738808-23740367	ENSMUSG00000027217	Tspan18	protein_coding	176.725	153.915	115.307	133.225	145.762	228.387	237.552	233.093	166.559	0.585545	0.133254	4.39419	1.11187e-05	0.000229604
chr5:121711337-121816493	ENSMUSG00000001964	Emd	protein_coding	209.09	194.11	160.949	179.09	144.868	237.786	238.469	272.79	244.663	0.507688	0.115684	4.38857	1.14099e-05	0.00023528
chrX:152144268-152225236	ENSMUSG00000051262	Nat8f3	protein_coding	51.0475	36.2731	42.0388	22.9323	35.7698	62.9709	78.8781	70.2333	59.2838	0.778177	0.17755	4.38286	1.17134e-05	0.000241192
chr17:46772635-46773407	ENSMUSG00000027546	Atp9a	protein_coding	509.712	625.465	535.695	587.502	591.096	493.428	440.25	407.15	397.107	-0.409101	0.0933564	-4.38214	1.1752e-05	0.00024164
chr4:57943373-57956411	ENSMUSG00000109628	BC024386	processed_transcript	790.215	605.858	654.605	669.403	721.655	867.494	1074.03	947.641	781.041	0.441981	0.100981	4.37688	1.20391e-05	0.000247189
chr5:123142193-123168629	ENSMUSG00000062054	Iah1	protein_coding	774.461	749.97	613.767	648.655	655.481	817.681	972.219	858.068	879.847	0.385	0.0879838	4.3758	1.20985e-05	0.000248054
chr1:162670725-162740556	ENSMUSG00000026047	Kdelc1	protein_coding	97.0801	102.937	120.111	124.489	132.348	73.3094	76.1266	69.2154	78.1041	-0.612101	0.139942	-4.37395	1.22017e-05	0.000249457
chr9:92275602-92297752	ENSMUSG00000048612	Myof	protein_coding	765.72	883.298	863.598	911.83	792.301	711.477	688.808	614.796	659.65	-0.353187	0.0807425	-4.37423	1.21861e-05	0.000249457
chr3:83007724-83015049	ENSMUSG00000002320	Tm9sf1	protein_coding	510.652	597.035	557.315	536.178	611.663	440.796	443.002	456.007	443.217	-0.357232	0.0817792	-4.36825	1.25248e-05	0.000255478
chr11:116078573-116086995	ENSMUSG00000042190	Cmklr1	protein_coding	81.1825	66.664	51.6477	57.8766	59.9144	105.265	85.2985	96.698	126.096	0.681556	0.15603	4.36812	1.25318e-05	0.000255478
chr11:83850063-83905819	ENSMUSG00000001323	Srr	protein_coding	914.006	780.361	813.151	877.978	760.108	968.06	1022.66	1043.32	1046.41	0.327316	0.0749489	4.36719	1.25854e-05	0.000256206
chr7:4751792-4753094	ENSMUSG00000073639	Rab18	protein_coding	842.323	889.18	1041.36	941.314	899.61	752.831	729.164	737.959	747.164	-0.333419	0.0763675	-4.36597	1.26558e-05	0.000257275
chr17:70973920-70990787	ENSMUSG00000036698	Ago2	protein_coding	1123.91	885.259	1026.95	1064.71	934.485	1179.53	1312.5	1222.47	1365.41	0.364078	0.0834419	4.36326	1.2814e-05	0.000260123
chr10:81264713-81266934	ENSMUSG00000023991	Foxp4	protein_coding	330.182	283.322	261.842	283.923	295.995	405.081	354.034	370.506	386.756	0.407546	0.093462	4.36056	1.29731e-05	0.000262609
chr7:4983483-4996158	ENSMUSG00000027195	Hsd17b12	protein_coding	591.126	818.595	632.985	665.035	618.817	469.932	509.039	488.579	526.026	-0.431896	0.0990424	-4.36072	1.29638e-05	0.000262609
chr4:117153827-117156243	ENSMUSG00000052974	Cyp2f2	protein_coding	22.1804	11.7642	12.0111	7.64408	16.0964	30.0756	36.6875	26.4647	36.6995	0.910864	0.20897	4.35883	1.30758e-05	0.000264316
chrX:162961992-162964599	ENSMUSG00000080115	Eef1akmt3	protein_coding	44.9252	22.5481	25.2233	28.3923	25.0388	78.0087	46.7766	34.6077	98.8063	0.895657	0.205615	4.35598	1.32471e-05	0.000267401
chr11:75732869-75765845	ENSMUSG00000000711	Rab5b	protein_coding	614.629	499.98	494.857	563.478	575.893	684.221	728.247	713.53	656.827	0.366525	0.0842357	4.35118	1.35406e-05	0.000272942
chr16:91684398-91931687	ENSMUSG00000026473	Glul	protein_coding	11924.3	8523.19	7947.74	10144.8	11717.3	11806.6	13125	15203	16926.9	0.525696	0.120833	4.35059	1.35772e-05	0.000273296
chr6:29467718-29470512	ENSMUSG00000033318	Gstt2	protein_coding	1399.53	1118.58	1095.41	1249.26	1281.45	1886.31	1664.7	1462.68	1437.87	0.420065	0.0965603	4.35028	1.35963e-05	0.000273297
chrY:90784738-90816464	ENSMUSG00000082884	Gm13339	unprocessed_pseudogene	12.7435	5.88212	6.00555	5.46006	4.47122	19.7371	16.5094	20.3575	23.5253	0.945769	0.217718	4.34401	1.39908e-05	0.000280833
chr4:139338304-139338360	ENSMUSG00000022812	Gsk3b	protein_coding	1025.37	790.165	990.915	877.978	914.812	1133.48	1238.2	1108.46	1148.98	0.360442	0.0830049	4.34241	1.40925e-05	0.00028248
chr8:22757727-22782844	ENSMUSG00000022419	Deptor	protein_coding	1910.73	1664.64	1683.96	1806.19	1741.09	2078.98	2219.59	2041.86	2049.53	0.276854	0.0637731	4.34123	1.41687e-05	0.000283611
chr10:80292453-80294114	ENSMUSG00000062609	Kcnj15	protein_coding	13182.9	8459.47	8900.22	12682.6	12329.8	15827.3	14032.1	15076.7	18155	0.525821	0.121169	4.33955	1.42773e-05	0.000285388
chr13:85126550-85127514	ENSMUSG00000106237	Gm8066	lincRNA	33.0094	18.6267	25.2233	20.7482	18.7791	48.8729	48.611	42.7507	40.4635	0.829573	0.191341	4.33558	1.45373e-05	0.000290181
chr17:74299474-74323944	ENSMUSG00000039016	Timm8b	protein_coding	152.508	136.269	112.904	105.925	130.56	198.311	168.763	191.36	175.969	0.537992	0.124116	4.3346	1.46026e-05	0.000290674
chr10:127380327-127499384	ENSMUSG00000072941	Sod3	protein_coding	4948.81	3993.96	3597.32	3634.22	4889.73	4844.06	5479.28	7107.81	6044.12	0.501069	0.115593	4.33477	1.45911e-05	0.000290674
chr11:55446641-55461239	ENSMUSG00000006998	Psmd2	protein_coding	777.566	860.75	867.201	843.033	909.447	733.094	703.483	625.992	677.529	-0.33385	0.077084	-4.33099	1.48443e-05	0.000295076
chr8:105605255-105622219	ENSMUSG00000003421	Nosip	protein_coding	254.037	224.501	189.775	202.022	224.455	339.291	287.997	281.951	282.304	0.466817	0.107835	4.32901	1.49784e-05	0.00029651
chr10:80402997-80406830	ENSMUSG00000021278	Amn	protein_coding	692.439	802.909	733.878	780.789	843.272	590.234	515.46	607.671	665.296	-0.39302	0.0907764	-4.32953	1.49426e-05	0.00029651
chr4:106910701-107049694	ENSMUSG00000042133	Ppig	protein_coding	922.149	870.554	779.52	812.457	752.954	937.044	1124.47	1069.79	1030.41	0.358214	0.0827441	4.32918	1.49663e-05	0.00029651
chr13:48968287-48972031	ENSMUSG00000053559	Smagp	protein_coding	481.085	392.141	348.322	423.701	459.642	529.143	613.599	535.402	546.728	0.427158	0.0987093	4.32744	1.50855e-05	0.000298219
chr11:114668524-114672331	ENSMUSG00000034563	Ccpg1	protein_coding	41.1271	53.9194	42.0388	62.2447	67.9626	32.8952	16.5094	22.3932	31.0534	-0.834848	0.192958	-4.32658	1.51443e-05	0.00029844
chr10:128624534-128626747	ENSMUSG00000059456	Ptk2b	protein_coding	913.337	773.499	744.688	837.573	828.07	990.616	1067.61	935.426	1129.22	0.358569	0.0828801	4.32636	1.51591e-05	0.00029844
chr6:83349147-83360136	ENSMUSG00000063015	Ccni	protein_coding	2205.4	1980.31	1960.21	2091.2	1936.04	2286.69	2509.43	2382.84	2496.51	0.274369	0.0634097	4.32692	1.5121e-05	0.00029844
chr10:95480805-95501940	ENSMUSG00000049804	Armcx4	protein_coding	46.759	61.7622	78.0721	53.5086	55.4432	31.9554	27.5156	36.6435	29.1714	-0.773391	0.178814	-4.32511	1.52459e-05	0.000299738
chr3:90000140-90052628	ENSMUSG00000021474	Sfxn1	protein_coding	3213.14	2398.92	2139.18	2923.32	3154.89	3561.14	3606.38	3661.29	4259.96	0.472579	0.109287	4.32421	1.53079e-05	0.000300451
chr13:35978395-36117526	ENSMUSG00000022587	Ly6e	protein_coding	2548.62	2425.39	2273.7	2249.54	2178.38	2950.23	2602.06	2923.33	2786.34	0.295525	0.0683457	4.32398	1.5324e-05	0.000300451
chr5:137596645-137601058	ENSMUSG00000019817	Plagl1	protein_coding	248.71	165.68	206.591	229.323	213.724	271.621	303.589	282.969	316.18	0.489691	0.113292	4.32237	1.54365e-05	0.000302245
chr12:24665833-24681813	ENSMUSG00000027599	Armc1	protein_coding	421.237	443.12	484.047	479.393	507.931	370.306	365.041	338.952	381.11	-0.378534	0.0876014	-4.3211	1.55254e-05	0.000303571
chr6:83362373-83459084	ENSMUSG00000025862	Stag2	protein_coding	681.568	745.068	805.944	756.764	729.703	604.332	620.936	590.367	599.425	-0.319388	0.0739334	-4.31994	1.56074e-05	0.000304759
chr8:107942644-108961630	ENSMUSG00000025223	Ldb1	protein_coding	723.348	610.76	623.376	672.679	660.847	823.321	783.278	805.138	807.389	0.31634	0.07324	4.31923	1.56576e-05	0.000305323
chr7:127479199-127491711	ENSMUSG00000030007	Cct7	protein_coding	837.408	1052.9	922.452	905.278	907.658	714.296	667.713	732.869	796.097	-0.365627	0.0846707	-4.31823	1.57289e-05	0.000306297
chr4:138454314-138460123	ENSMUSG00000018126	Baiap2l2	protein_coding	841.996	693.11	659.409	779.697	804.82	932.345	919.939	967.998	978.653	0.355792	0.082419	4.31687	1.58256e-05	0.000307372
chr15:83153494-83172592	ENSMUSG00000027712	Anxa5	protein_coding	738.998	939.178	884.017	909.646	920.178	819.561	408.149	522.169	509.088	-0.610617	0.14145	-4.31685	1.58269e-05	0.000307372
chr6:38533502-38539449	ENSMUSG00000035781	R3hdm4	protein_coding	526.566	477.432	404.774	408.412	509.719	606.212	622.77	590.367	592.838	0.398788	0.0924021	4.31579	1.59036e-05	0.000308444
chr11:120710942-120713738	ENSMUSG00000018377	Vezf1	protein_coding	973.658	804.87	905.637	881.254	886.196	1078.02	1084.12	1045.36	1103.81	0.30246	0.0702704	4.30423	1.67564e-05	0.000324546
chr8:84699876-84800344	ENSMUSG00000028760	Eif4g3	protein_coding	1842.51	1625.43	1745.21	1639.11	1617.69	2057.36	1933.43	1959.41	2162.45	0.285412	0.0665084	4.29136	1.7758e-05	0.000343482
chrMT:14071-14139	ENSMUSG00000032604	Qars	protein_coding	803.006	856.829	920.05	916.198	870.1	734.973	689.725	700.297	735.872	-0.306918	0.0715309	-4.29071	1.78105e-05	0.000344032
chr3:87796951-87816101	ENSMUSG00000042485	Mustn1	protein_coding	36.2589	25.4892	27.6255	20.7482	19.6734	47.9331	57.7828	43.7686	47.0506	0.808588	0.188495	4.28971	1.78906e-05	0.000345116
chr17:34856374-34862518	ENSMUSG00000020186	Csrp2	protein_coding	557.09	495.078	383.154	447.725	546.383	620.31	653.038	638.207	672.824	0.434635	0.101427	4.2852	1.82574e-05	0.000351718
chr12:54696782-54696945	ENSMUSG00000015476	Prrt1	protein_coding	24.1536	11.7642	9.60888	14.1962	18.7791	31.0155	35.7703	32.572	39.5225	0.880408	0.205512	4.28398	1.83578e-05	0.000353179
chr14:37120092-37135272	ENSMUSG00000025959	Klf7	protein_coding	276.205	250.97	249.831	209.666	225.35	315.794	319.181	322.666	316.18	0.421596	0.0984268	4.28334	1.84106e-05	0.00035372
chr3:53463666-53481755	ENSMUSG00000025607	Copg2	protein_coding	359.031	406.847	390.361	414.965	415.824	319.554	313.678	315.541	295.478	-0.37273	0.0870941	-4.27963	1.87205e-05	0.000359194
chr4:135320484-135353321	ENSMUSG00000042558	Adprhl2	protein_coding	121.925	145.092	156.144	150.698	143.079	109.964	79.7953	106.877	83.7501	-0.57652	0.13473	-4.27908	1.8767e-05	0.000359605
chr12:105032688-105042906	ENSMUSG00000001552	Jup	protein_coding	2157.11	1803.85	1745.21	2052.98	2058.55	2344.02	2410.37	2460.2	2381.7	0.314844	0.0736046	4.2775	1.89007e-05	0.000361684
chr1:87264363-87310839	ENSMUSG00000030986	Dhx32	protein_coding	271.47	297.047	302.68	310.131	338.919	233.086	234.8	232.075	223.02	-0.41501	0.0971237	-4.27301	1.92854e-05	0.000368554
chr4:97772734-98118874	ENSMUSG00000025724	Sec11a	protein_coding	400.853	458.805	516.477	389.848	488.257	319.554	338.442	336.916	358.526	-0.427992	0.100172	-4.27258	1.93222e-05	0.000368766
chr3:108012255-108017973	ENSMUSG00000029810	Tmem176b	protein_coding	3318.77	3032.23	2739.73	2463.58	3077.99	3416.4	3688.93	4449.13	3682.18	0.407353	0.0954021	4.26985	1.95606e-05	0.000372821
chr10:81135220-81152995	ENSMUSG00000034382	AI661453	protein_coding	547.759	456.845	454.019	484.853	510.614	609.032	598.006	675.868	592.838	0.360349	0.0844336	4.26784	1.97377e-05	0.000375696
chr14:54235479-54254104	ENSMUSG00000038690	Atp5j2	protein_coding	535.794	553.899	391.562	396.4	439.074	650.386	584.249	653.475	617.304	0.458049	0.107496	4.26108	2.03444e-05	0.000386732
chr17:33824591-33838316	ENSMUSG00000053716	Dusp7	protein_coding	318.289	286.263	261.842	239.151	287.052	342.11	378.799	351.166	399.93	0.426671	0.100245	4.25627	2.07869e-05	0.00039462
chr9:46232933-46235636	ENSMUSG00000006057	Atp5g1	protein_coding	147.124	187.247	148.938	167.078	202.993	115.603	114.648	119.091	121.391	-0.537067	0.126223	-4.2549	2.09147e-05	0.000396155
chr2:24420560-24475599	ENSMUSG00000025647	Shisa5	protein_coding	1090.08	783.302	802.341	836.481	1163.41	1176.71	1302.41	1363.95	1292.01	0.47937	0.112665	4.25481	2.09229e-05	0.000396155
chr11:53427922-53430831	ENSMUSG00000007415	Gatad1	protein_coding	892.611	767.616	767.509	750.212	865.629	962.42	959.378	1018.89	1049.23	0.328012	0.0771207	4.25324	2.10703e-05	0.00039842
chr10:75859353-75860240	ENSMUSG00000026544	Dusp23	protein_coding	133.46	93.1335	96.0888	96.097	129.665	146.619	168.763	180.164	157.149	0.575926	0.135425	4.25274	2.11167e-05	0.000398772
chr13:54679399-54693907	ENSMUSG00000004891	Nes	protein_coding	386.12	508.803	492.455	359.272	447.122	333.652	322.85	323.684	301.124	-0.463422	0.108997	-4.2517	2.12153e-05	0.000400108
chr9:119357381-119393797	ENSMUSG00000083219	Gm11410	processed_pseudogene	13.5725	4.90177	4.80444	9.82811	4.47122	17.8574	26.5984	20.3575	19.7613	0.925038	0.217683	4.24947	2.14274e-05	0.000403577
chr7:126491708-126503437	ENSMUSG00000039568	Ubald1	protein_coding	345.196	328.418	285.864	301.395	263.802	386.284	395.308	407.15	393.343	0.402965	0.0949097	4.24577	2.17842e-05	0.00040976
chr18:84011627-84086404	ENSMUSG00000020570	Sypl	protein_coding	1322.91	1372.49	1489.38	1579.05	1470.14	1104.34	1227.2	1250.97	1089.69	-0.328107	0.0773196	-4.24352	2.20045e-05	0.000412822
chr3:95228732-95236409	ENSMUSG00000022469	Rapgef3	protein_coding	1035.93	1277.4	1143.46	1131.32	1065.94	924.826	926.36	923.212	894.903	-0.321355	0.0757246	-4.24374	2.19827e-05	0.000412822
chr9:64173375-64178666	ENSMUSG00000038025	Phf2	protein_coding	640.992	546.057	542.901	592.962	576.788	689.86	681.471	745.084	752.81	0.332806	0.0785344	4.23771	2.25814e-05	0.000423092
chr2:98662237-98664083	ENSMUSG00000032012	Nectin1	protein_coding	1033.65	654.876	669.018	1050.52	942.534	1276.33	1234.53	1188.88	1252.49	0.526224	0.124195	4.2371	2.26429e-05	0.00042369
chr11:20062304-20112913	ENSMUSG00000037946	Fgd3	protein_coding	204.323	232.344	216.2	258.807	248.6	162.596	177.934	178.128	159.972	-0.463024	0.109291	-4.23661	2.26916e-05	0.000424049
chr7:126695401-126699798	ENSMUSG00000042790	Rnf214	protein_coding	374.242	343.124	329.104	321.052	299.572	413.54	448.505	431.579	407.458	0.379566	0.0896613	4.23334	2.30249e-05	0.000429718
chr14:25459185-25666743	ENSMUSG00000047187	Rab2a	protein_coding	1275.94	1342.1	1432.92	1434.9	1379.82	1176.71	1130.89	1171.57	1138.63	-0.269101	0.0635719	-4.23302	2.30572e-05	0.000429762
chr16:4081328-4213997	ENSMUSG00000027447	Cst3	protein_coding	1250.77	1216.62	1020.94	1097.47	1080.25	1360.92	1330.84	1506.45	1392.7	0.328379	0.0775959	4.23191	2.31719e-05	0.00043134
chr7:25242561-25250761	ENSMUSG00000000346	Dazap2	protein_coding	2177.44	1921.49	1850.91	1998.38	2088.06	2379.73	2492	2390.99	2297.95	0.275693	0.0651686	4.23046	2.33214e-05	0.00043356
chr15:34440505-34443640	ENSMUSG00000001419	Mef2d	protein_coding	930.47	787.224	783.123	828.837	852.215	1087.42	973.136	964.944	1166.86	0.352395	0.0833621	4.22728	2.36538e-05	0.000439172
chr9:120929216-120960507	ENSMUSG00000022982	Sod1	protein_coding	1309.78	1240.15	1044.97	1080	1249.26	1464.31	1479.42	1510.52	1409.64	0.332382	0.0786458	4.22632	2.37543e-05	0.000440468
chr8:13105621-13147940	ENSMUSG00000032245	Cln6	protein_coding	455.388	352.927	331.506	433.529	426.555	543.241	521.88	514.026	519.439	0.416351	0.098547	4.2249	2.39051e-05	0.000442691
chr11:69991143-69994951	ENSMUSG00000000552	Zfp385a	protein_coding	90.547	61.7622	63.6588	73.1648	63.4914	143.799	108.228	80.412	129.86	0.685103	0.162278	4.22178	2.42377e-05	0.000448273
chr9:61913284-61914542	ENSMUSG00000032834	Pwp2	protein_coding	98.825	128.426	128.519	110.293	119.829	88.3472	65.1203	68.1975	81.8681	-0.598939	0.141925	-4.22012	2.44172e-05	0.000450845
chr17:56607452-56609771	ENSMUSG00000070420	Zscan25	protein_coding	82.6097	109.8	103.295	112.477	88.5302	66.7303	53.1969	72.269	54.5787	-0.640875	0.151869	-4.21991	2.44396e-05	0.000450845
chr1:59586558-59670834	ENSMUSG00000050395	Tnfsf15	protein_coding	70.5122	43.1355	43.2399	56.7846	58.1259	102.445	100.891	68.1975	91.2782	0.698678	0.165677	4.21712	2.47446e-05	0.000455886
chr10:75517551-75537381	ENSMUSG00000079560	Hoxa3	protein_coding	144.303	94.1139	112.904	125.581	118.935	166.356	187.106	203.575	145.857	0.5695	0.135169	4.21325	2.51724e-05	0.000463173
chrX:48171969-48208878	ENSMUSG00000085882	2610507I01Rik	processed_transcript	60.2999	74.5068	67.2621	85.1769	81.3762	37.5945	50.4453	42.7507	43.2866	-0.687014	0.163096	-4.21233	2.52748e-05	0.000464461
chr9:107578887-107584050	ENSMUSG00000031785	Adgrg1	protein_coding	4210.4	3350.85	3330.68	3977.11	4036.62	4816.8	5146.34	4530.56	4494.28	0.355136	0.0843622	4.20966	2.55757e-05	0.00046939
chr10:127281956-127289018	ENSMUSG00000020864	Ankrd40	protein_coding	1003.97	897.023	855.19	891.082	925.543	1054.53	1074.94	1117.63	1215.79	0.311994	0.0741718	4.20637	2.59503e-05	0.000475048
chr2:25199712-25211489	ENSMUSG00000078429	Ctdsp2	protein_coding	1384.07	1227.4	1117.03	1243.8	1341.37	1542.32	1506.02	1589.92	1504.68	0.306784	0.0729313	4.20647	2.59389e-05	0.000475048
chr11:43420250-43426251	ENSMUSG00000053841	Txlna	protein_coding	525.652	570.565	587.343	608.251	580.365	468.992	450.339	464.15	475.211	-0.324869	0.0772533	-4.20524	2.60802e-05	0.000476818
chr8:4238740-4247897	ENSMUSG00000037003	Tns2	protein_coding	2336.59	1793.07	1580.66	2301.96	2164.07	2878.8	2490.16	2763.53	2720.47	0.439818	0.104816	4.19609	2.71567e-05	0.00049587
chr6:72355447-72359762	ENSMUSG00000027342	Pcna	protein_coding	135.423	104.898	130.921	97.1891	98.3669	175.755	153.17	153.699	169.382	0.54357	0.12966	4.19227	2.76179e-05	0.000503649
chr1:72711290-72713813	ENSMUSG00000027761	Aadac	protein_coding	536.229	631.347	676.225	566.754	561.585	442.676	473.269	445.829	492.15	-0.374649	0.0894484	-4.18844	2.80884e-05	0.000510932
chr16:17152013-17202649	ENSMUSG00000032047	Acat1	protein_coding	3420.13	3725.34	3856.76	3781.64	3843.46	2637.26	3074.41	3252.11	3190.03	-0.313591	0.0748689	-4.18853	2.80766e-05	0.000510932
chr12:108179579-108203359	ENSMUSG00000038816	Ctnnal1	protein_coding	423.758	477.432	498.46	480.485	462.324	395.683	383.384	345.059	347.234	-0.365213	0.0872112	-4.18768	2.81822e-05	0.000511988
chr16:33056453-33060189	ENSMUSG00000025545	Clybl	protein_coding	658.901	562.723	572.929	586.41	544.595	632.528	773.189	835.674	763.161	0.387551	0.0925689	4.18662	2.8314e-05	0.000513312
chr7:16915379-16924114	ENSMUSG00000026895	Ndufa8	protein_coding	761.472	658.797	589.745	625.723	757.425	830.84	830.972	922.194	876.083	0.374633	0.0894856	4.18652	2.83266e-05	0.000513312
chr1:135146824-135156269	ENSMUSG00000036427	Gpi1	protein_coding	2385.59	1981.29	2056.3	2071.55	2272.28	2640.08	2447.97	2582.35	3032.88	0.339803	0.0811922	4.18517	2.84956e-05	0.000515723
chr15:89355719-89372826	ENSMUSG00000068740	Celsr2	protein_coding	1320.01	1088.19	1282.78	1133.51	1031.96	1376.9	1737.15	1419.93	1489.62	0.390713	0.093397	4.18336	2.87233e-05	0.00051919
chr11:5520659-5525893	ENSMUSG00000073889	Il11ra1	protein_coding	177.686	214.697	201.786	205.298	214.619	131.581	134.827	157.77	160.913	-0.479488	0.114673	-4.18135	2.89782e-05	0.000523138
chr19:7215158-7217616	ENSMUSG00000032458	Copb2	protein_coding	1303.53	1452.88	1509.79	1463.3	1344.05	1173.89	1096.04	1146.13	1242.14	-0.299403	0.0716345	-4.17959	2.92035e-05	0.000526544
chr17:6430112-6436293	ENSMUSG00000067873	Htatsf1	protein_coding	386.213	461.746	390.361	463.013	462.324	367.487	338.442	303.326	303.006	-0.414954	0.0993315	-4.17747	2.94774e-05	0.000530814
chr17:45686322-45698495	ENSMUSG00000022110	Sucla2	protein_coding	1458.79	1725.42	1661.13	1619.45	1501.44	1219.94	1232.7	1285.57	1424.69	-0.322719	0.0772663	-4.17671	2.95758e-05	0.000531401
chr13:86044816-86046904	ENSMUSG00000035632	Cnot3	protein_coding	420.457	360.77	333.908	339.616	396.15	418.239	500.785	507.919	506.265	0.408575	0.0978237	4.17665	2.9584e-05	0.000531401
chr14:55560006-55570065	ENSMUSG00000063415	Cyp26b1	protein_coding	364.39	198.031	249.831	336.34	339.813	413.54	386.136	518.098	473.329	0.590383	0.141465	4.17336	3.0014e-05	0.000538451
chr17:23823291-23823369	ENSMUSG00000084319	Tpt1-ps3	processed_pseudogene	29.2769	17.6464	21.62	8.7361	20.5676	43.2337	30.2672	48.8579	43.2866	0.850402	0.203812	4.17248	3.01304e-05	0.000539864
chr3:90248172-90253612	ENSMUSG00000032966	Fkbp1a	protein_coding	828.786	767.616	796.336	656.299	684.991	899.45	925.442	913.033	987.122	0.346152	0.0829936	4.17083	3.03493e-05	0.000542863
chr15:78428564-78438909	ENSMUSG00000052392	Acot4	protein_coding	1242.85	889.18	1150.66	1117.13	1139.27	1500.96	1450.07	1351.74	1343.77	0.377177	0.090436	4.17065	3.03734e-05	0.000542863
chr4:108043839-108144998	ENSMUSG00000055818	A230083G16Rik	antisense_RNA	30.2077	18.6267	15.6144	19.6562	21.4619	37.5945	38.5219	47.8401	42.3456	0.813134	0.195016	4.16956	3.05184e-05	0.000544776
chr7:120635176-120659524	ENSMUSG00000027088	Phospho2	protein_coding	201.223	224.501	248.63	236.967	256.648	156.957	137.578	141.484	207.023	-0.531968	0.127729	-4.16483	3.11583e-05	0.000554819
chr15:58933756-58939488	ENSMUSG00000043131	Mob1a	protein_coding	630.067	646.053	785.526	694.52	711.819	550.76	542.975	528.277	580.605	-0.349864	0.0839991	-4.16509	3.11223e-05	0.000554819
chr11:69916714-69921958	ENSMUSG00000027822	Slc33a1	protein_coding	459.667	517.626	593.348	473.933	509.719	371.246	393.474	402.06	415.928	-0.383916	0.092199	-4.16399	3.12727e-05	0.000556166
chr11:62316426-62458541	ENSMUSG00000033831	Fgb	protein_coding	20.6795	28.4302	34.8322	31.6683	27.7216	8.45877	6.42031	8.14299	19.7613	-0.890028	0.213776	-4.16336	3.13593e-05	0.000557017
chr5:135089890-135138382	ENSMUSG00000102869	2900097C17Rik	lincRNA	228.094	252.931	265.445	267.543	267.379	187.033	186.189	189.325	208.905	-0.422967	0.101739	-4.15736	3.2194e-05	0.000571136
chr7:132557478-132576398	ENSMUSG00000006273	Atp6v1b2	protein_coding	2485.37	2948.9	2886.27	2577.15	2623.71	2300.79	2160.89	2045.93	2339.36	-0.309077	0.0744369	-4.15221	3.29285e-05	0.000583445
chr7:45567794-45575327	ENSMUSG00000085939	Cd63-ps	transcribed_processed_pseudogene	43.3114	28.4302	22.8211	32.7604	33.087	63.9107	50.4453	52.9294	62.1068	0.74897	0.180394	4.15185	3.29801e-05	0.000583638
chr17:25830636-25833361	ENSMUSG00000022884	Eif4a2	protein_coding	1488.74	1767.58	1520.6	1718.83	1587.28	1343.07	1348.27	1256.06	1368.23	-0.302176	0.0728459	-4.14815	3.35172e-05	0.000592412
chr6:11900292-11907497	ENSMUSG00000040606	Kazn	protein_coding	1146.08	942.119	1085.8	951.142	1064.15	1297.95	1315.25	1167.5	1344.71	0.330857	0.0797848	4.14687	3.37053e-05	0.000594273
chr4:41135743-41193380	ENSMUSG00000087881	Gm22442	scaRNA	28.2156	21.5678	10.81	20.7482	14.3079	46.9932	33.0188	39.6971	38.5815	0.836725	0.201769	4.14695	3.36935e-05	0.000594273
chr7:128265657-128272430	ENSMUSG00000038212	Mfsd14b	protein_coding	362.277	369.593	432.399	438.989	410.458	326.133	313.678	299.255	307.711	-0.384225	0.0926608	-4.14658	3.37478e-05	0.000594293
chr3:89177473-89182765	ENSMUSG00000010660	Plcd1	protein_coding	97.347	118.623	98.491	136.501	127.877	65.7905	76.1266	88.555	66.8119	-0.609414	0.147067	-4.14378	3.41621e-05	0.00060085
chr7:43444083-43457800	ENSMUSG00000023150	Ivns1abp	protein_coding	5181.84	5163.52	5818.17	6143.66	6062.98	4451.19	5068.38	4549.9	4196.92	-0.332073	0.0802002	-4.14055	3.46477e-05	0.000608355
chr3:58576636-58593133	ENSMUSG00000025979	Mob4	protein_coding	371.323	410.768	436.003	413.873	420.295	296.997	334.774	337.934	319.944	-0.365599	0.0883009	-4.14038	3.46735e-05	0.000608355
chr6:98925338-99522721	ENSMUSG00000030062	Rpn1	protein_coding	1300.75	1456.8	1456.95	1396.68	1439.73	1235.92	1052.01	1200.07	1167.8	-0.296404	0.0716053	-4.13941	3.48194e-05	0.000610168
chr2:152393611-152398063	ENSMUSG00000059552	Trp53	protein_coding	291.132	253.911	249.831	248.979	240.552	354.329	343.028	342.006	296.419	0.405079	0.0979292	4.13645	3.52722e-05	0.000617349
chr2:104095801-104115354	ENSMUSG00000006315	Tmem147	protein_coding	492.78	457.825	399.969	361.456	427.449	667.303	508.122	515.044	605.071	0.446582	0.10804	4.13347	3.57321e-05	0.000622364
chr7:5062143-5079938	ENSMUSG00000022382	Wnt7b	protein_coding	260.801	293.126	308.685	302.487	306.726	255.643	192.609	210.7	216.433	-0.438369	0.10605	-4.13359	3.57144e-05	0.000622364
chr15:102998257-103011881	ENSMUSG00000040928	S100pbp	protein_coding	397.932	333.32	326.702	358.18	357.698	415.42	489.778	460.079	442.276	0.37481	0.0906677	4.13389	3.56679e-05	0.000622364
chr12:33147693-33373185	ENSMUSG00000059355	Wdr83os	protein_coding	96.1942	68.6247	75.6699	69.8888	84.9532	118.423	111.897	114.002	126.096	0.575129	0.139138	4.13351	3.57265e-05	0.000622364
chr17:30005051-30210828	ENSMUSG00000032010	Usp2	protein_coding	2571.85	2254.81	2004.65	2217.88	2332.19	2408.87	2872.63	3242.95	3240.85	0.395695	0.0957818	4.13122	3.60849e-05	0.000627746
chr14:105109390-105114676	ENSMUSG00000029781	Fkbp9	protein_coding	845.646	1004.86	938.067	929.302	910.341	677.642	804.374	780.709	719.875	-0.330938	0.0801411	-4.12944	3.63648e-05	0.000631849
chr3:89245966-89249906	ENSMUSG00000003949	Hlf	protein_coding	2339.04	2044.04	2223.25	1990.74	1974.49	2287.63	2685.53	2627.13	2879.5	0.336041	0.0813974	4.1284	3.65302e-05	0.000633955
chr7:143052739-143067934	ENSMUSG00000015289	Lage3	protein_coding	96.1333	70.5854	67.2621	54.6006	93.8957	129.701	132.992	109.93	110.098	0.635621	0.154027	4.12668	3.68041e-05	0.000637938
chr4:40270591-40279421	ENSMUSG00000078784	1810022K09Rik	protein_coding	89.8263	63.723	66.061	77.5328	66.1741	97.7458	102.725	111.966	132.683	0.610373	0.147946	4.12565	3.69694e-05	0.000640031
chr4:155154075-155222592	ENSMUSG00000098749	Gm27477	misc_RNA	12.1141	2.94106	4.80444	4.36805	8.0482	18.7973	16.5094	25.4468	15.9972	0.898991	0.217989	4.12402	3.72312e-05	0.000643786
chr15:99093170-99104737	ENSMUSG00000070730	Rmdn3	protein_coding	328.986	379.397	359.132	396.4	359.486	293.237	270.57	281.951	291.714	-0.375579	0.0910951	-4.12294	3.74071e-05	0.000646049
chr10:80798198-80804924	ENSMUSG00000025423	Pias2	protein_coding	693	609.78	632.985	571.122	634.914	713.357	775.024	791.906	814.917	0.325998	0.0791301	4.11977	3.79245e-05	0.000654198
chr6:90656088-90988685	ENSMUSG00000020818	Mfsd11	protein_coding	335.566	374.495	396.366	359.272	390.785	298.877	284.328	283.987	296.419	-0.369053	0.0895889	-4.11941	3.79845e-05	0.000654445
chr19:41911871-41918664	ENSMUSG00000032249	Anp32a	protein_coding	1209.14	1120.54	968.094	1131.32	1040.01	1228.4	1394.13	1340.54	1450.1	0.332842	0.0808717	4.11567	3.86049e-05	0.000664338
chr15:103018934-103036852	ENSMUSG00000022346	Myc	protein_coding	95.918	68.6247	62.4577	81.9009	72.4338	126.882	100.891	100.77	153.385	0.641152	0.15584	4.11418	3.88559e-05	0.000667856
chr15:103530279-103538003	ENSMUSG00000053332	Gas5	processed_transcript	320.821	289.204	234.216	311.223	245.917	376.885	389.805	366.435	352.88	0.431186	0.104824	4.11343	3.89823e-05	0.000669227
chr10:19853900-19907689	ENSMUSG00000026639	Lamb3	protein_coding	141.057	193.13	181.368	170.354	138.608	125.942	97.2219	108.913	112.922	-0.550949	0.133978	-4.11224	3.9184e-05	0.000671886
chr5:145128769-145140238	ENSMUSG00000031540	Kat6a	protein_coding	1131.31	920.552	1050.97	1026.49	1018.54	1203.97	1318.92	1176.66	1334.36	0.316157	0.0769259	4.10989	3.95839e-05	0.000677934
chr15:99601400-99605477	ENSMUSG00000020205	Phlda1	protein_coding	75.5685	54.8998	68.4632	32.7604	50.0777	72.3695	107.311	129.27	89.3962	0.741592	0.180513	4.10824	3.98684e-05	0.000681992
chr10:79974948-79984330	ENSMUSG00000034403	Pja1	protein_coding	440.954	503.901	550.108	485.945	463.219	388.164	412.734	360.327	363.231	-0.373405	0.0909364	-4.10623	4.02177e-05	0.000687148
chr10:94198955-94221443	ENSMUSG00000018698	Lhx1	protein_coding	447.449	367.632	301.478	366.916	455.17	510.346	501.702	521.151	555.197	0.448989	0.10937	4.10524	4.03892e-05	0.000687622
chr9:65629648-65660528	ENSMUSG00000031438	Rnf128	protein_coding	1135.98	1224.46	1294.8	1258	1271.62	952.082	1074.03	1085.05	927.839	-0.311895	0.0759747	-4.10525	4.03879e-05	0.000687622
chr15:36997027-37007773	ENSMUSG00000071064	Zfp827	protein_coding	338.732	279.401	299.076	301.395	282.581	343.99	420.072	391.881	391.461	0.393245	0.0957799	4.10571	4.03069e-05	0.000687622
chr18:46560235-46597535	ENSMUSG00000022515	Anks3	protein_coding	287.058	349.986	332.707	279.555	366.64	250.944	231.131	248.361	237.135	-0.431976	0.105304	-4.10218	4.09271e-05	0.000695955
chr11:97509340-97576186	ENSMUSG00000007833	Aldh16a1	protein_coding	340.053	411.748	337.512	393.124	418.506	282.899	286.163	317.577	272.894	-0.408787	0.099757	-4.09783	4.1705e-05	0.000708343
chr5:143316489-143329256	ENSMUSG00000039910	Cited2	protein_coding	1409.55	926.434	935.664	1320.24	1337.79	1434.23	1877.48	1937.01	1507.5	0.524056	0.127941	4.09607	4.20225e-05	0.000712892
chr2:127436215-127444565	ENSMUSG00000006818	Sod2	protein_coding	2796.43	2520.49	2467.08	2169.83	2615.66	2810.19	3034.06	3246	3508.1	0.35123	0.085766	4.09521	4.21777e-05	0.000714681
chr7:13035120-13038275	ENSMUSG00000009741	Ubp1	protein_coding	825.865	670.562	784.325	731.648	730.598	848.697	919.022	941.533	980.535	0.328155	0.0801761	4.09293	4.25951e-05	0.000720901
chr16:90228957-90284425	ENSMUSG00000039671	Zmynd8	protein_coding	1261.93	1080.35	1031.75	1241.62	1141.95	1395.7	1400.55	1448.43	1355.06	0.306652	0.0749377	4.09209	4.27506e-05	0.000722681
chr9:15493432-15545260	ENSMUSG00000001855	Nup214	protein_coding	552.781	484.294	417.986	524.166	498.988	625.949	653.955	600.546	616.363	0.357594	0.0874273	4.09018	4.3103e-05	0.000727782
chr9:65692391-65827564	ENSMUSG00000007656	Arpp19	protein_coding	678.731	570.565	663.012	556.926	587.519	718.996	756.68	747.119	829.032	0.347197	0.0849035	4.08931	4.32658e-05	0.000729672
chr17:57043711-57059863	ENSMUSG00000109429	Gm45223	TEC	84.4167	108.819	114.105	104.833	90.3187	55.452	64.2031	65.1439	72.458	-0.603954	0.147719	-4.08852	4.34135e-05	0.000731304
chr9:88327197-88372092	ENSMUSG00000036860	Mrpl55	protein_coding	118.309	99.996	88.8821	87.361	100.155	142.859	127.489	143.52	156.208	0.534608	0.130823	4.08649	4.37945e-05	0.000736856
chr8:70762774-70766663	ENSMUSG00000105442	Gm42614	TEC	39.9728	22.5481	25.2233	29.4843	29.5101	52.6324	55.9485	62.0903	42.3456	0.756285	0.185092	4.08598	4.38902e-05	0.000737603
chr13:74322254-74350280	ENSMUSG00000046432	Bex3	protein_coding	137.349	117.642	109.301	100.465	110.886	184.213	143.081	150.645	182.556	0.531898	0.130225	4.08446	4.41801e-05	0.000741047
chr4:128773088-128806045	ENSMUSG00000067629	Syngap1	protein_coding	147.211	131.367	103.295	119.029	115.358	145.679	176.1	188.307	198.554	0.53279	0.130446	4.08436	4.41984e-05	0.000741047
chr19:47731756-47735588	ENSMUSG00000027618	Nfs1	protein_coding	592.799	637.23	630.582	691.244	684.097	525.384	503.536	516.062	554.256	-0.32179	0.0788057	-4.08333	4.43949e-05	0.000742606
chr4:44004452-44032846	ENSMUSG00000070780	Rbm47	protein_coding	3680.89	3160.66	3283.83	3523.92	3258.63	3728.44	4244.75	4309.68	3937.2	0.28654	0.0701708	4.08346	4.43693e-05	0.000742606
chr9:44247307-44251471	ENSMUSG00000036104	Rab3gap1	protein_coding	687.534	794.086	775.917	809.181	717.184	657.905	595.255	534.384	616.363	-0.349212	0.085534	-4.08272	4.4511e-05	0.000743681
chr18:31634371-31723061	ENSMUSG00000054312	Mrps21	protein_coding	213.198	203.913	177.764	147.422	174.378	241.545	239.386	247.343	273.835	0.470132	0.115165	4.08225	4.46026e-05	0.000744345
chr7:127022130-127027037	ENSMUSG00000031532	Saraf	protein_coding	937.483	1113.68	984.91	1011.2	1027.49	834.599	853.902	860.103	813.976	-0.29175	0.0715444	-4.07789	4.5447e-05	0.000757207
chr12:85299514-85339362	ENSMUSG00000038236	Hoxa7	protein_coding	414.088	378.416	354.327	365.824	348.755	466.172	456.76	442.775	499.678	0.351517	0.0862043	4.07772	4.54789e-05	0.000757207
chr4:63544772-63550750	ENSMUSG00000018068	Ints2	protein_coding	462.782	454.884	534.494	554.742	562.48	388.164	376.964	406.132	424.397	-0.381396	0.0935584	-4.07655	4.57081e-05	0.000760142
chr1:42590782-42694842	ENSMUSG00000019494	Cops6	protein_coding	485.051	548.998	516.477	516.522	604.509	429.518	401.728	420.382	442.276	-0.355227	0.0871738	-4.07492	4.60294e-05	0.0007646
chr6:86513891-86516273	ENSMUSG00000029163	Emilin1	protein_coding	190.027	264.695	239.021	185.642	229.821	156.957	116.483	176.092	151.503	-0.54962	0.134952	-4.07271	4.64686e-05	0.000771002
chr17:23824740-23829109	ENSMUSG00000021038	Vipas39	protein_coding	510.868	565.664	611.365	562.386	566.057	444.556	432.913	407.15	496.855	-0.354988	0.0871723	-4.07226	4.65592e-05	0.000771615
chr17:80290203-80297476	ENSMUSG00000044628	Rnf208	protein_coding	122.483	109.8	91.2843	92.821	97.4726	158.837	132.992	152.681	143.975	0.527234	0.129513	4.0709	4.68324e-05	0.000774906
chr10:81393051-81395392	ENSMUSG00000109336	Samd4b	protein_coding	810.786	737.226	739.883	746.936	695.722	884.412	908.933	876.389	896.785	0.282249	0.0693362	4.07073	4.68658e-05	0.000774906
chr3:157894248-157925077	ENSMUSG00000025497	Cdhr5	protein_coding	2453.76	2135.21	2136.77	2293.23	2283.9	2590.26	2525.02	2814.42	2851.27	0.277385	0.0682091	4.06669	4.76857e-05	0.00078665
chr10:81396186-81455635	ENSMUSG00000058396	Gpr182	protein_coding	134.313	86.2711	91.2843	125.581	116.252	187.033	143.998	166.931	157.149	0.566808	0.139372	4.06686	4.76516e-05	0.00078665
chrX:136168984-136172342	ENSMUSG00000005732	Ranbp1	protein_coding	301.014	296.067	255.836	220.586	243.234	328.012	350.366	346.077	367.936	0.426072	0.104868	4.06294	4.84588e-05	0.000798485
chr9:65412714-65422955	ENSMUSG00000025316	Banp	protein_coding	158.292	211.756	214.999	173.63	181.532	109.024	99.0563	107.895	168.441	-0.598435	0.147402	-4.05989	4.90961e-05	0.000808058
chr7:30552178-30555443	ENSMUSG00000030035	Wbp1	protein_coding	418.453	379.397	385.556	346.168	349.65	457.714	448.505	499.776	480.857	0.354357	0.0873236	4.05797	4.95007e-05	0.000813784
chr5:114669398-114690984	ENSMUSG00000028960	Ube4b	protein_coding	988.405	845.064	781.922	898.726	940.745	1196.45	1092.37	1007.7	1144.27	0.342413	0.0843973	4.05716	4.96734e-05	0.000815689
chr11:102162497-102185296	ENSMUSG00000036864	Proser3	protein_coding	73.7992	61.7622	51.6477	58.9686	50.0777	80.8283	99.0563	97.7159	90.3372	0.620833	0.153058	4.0562	4.98776e-05	0.000817173
chr10:95730183-95739356	ENSMUSG00000106978	N4bp2os	processed_transcript	62.2948	48.0373	44.4411	41.4965	47.395	71.4296	97.2219	70.2333	78.1041	0.665973	0.16418	4.05636	4.98431e-05	0.000817173
chr8:33782643-33929863	ENSMUSG00000047264	Zfp358	protein_coding	213.997	180.385	180.166	175.814	186.003	238.725	247.641	234.111	269.13	0.425653	0.104958	4.05548	5.00323e-05	0.000818772
chr1:106764071-106796728	ENSMUSG00000027111	Itga6	protein_coding	949.082	1073.49	1287.59	974.075	1008.71	832.719	775.941	747.119	893.021	-0.395587	0.0975824	-4.05388	5.03756e-05	0.000823451
chr9:108572311-108578739	ENSMUSG00000059796	Eif4a1	protein_coding	300.273	285.283	241.423	244.611	220.878	300.756	381.55	327.755	399.93	0.468993	0.115731	4.05246	5.06826e-05	0.000827528
chr14:75845093-75848525	ENSMUSG00000069769	Msi2	protein_coding	2125.79	1634.25	1829.29	2146.9	1837.67	2389.13	2525.94	2245.43	2397.7	0.345922	0.0854629	4.04763	5.17386e-05	0.00084381
chr12:17544794-17551505	ENSMUSG00000043061	Tmem18	protein_coding	160.84	182.346	200.585	177.998	194.945	124.062	139.413	126.216	141.152	-0.469493	0.116075	-4.04473	5.23828e-05	0.000853346
chr7:90442729-90447994	ENSMUSG00000039741	Bahcc1	protein_coding	263.354	213.717	235.417	190.01	233.398	312.035	337.525	328.773	255.955	0.46256	0.114388	4.04377	5.25985e-05	0.000855888
chr7:15970672-16047921	ENSMUSG00000090952	Gm17251	processed_transcript	33.0224	16.666	16.8155	20.7482	29.5101	43.2337	40.3563	48.8579	47.9916	0.786927	0.194651	4.04275	5.28272e-05	0.000858637
chr3:85574119-85655622	ENSMUSG00000025934	Gsta3	protein_coding	1094.87	844.084	1040.16	859.413	946.111	1314.87	1171.25	1071.82	1511.27	0.429817	0.106409	4.03931	5.36086e-05	0.000870351
chr13:16857472-17695553	ENSMUSG00000029404	Arl6ip4	protein_coding	184.208	224.501	205.39	197.654	229.821	151.318	152.253	153.699	159.031	-0.446356	0.110539	-4.03798	5.39145e-05	0.000874328
chr2:129168700-129170488	ENSMUSG00000031839	Hsbp1	protein_coding	890.131	760.754	652.202	643.195	751.165	882.532	919.939	1528.85	982.417	0.550504	0.136372	4.03678	5.41893e-05	0.000877792
chr13:100108012-100114571	ENSMUSG00000028766	Alpl	protein_coding	6427.13	4725.3	4563.02	5729.79	6517.25	7951.25	6711.06	6921.54	8297.85	0.440576	0.109198	4.03465	5.46848e-05	0.000884822
chr2:30237715-30263790	ENSMUSG00000034685	Fam171a2	protein_coding	168.952	257.833	188.574	207.482	170.801	151.318	124.738	144.538	106.334	-0.570027	0.141297	-4.03424	5.47788e-05	0.000885343
chr8:94179082-94180327	ENSMUSG00000042115	Klhdc8a	protein_coding	163.902	209.796	180.166	195.47	194.051	119.363	142.164	114.002	156.208	-0.50222	0.124588	-4.03105	5.55291e-05	0.000896461
chr15:102990607-102994111	ENSMUSG00000113902	AC121965.1	bidirectional_promoter_lncRNA	113.764	106.858	84.0777	79.7169	89.4244	128.761	132.992	141.484	146.798	0.541845	0.134469	4.0295	5.58951e-05	0.000901355
chr11:21556787-21572367	ENSMUSG00000028042	Zbtb7b	protein_coding	638.234	538.214	475.639	592.962	609.875	752.831	684.222	724.726	727.403	0.362854	0.0900864	4.02784	5.62907e-05	0.000906715
chr8:70184340-70212305	ENSMUSG00000063659	Zbtb18	protein_coding	389.039	299.988	348.322	336.34	356.804	417.3	487.944	434.632	430.984	0.381361	0.0947019	4.02696	5.65031e-05	0.000909118
chr4:118526999-118530228	ENSMUSG00000027881	Prpf38b	protein_coding	1029.29	936.237	899.631	953.326	921.072	1078.96	1193.26	1096.25	1155.56	0.278712	0.0692282	4.02599	5.6736e-05	0.000911843
chr8:104639838-104641965	ENSMUSG00000061119	Prcp	protein_coding	465.549	262.735	248.63	431.345	462.324	606.212	583.331	481.454	648.358	0.617004	0.153288	4.02514	5.69421e-05	0.000913343
chr4:155864723-155869440	ENSMUSG00000056121	Fez2	protein_coding	381.625	481.353	386.757	448.817	431.026	309.215	328.353	365.417	302.065	-0.400699	0.0995506	-4.02508	5.69566e-05	0.000913343
chr9:61372366-61418497	ENSMUSG00000047635	2810006K23Rik	protein_coding	96.2859	77.4479	80.4743	75.3488	70.6453	117.483	107.311	121.127	120.45	0.5511	0.137169	4.01767	5.87753e-05	0.000941455
chr9:54950790-54958030	ENSMUSG00000036606	Plxnb2	protein_coding	3701.69	3928.27	3793.1	4303.62	4195.79	3568.66	3218.41	3286.71	3318.95	-0.269853	0.0671802	-4.01685	5.89801e-05	0.000943682
chr18:36281097-36289723	ENSMUSG00000087259	2610035D17Rik	lincRNA	61.6638	33.332	37.2344	48.0485	49.1834	59.2114	93.5532	106.877	65.8709	0.733509	0.182628	4.01642	5.909e-05	0.000944388
chr6:87009236-87028461	ENSMUSG00000041729	Coro2b	protein_coding	148.601	108.819	108.1	134.317	132.348	165.416	174.266	180.164	185.379	0.493907	0.122987	4.01594	5.92081e-05	0.000945222
chr13:94788910-94842922	ENSMUSG00000060904	Arl1	protein_coding	337.398	418.611	395.165	360.364	383.631	263.162	247.641	325.72	304.888	-0.422416	0.105208	-4.01507	5.9427e-05	0.000947662
chr3:135281221-135304426	ENSMUSG00000009630	Ppp2cb	protein_coding	466.181	534.292	527.287	513.246	507.037	409.781	409.066	394.935	433.807	-0.324745	0.0808926	-4.01452	5.9568e-05	0.000948857
chr15:84192233-84214303	ENSMUSG00000024664	Fads3	protein_coding	1170.42	1282.3	1308.01	1206.67	1441.52	940.804	1024.5	1132.89	1026.64	-0.332888	0.0829381	-4.01369	5.97766e-05	0.000950189
chr5:24802823-24842624	ENSMUSG00000025815	Dhtkd1	protein_coding	711.575	447.041	575.331	662.851	589.307	723.695	1114.38	748.137	831.855	0.528669	0.131734	4.01314	5.99165e-05	0.000950189
chr2:74697727-74700208	ENSMUSG00000026311	Asb1	protein_coding	131.19	160.778	138.128	167.078	165.435	123.122	95.3875	88.555	111.039	-0.534076	0.133082	-4.01314	5.99159e-05	0.000950189
chr7:79602006-79603676	ENSMUSG00000048058	Ldlrad3	protein_coding	555.044	432.336	500.863	470.657	534.758	640.047	598.924	609.706	653.063	0.351969	0.0877035	4.01316	5.99101e-05	0.000950189
chr7:130936111-130985660	ENSMUSG00000040462	Os9	protein_coding	2054.07	1863.65	1776.44	1857.51	1944.09	2100.6	2247.11	2382.84	2260.31	0.265629	0.066199	4.01258	6.00594e-05	0.000951405
chr15:98831669-98871204	ENSMUSG00000030852	Tacc2	protein_coding	1348.74	1011.72	1022.14	1298.4	1282.35	1607.17	1528.95	1379.22	1659.95	0.396958	0.0990348	4.00826	6.1167e-05	0.000967881
chr4:126046925-126055532	ENSMUSG00000050737	Ptges	protein_coding	298.294	384.298	354.327	321.052	343.39	275.38	189.858	243.272	274.776	-0.47277	0.118012	-4.00613	6.17226e-05	0.000975598
chr9:108085413-108094606	ENSMUSG00000024395	Lims2	protein_coding	749.345	607.819	618.571	655.207	734.175	841.178	858.488	767.477	911.841	0.352596	0.0880263	4.00557	6.18685e-05	0.000976828
chr5:100798627-100804471	ENSMUSG00000005442	Cic	protein_coding	1033.66	853.888	838.374	1075.63	835.224	1147.57	1174	1190.91	1153.68	0.357193	0.0892013	4.00434	6.21896e-05	0.000978668
chr11:6389074-6406158	ENSMUSG00000048489	8430408G22Rik	protein_coding	217.641	111.76	118.91	194.378	202.993	312.975	211.87	238.182	350.057	0.673239	0.168119	4.00453	6.2141e-05	0.000978668
chr9:44482825-44511896	ENSMUSG00000090247	Bloc1s1	protein_coding	36.906	61.7622	49.2455	39.3124	48.2892	26.3162	23.8469	17.3039	29.1714	-0.765861	0.191256	-4.00437	6.2183e-05	0.000978668
chr11:100319885-100322096	ENSMUSG00000024359	Hspa9	protein_coding	5337.34	5786.04	6029.57	6136.01	5534.48	4978.46	4591.44	4451.16	5191.57	-0.28174	0.070367	-4.00387	6.2314e-05	0.000979551
chr2:18672384-18676231	ENSMUSG00000095562	Gm21887	protein_coding	14.8277	7.84282	7.20666	3.27604	8.94244	16.9175	19.2609	20.3575	34.8175	0.871248	0.2178	4.00021	6.32858e-05	0.00099374
chr11:69599736-69605942	ENSMUSG00000023913	Pla2g7	protein_coding	289.312	218.619	187.373	235.875	255.754	441.736	307.258	258.54	409.341	0.575071	0.143848	3.99777	6.39431e-05	0.00100135
chr3:145758675-145894277	ENSMUSG00000048546	Tob2	protein_coding	1074.28	887.22	932.061	812.457	847.744	877.833	1308.83	1403.65	1524.44	0.504566	0.126216	3.99763	6.39797e-05	0.00100135
chr5:136116631-136122947	ENSMUSG00000112090	AC124572.1	TEC	17.2651	8.82318	14.4133	7.64408	2.68273	18.7973	35.7703	26.4647	23.5253	0.869487	0.217481	3.998	6.38805e-05	0.00100135
chr5:142903115-142906754	ENSMUSG00000026385	Dbi	protein_coding	2088.1	1729.34	1327.23	1857.51	2104.16	2360	2436.05	2380.81	2509.68	0.433177	0.108398	3.99618	6.43736e-05	0.00100642
chr7:27124481-27130674	ENSMUSG00000051469	Zfp24	protein_coding	503.843	495.078	564.521	687.968	577.682	401.322	395.308	459.061	449.804	-0.419309	0.104988	-3.99388	6.50003e-05	0.00101511
chr7:30186936-30198811	ENSMUSG00000043079	Synpo	protein_coding	870.261	785.263	767.509	777.512	786.041	1046.07	906.182	949.676	943.836	0.294139	0.0736769	3.99229	6.54391e-05	0.00102085
chr18:36742332-36744557	ENSMUSG00000020088	Sar1a	protein_coding	714.445	826.438	858.793	772.052	744.011	688.92	617.267	583.242	624.832	-0.333697	0.0836261	-3.99035	6.5976e-05	0.00102811
chr14:65358389-65398930	ENSMUSG00000020993	Trappc6b	protein_coding	288.027	326.458	321.897	325.42	334.447	262.222	235.717	240.218	257.837	-0.374692	0.0939382	-3.98871	6.64337e-05	0.00103412
chr17:45585200-45599606	ENSMUSG00000044763	Trmt10c	protein_coding	174.457	207.835	227.01	200.93	184.214	160.717	141.247	135.377	138.329	-0.466539	0.116997	-3.98762	6.67405e-05	0.00103777
chr9:78478449-78489151	ENSMUSG00000053317	Sec61b	protein_coding	59.7339	81.3693	80.4743	68.7968	72.4338	50.7526	33.9359	46.8222	43.2866	-0.657095	0.164835	-3.98639	6.70874e-05	0.00104203
chr8:122424776-122432930	ENSMUSG00000006941	Eif1b	protein_coding	213.61	191.169	189.775	145.238	186.003	258.463	239.386	238.182	260.661	0.448829	0.112792	3.97925	6.91328e-05	0.00107264
chr2:30400471-30415813	ENSMUSG00000011958	Bnip2	protein_coding	297.638	310.772	351.925	341.8	352.332	248.124	270.57	240.218	265.366	-0.383364	0.096435	-3.97536	7.0273e-05	0.00108916
chr2:91929805-91932297	ENSMUSG00000026766	Mmadhc	protein_coding	311.879	359.79	317.093	384.388	359.486	281.019	253.144	273.808	266.307	-0.384206	0.0966816	-3.97393	7.06975e-05	0.00109455
chr19:46531109-46573085	ENSMUSG00000025757	Hspa4l	protein_coding	613.926	778.4	739.883	694.52	608.086	532.903	498.033	461.097	598.484	-0.405742	0.10211	-3.97356	7.08062e-05	0.00109505
chr15:78775138-78803042	ENSMUSG00000020817	Rabep1	protein_coding	471.858	497.039	538.097	550.374	526.71	422.939	420.989	386.792	431.925	-0.330702	0.0832983	-3.97009	7.18459e-05	0.00110994
chrX:94367117-94417093	ENSMUSG00000063684	Gm13910	processed_pseudogene	24.6779	37.2534	27.6255	34.9444	37.5583	15.9777	17.4266	16.286	10.3511	-0.808768	0.203767	-3.96908	7.21499e-05	0.00111344
chr8:72460489-72475226	ENSMUSG00000033707	Lrrc24	protein_coding	334.338	296.067	236.619	289.383	315.668	387.224	408.149	362.363	379.228	0.404779	0.102004	3.96826	7.23982e-05	0.00111607
chr5:23434441-23504235	ENSMUSG00000031465	Angpt2	protein_coding	219.132	284.302	264.244	245.703	232.504	160.717	211.87	173.039	180.674	-0.45948	0.115846	-3.96629	7.29987e-05	0.00112412
chr1:139501702-139523752	ENSMUSG00000037791	Phf12	protein_coding	621.321	580.369	541.7	526.35	549.066	670.123	675.05	665.69	762.22	0.322977	0.0814767	3.96404	7.36919e-05	0.00113358
chr19:21272278-21282289	ENSMUSG00000020994	Pnn	protein_coding	915.062	838.202	755.498	809.181	854.898	946.443	1014.41	1004.64	1097.22	0.306805	0.0774305	3.96232	7.42243e-05	0.00114054
chr19:40928927-40994535	ENSMUSG00000045427	Hnrnph2	protein_coding	268.409	339.202	332.707	304.671	278.11	254.703	217.374	185.253	235.253	-0.452157	0.114129	-3.9618	7.43877e-05	0.00114183
chr7:28808541-28822266	ENSMUSG00000027613	Eif6	protein_coding	302.133	253.911	225.809	258.807	291.524	370.306	332.022	344.041	340.647	0.400455	0.10123	3.95589	7.62518e-05	0.00116919
chr10:76761857-76961887	ENSMUSG00000017721	Pigt	protein_coding	1105.01	1020.55	927.257	1024.31	1022.12	1173.89	1197.85	1248.93	1225.2	0.270563	0.0684215	3.95436	7.67403e-05	0.00117418
chr17:33742484-33760530	ENSMUSG00000021009	Ptpn21	protein_coding	494.292	417.63	440.807	434.621	452.488	529.143	531.052	555.759	592.838	0.326603	0.0825929	3.95438	7.67341e-05	0.00117418
chr1:86064387-86139151	ENSMUSG00000035545	Leng8	protein_coding	2266.45	1805.81	1896.55	2247.36	2065.7	2504.74	2648.84	2625.1	2337.48	0.323469	0.0818437	3.95227	7.74127e-05	0.0011832
chr7:15917208-15922402	ENSMUSG00000031604	Msmo1	protein_coding	165.013	228.422	247.429	169.262	166.329	115.603	119.234	161.842	111.981	-0.583633	0.14777	-3.94961	7.82776e-05	0.00119515
chr8:13288190-13322924	ENSMUSG00000028690	Mmachc	protein_coding	293.003	245.088	267.847	233.691	260.225	302.636	345.78	348.113	340.647	0.387479	0.0981179	3.94912	7.844e-05	0.00119636
chr11:101316213-101323537	ENSMUSG00000037416	Dmxl1	protein_coding	877.111	883.298	1049.77	971.891	990.823	794.185	797.953	732.869	796.097	-0.308007	0.0780647	-3.94554	7.96211e-05	0.00121308
chr11:74830920-74845725	ENSMUSG00000026971	Itgb6	protein_coding	677.955	860.75	928.458	769.868	630.442	519.745	662.21	487.562	564.608	-0.470013	0.119175	-3.9439	8.0166e-05	0.00122009
chr17:45660171-45686905	ENSMUSG00000004070	Hmox2	protein_coding	327.103	371.554	374.746	359.272	376.477	297.937	263.233	268.719	304.888	-0.366725	0.0930313	-3.94195	8.08204e-05	0.00122874
chr12:111961375-111966977	ENSMUSG00000040855	Reps2	protein_coding	265.161	325.477	365.137	280.647	267.379	203.95	216.456	226.986	235.253	-0.449809	0.114118	-3.94162	8.09343e-05	0.00122917
chr15:5116645-5119140	ENSMUSG00000011382	Dhdh	protein_coding	266.717	248.029	198.183	203.114	203.888	248.124	359.538	386.792	286.068	0.523251	0.132832	3.93919	8.17557e-05	0.00124034
chr19:7275396-7341860	ENSMUSG00000021638	Ocln	protein_coding	254.594	270.577	266.646	316.683	320.139	207.71	224.711	202.557	227.725	-0.41763	0.106086	-3.93672	8.26025e-05	0.00125137
chr15:79141351-79151774	ENSMUSG00000022790	Igsf11	protein_coding	1427.81	1156.82	1258.76	1279.84	1234.95	1808.3	1414.3	1439.27	1830.27	0.377165	0.0958171	3.93631	8.27448e-05	0.00125137
chr7:127459611-127476759	ENSMUSG00000062040	Zfp27	protein_coding	76.2512	97.055	114.105	90.637	77.7993	55.452	59.6172	57.0009	58.3428	-0.607581	0.154352	-3.93635	8.27316e-05	0.00125137
chr1:93619751-93658659	ENSMUSG00000074207	Adh1	protein_coding	870.908	924.473	648.599	691.244	662.635	960.541	986.894	1134.93	957.951	0.432362	0.109855	3.93574	8.29415e-05	0.00125303
chr7:99477896-99483738	ENSMUSG00000003233	Dvl3	protein_coding	473.924	399.984	392.763	400.768	444.439	562.978	512.708	477.383	600.366	0.37395	0.0950288	3.93512	8.3156e-05	0.00125495
chr11:58009064-58062034	ENSMUSG00000039611	Tmem246	protein_coding	171.034	221.56	194.58	184.55	199.417	149.438	143.081	148.61	127.037	-0.457841	0.116357	-3.93479	8.32707e-05	0.00125536
chr10:7905653-7956230	ENSMUSG00000092607	Scnm1	protein_coding	160.347	128.426	134.524	120.121	134.137	188.913	224.711	199.503	152.444	0.509871	0.129801	3.9281	8.56192e-05	0.00128941
chr8:91798525-91802067	ENSMUSG00000000093	Tbx2	protein_coding	901.806	731.343	697.845	870.333	857.58	1060.17	993.314	1040.27	963.597	0.345328	0.0879443	3.92667	8.61299e-05	0.00129574
chrX:101376378-101385629	ENSMUSG00000029466	Anapc7	protein_coding	355.675	440.179	402.372	388.756	392.573	338.351	315.513	264.647	303.006	-0.387661	0.0987327	-3.92637	8.62378e-05	0.00129601
chr8:70508272-70527956	ENSMUSG00000024527	Afg3l2	protein_coding	1008.75	1075.45	1088.21	1099.66	1169.67	934.225	856.653	895.729	950.423	-0.27838	0.0709144	-3.92558	8.65209e-05	0.0012989
chrX:100622883-100626568	ENSMUSG00000000340	Dbt	protein_coding	913.14	974.471	1085.8	1052.7	955.053	737.793	863.074	844.835	791.392	-0.31679	0.0807145	-3.92483	8.67926e-05	0.00130162
chr6:51460932-51469894	ENSMUSG00000031921	Terf2	protein_coding	297.908	264.695	259.44	264.267	243.234	319.554	328.353	359.309	344.411	0.371028	0.0946187	3.92129	8.80751e-05	0.00131947
chr9:14500617-14510577	ENSMUSG00000015092	Edf1	protein_coding	425.733	405.866	300.277	355.996	388.996	448.315	479.689	511.991	514.734	0.400818	0.102229	3.92078	8.82626e-05	0.0013209
chr17:24722060-24724478	ENSMUSG00000060450	Rnf14	protein_coding	833.551	935.257	960.888	850.677	959.524	709.597	743.839	700.297	808.33	-0.312174	0.0796314	-3.92024	8.84601e-05	0.00132248
chr8:83972993-83996443	ENSMUSG00000020361	Hspa4	protein_coding	1659.41	1894.04	1993.84	1775.61	1702.64	1572.39	1428.98	1358.86	1548.91	-0.306534	0.0782542	-3.91715	8.96004e-05	0.00133813
chr6:72359714-72366956	ENSMUSG00000022774	Ncbp2	protein_coding	222.938	269.597	247.429	252.255	261.119	166.356	207.284	202.557	176.91	-0.424056	0.108381	-3.91262	9.13001e-05	0.0013621
chr1:36792191-36943666	ENSMUSG00000057497	Fam136a	protein_coding	115.075	145.092	142.932	146.33	125.194	84.5877	84.3813	76.3405	115.745	-0.553117	0.141478	-3.90958	9.24573e-05	0.00137793
chr13:95350683-95375352	ENSMUSG00000049327	Kmt5a	protein_coding	850.312	703.894	726.671	669.403	821.811	888.171	969.467	883.515	1139.57	0.38649	0.0989082	3.90756	9.32337e-05	0.00138806
chr19:6910977-6921813	ENSMUSG00000018678	Sp2	protein_coding	229.219	172.542	196.982	193.286	210.147	269.741	249.475	293.148	248.427	0.424757	0.108717	3.90701	9.34451e-05	0.00138977
chr5:117120129-117275219	ENSMUSG00000001435	Col18a1	protein_coding	1764.07	1807.77	1886.94	1996.2	2073.75	1648.52	1465.67	1625.54	1608.19	-0.282843	0.0724106	-3.9061	9.37994e-05	0.00139359
chr8:64947185-64969033	ENSMUSG00000033938	Ndufb7	protein_coding	496.507	457.825	399.969	445.541	453.382	570.497	554.899	551.688	538.259	0.320176	0.0820305	3.90314	9.49542e-05	0.00140929
chr2:83724397-83806916	ENSMUSG00000030545	Pex11a	protein_coding	680.172	552.919	466.03	612.619	633.125	867.494	665.878	726.762	916.546	0.44973	0.115435	3.89596	9.78109e-05	0.00145019
chr17:24736642-24742778	ENSMUSG00000096956	Snhg18	lincRNA	238.256	209.796	186.172	212.942	187.791	251.883	324.684	251.415	281.363	0.443331	0.113812	3.89531	9.80731e-05	0.00145258
chr8:123204264-123212763	ENSMUSG00000031627	Irf2	protein_coding	420.549	365.672	348.322	353.812	403.304	453.014	457.677	500.794	481.798	0.345141	0.0886252	3.89439	9.84464e-05	0.0014551
chr11:55204350-55236330	ENSMUSG00000071078	Nr2c2ap	protein_coding	12.2358	6.86247	6.00555	6.55207	3.57698	21.6169	19.2609	14.2502	19.7613	0.848691	0.217921	3.89449	9.84062e-05	0.0014551
chr17:33646233-33686860	ENSMUSG00000063931	Pepd	protein_coding	1025.76	1286.22	1183.09	1058.16	1092.77	875.013	797.036	931.355	982.417	-0.34965	0.0898265	-3.8925	9.9215e-05	0.00146495
chr1:74236084-74268209	ENSMUSG00000038383	Pigu	protein_coding	275.818	217.638	242.624	235.875	253.071	303.576	301.755	334.881	317.121	0.38281	0.0983521	3.89224	9.9322e-05	0.00146502
chr18:61298136-61400431	ENSMUSG00000001910	Nacc1	protein_coding	820.205	682.326	731.476	698.888	784.252	865.615	851.15	947.641	1000.3	0.325374	0.0836089	3.89162	9.95775e-05	0.00146729
chr17:85028347-85064243	ENSMUSG00000029311	Hsd17b11	protein_coding	1295.27	1392.1	1297.2	1653.31	1445.99	1193.63	1140.98	1075.89	1163.09	-0.326797	0.0840073	-3.8901	0.000100202	0.00147198
chr12:113098278-113137206	ENSMUSG00000024431	Nr3c1	protein_coding	886.009	998.98	1177.09	875.794	981.88	710.537	852.985	763.405	727.403	-0.379154	0.0974641	-3.89019	0.000100164	0.00147198
chr2:156613705-156764363	ENSMUSG00000037966	Ninj1	protein_coding	631.276	598.996	574.13	429.161	504.354	759.41	655.789	662.636	865.732	0.446692	0.114828	3.8901	0.000100204	0.00147198
chr18:44270127-44277700	ENSMUSG00000014959	Gorasp2	protein_coding	775.389	666.64	691.839	692.336	712.713	787.606	836.475	888.604	926.897	0.304769	0.078374	3.88865	0.000100804	0.00147928
chr7:29256323-29281912	ENSMUSG00000036339	Tmem260	protein_coding	343.071	389.2	426.394	390.94	349.65	312.035	292.583	291.112	292.655	-0.366761	0.0943736	-3.88627	0.000101795	0.00149231
chr14:21983959-21989601	ENSMUSG00000016382	Pls3	protein_coding	830.713	988.196	956.083	858.321	873.677	731.214	742.005	772.566	723.639	-0.298076	0.0767342	-3.88452	0.00010253	0.00150155
chr11:120369055-120378764	ENSMUSG00000021241	Isca2	protein_coding	259.696	237.245	223.406	191.102	234.292	286.658	289.831	306.38	308.652	0.399419	0.102837	3.88401	0.000102748	0.0015032
chr12:76937269-76962201	ENSMUSG00000030214	Plbd1	protein_coding	133.121	189.208	165.753	162.71	130.56	102.445	86.2157	129.27	98.8063	-0.558607	0.143856	-3.8831	0.000103133	0.00150577
chr2:150934519-151039382	ENSMUSG00000078970	Wdr92	protein_coding	112.027	150.974	150.139	111.385	129.665	80.8283	88.05	84.4835	100.688	-0.542168	0.139618	-3.88322	0.000103084	0.00150577
chr5:145083830-145108761	ENSMUSG00000035504	Reep6	protein_coding	1529.08	389.2	405.975	881.254	1274.3	2582.75	2402.11	2036.77	2260.31	0.84565	0.217856	3.88169	0.000103734	0.00151299
chr11:51600100-51606847	ENSMUSG00000051502	Ufsp1	protein_coding	50.1861	33.332	37.2344	34.9444	39.3468	53.5722	66.9547	70.2333	65.8709	0.664655	0.171391	3.878	0.000105317	0.00153453
chr1:23844846-23922317	ENSMUSG00000030779	Rbbp6	protein_coding	1219.13	1068.58	1038.96	1022.12	1195.6	1251.9	1365.69	1325.27	1484.92	0.314751	0.0811968	3.87639	0.000106018	0.00154317
chr1:58522806-58586323	ENSMUSG00000027667	Zfp639	protein_coding	224.103	226.462	242.624	300.303	293.312	221.808	173.348	174.056	160.913	-0.491611	0.126868	-3.87498	0.000106631	0.00155053
chr5:143503634-143528036	ENSMUSG00000027660	Skil	protein_coding	237.796	274.499	285.864	262.083	267.379	223.688	205.45	192.378	191.026	-0.397155	0.102549	-3.87284	0.000107575	0.00156267
chr2:103453849-103485160	ENSMUSG00000055762	Eef1d	protein_coding	451.668	530.371	487.65	520.89	481.103	417.3	385.219	378.649	412.164	-0.328443	0.0848442	-3.87113	0.000108331	0.00157206
chr8:83997672-84000409	ENSMUSG00000029681	Bcl7b	protein_coding	258.461	216.658	204.189	210.758	248.6	276.32	297.169	317.577	296.419	0.40148	0.103728	3.87049	0.000108616	0.0015746
chr7:30161269-30169750	ENSMUSG00000005672	Kit	protein_coding	346.308	243.128	270.25	331.972	302.255	469.932	376.964	344.041	431.925	0.459937	0.118976	3.86579	0.000110729	0.00160361
chr13:100735955-100744659	ENSMUSG00000042541	Sem1	protein_coding	228.102	217.638	195.781	174.722	186.897	252.823	258.647	274.826	263.484	0.409039	0.105827	3.86518	0.000111006	0.001606
chr16:17651221-17722930	ENSMUSG00000014177	Tvp23b	protein_coding	232.279	277.44	249.831	275.187	262.908	211.469	183.438	210.7	187.262	-0.402163	0.104089	-3.86363	0.000111713	0.00161371
chr7:127776670-127800122	ENSMUSG00000029669	Tspan12	protein_coding	323.274	409.788	369.942	352.72	343.39	269.741	287.997	302.309	250.309	-0.387911	0.100403	-3.86352	0.000111764	0.00161371
chr2:156144039-156145797	ENSMUSG00000086507	Adap2os	antisense_RNA	52.0031	40.1945	36.0333	38.2204	33.087	61.0911	66.9547	52.9294	87.5142	0.684709	0.177335	3.86109	0.000112881	0.00162821
chr2:155390656-155473894	ENSMUSG00000019996	Map7	protein_coding	990.914	879.377	945.273	840.849	867.417	1180.47	1089.62	990.391	1133.92	0.30515	0.0790572	3.85987	0.000113449	0.00163151
chr12:13216973-13249213	ENSMUSG00000022752	Tomm70a	protein_coding	755.016	751.931	840.777	891.082	891.562	689.86	684.222	605.635	685.057	-0.327072	0.0847324	-3.86005	0.000113362	0.00163151
chr14:30999826-31001672	ENSMUSG00000086859	Snhg20	lincRNA	85.4896	71.5658	45.6422	65.5207	74.2223	97.7458	126.572	91.6086	111.039	0.610493	0.158165	3.85986	0.000113451	0.00163151
chr16:4594713-4624924	ENSMUSG00000021072	Tmx1	protein_coding	364.584	396.063	420.388	397.492	443.545	359.968	309.092	288.058	302.065	-0.375661	0.09734	-3.85927	0.000113727	0.00163384
chr6:116338024-116409540	ENSMUSG00000028716	Pdzk1ip1	protein_coding	2583.08	2494.02	2374.59	2121.78	2329.51	2701.17	2741.47	2991.53	2910.55	0.275526	0.0713982	3.859	0.000113851	0.00163398
chr4:115411624-115439034	ENSMUSG00000027878	Notch2	protein_coding	775.416	646.053	660.61	713.084	727.021	771.628	889.672	894.711	900.549	0.31849	0.0825601	3.85768	0.000114469	0.00164122
chr11:106197408-106216344	ENSMUSG00000024661	Fth1	protein_coding	29079.5	20699.2	19101.2	24787.6	31441.6	37043.8	31098.2	32778.6	35686	0.465788	0.120835	3.85476	0.000115844	0.00165762
chr19:42052248-42053627	ENSMUSG00000025418	Bsnd	protein_coding	721.765	807.811	855.19	753.488	807.503	636.288	689.725	658.564	565.549	-0.324828	0.0842646	-3.85485	0.000115799	0.00165762
chr1:36691484-36693681	ENSMUSG00000014498	Ankrd52	protein_coding	695.055	505.862	622.175	675.955	581.259	793.245	766.769	715.565	899.608	0.390619	0.101374	3.85327	0.000116553	0.0016661
chr4:3831334-3835665	ENSMUSG00000029528	Pxn	protein_coding	1850.34	1624.45	1581.86	1739.57	1691.02	2066.76	1897.66	1941.09	2260.31	0.289737	0.0752156	3.85208	0.000117119	0.00167252
chr6:126821721-126849136	ENSMUSG00000074247	Dda1	protein_coding	285.446	262.735	242.624	257.715	224.455	321.433	333.856	310.452	330.295	0.373428	0.0969554	3.85154	0.000117378	0.00167456
chr12:17266545-17284770	ENSMUSG00000029094	Afap1	protein_coding	681.323	524.489	557.315	603.883	691.251	766.929	789.699	749.155	767.866	0.352191	0.0915172	3.84836	0.000118912	0.00169476
chr17:46711463-46725541	ENSMUSG00000024446	Rpp21	protein_coding	113.59	84.3104	96.0888	90.637	97.4726	137.22	140.33	126.216	136.447	0.498727	0.129632	3.84724	0.000119457	0.00169747
chr12:110447120-110583062	ENSMUSG00000030533	Unc45a	protein_coding	348.485	387.239	359.132	436.805	411.352	296.057	277.908	276.862	342.529	-0.394249	0.102463	-3.84772	0.000119224	0.00169747
chr18:47235598-47368870	ENSMUSG00000062116	Zfp954	protein_coding	77.2738	85.2907	110.502	85.1769	101.05	61.0911	51.3625	68.1975	55.5197	-0.592566	0.154017	-3.8474	0.00011938	0.00169747
chr16:84827866-84835625	ENSMUSG00000053730	Tmem39b	protein_coding	131.633	117.642	112.904	97.1891	104.627	153.198	155.005	150.645	161.854	0.475938	0.123777	3.84512	0.000120491	0.00171047
chr11:17159263-17200375	ENSMUSG00000026649	Cfap126	protein_coding	70.7583	57.8408	34.8322	60.0607	52.7604	73.3094	95.3875	110.948	80.9271	0.65201	0.169674	3.84272	0.00012168	0.00172565
chr10:42502030-42535381	ENSMUSG00000028409	Smu1	protein_coding	431.881	522.528	472.036	480.485	457.853	359.968	386.136	394.935	381.11	-0.330999	0.0861564	-3.84184	0.000122114	0.00173009
chr5:142401497-142462011	ENSMUSG00000034902	Pip5k1c	protein_coding	1150.64	939.178	1053.37	1045.06	1104.39	1306.41	1277.64	1214.32	1264.72	0.281374	0.0732579	3.84086	0.000122602	0.00173529
chr7:29246561-29248466	ENSMUSG00000076432	Ywhaq	protein_coding	280.685	267.636	236.619	230.415	232.504	305.456	309.092	340.988	322.767	0.379105	0.098778	3.83795	0.000124067	0.00175429
chr12:40059769-40134228	ENSMUSG00000043284	Tmem11	protein_coding	192.195	162.739	156.144	177.998	149.339	230.267	229.297	197.468	234.312	0.43302	0.112859	3.83683	0.000124634	0.00176057
chr2:150786735-150831758	ENSMUSG00000063450	Syne2	protein_coding	2835.04	2941.06	3096.46	3157.01	3032.38	2575.23	2698.37	2536.54	2643.3	-0.221659	0.0578206	-3.83357	0.000126297	0.00178232
chr18:90510154-90543267	ENSMUSG00000067212	H2-T23	protein_coding	317.136	418.611	320.696	358.18	380.054	296.997	276.074	273.808	212.669	-0.4451	0.116126	-3.8329	0.000126641	0.00178542
chr5:135376141-135394546	ENSMUSG00000037815	Ctnna1	protein_coding	3407.93	3601.82	3699.42	3687.72	3661.93	3025.42	3111.1	3214.45	3261.55	-0.212547	0.0554805	-3.83102	0.000127612	0.00179734
chr10:71254980-71285262	ENSMUSG00000022552	Sharpin	protein_coding	343.784	317.634	259.44	299.211	314.774	411.66	373.295	383.738	390.52	0.365398	0.0954142	3.8296	0.000128352	0.00180298
chrX:73778963-73786897	ENSMUSG00000029502	Golga3	protein_coding	403.935	447.041	461.226	416.057	483.786	356.208	354.034	359.309	353.821	-0.332121	0.0867222	-3.82971	0.000128294	0.00180298
chr2:32255002-32260159	ENSMUSG00000096215	Smim22	protein_coding	46.0659	33.332	37.2344	28.3923	29.5101	45.1135	65.1203	74.3048	55.5197	0.698461	0.182388	3.82953	0.00012839	0.00180298
chr8:115682942-115707794	ENSMUSG00000000058	Cav2	protein_coding	271.327	328.418	332.707	317.775	279.004	265.981	229.297	194.414	223.02	-0.427106	0.111541	-3.82913	0.000128597	0.00180413
chr19:8591254-8611834	ENSMUSG00000027210	Meis2	protein_coding	520.044	473.511	478.042	413.873	466.796	614.671	582.414	597.492	533.554	0.33096	0.0864637	3.82773	0.000129331	0.00181266
chr13:55727368-55776830	ENSMUSG00000039878	Slc39a5	protein_coding	349.141	396.063	368.741	364.732	474.844	327.073	289.831	295.183	276.658	-0.407996	0.106624	-3.82648	0.00012999	0.00182011
chr7:144001928-144424494	ENSMUSG00000023795	Pisd-ps2	transcribed_unprocessed_pseudogene	93.5318	74.5068	147.736	93.913	172.589	58.2716	58.7	68.1975	74.34	-0.702883	0.183729	-3.82566	0.000130424	0.00182441
chr5:146209192-146221555	ENSMUSG00000090622	A930033H14Rik	protein_coding	92.2383	78.4282	57.6533	78.6249	66.1741	129.701	125.655	116.038	85.6322	0.594798	0.155489	3.82534	0.000130591	0.00182497
chr11:5528887-5542187	ENSMUSG00000020612	Prkar1a	protein_coding	2239.5	2311.67	2471.88	2440.65	2446.65	2067.7	2093.94	2099.87	1983.65	-0.225645	0.0589998	-3.8245	0.000131037	0.00182942
chr7:44590664-44604754	ENSMUSG00000071655	Ubxn1	protein_coding	807.276	728.402	659.409	746.936	744.906	865.615	974.971	871.3	866.673	0.301852	0.078951	3.82329	0.000131684	0.00183667
chr11:76120987-76243725	ENSMUSG00000044976	Wdr72	protein_coding	434.39	482.334	509.27	504.51	467.69	435.157	367.792	346.077	362.29	-0.357786	0.093609	-3.82213	0.000132304	0.00184353
chr7:29320372-29518641	ENSMUSG00000019796	Lrp11	protein_coding	127.815	149.014	174.161	137.594	147.55	118.423	97.2219	99.7516	98.8063	-0.49686	0.130027	-3.8212	0.000132806	0.00184514
chr15:98737621-98763214	ENSMUSG00000025428	Atp5a1	protein_coding	14166.7	15375.9	14784.5	15195.3	16016.8	12837.6	12501.3	12576.8	14045.6	-0.235331	0.061584	-3.82131	0.000132745	0.00184514
chr16:92058322-92087473	ENSMUSG00000074211	Sdhaf1	protein_coding	51.6109	29.4106	25.2233	49.1405	37.5583	62.9709	83.4641	74.3048	50.8147	0.711617	0.186212	3.82153	0.000132624	0.00184514
chr11:94211454-94215495	ENSMUSG00000020029	Nudt4	protein_coding	5876.15	6148.77	6393.51	6620.87	6267.76	5499.14	5145.42	5721.47	5212.27	-0.232294	0.060798	-3.82075	0.000133047	0.0018467
chr13:49202950-49216037	ENSMUSG00000025465	Echs1	protein_coding	1179.04	1567.58	1279.18	1184.83	1261.78	1051.71	1025.42	1035.18	1026.64	-0.33994	0.0890092	-3.81916	0.000133907	0.00185685
chr9:78175303-78175633	ENSMUSG00000036565	Ttyh3	protein_coding	631.749	460.766	509.27	533.994	646.539	675.762	766.769	790.888	670.001	0.404089	0.105827	3.8184	0.000134318	0.00186075
chr2:93452819-93469871	ENSMUSG00000028696	Ipp	protein_coding	82.9311	101.957	91.2843	108.109	101.944	67.6702	57.7828	64.1261	70.576	-0.554014	0.145114	-3.81779	0.000134654	0.00186361
chr12:25093799-25097140	ENSMUSG00000024952	Rps6ka4	protein_coding	225.631	253.911	242.624	280.647	262.014	214.289	188.941	191.36	171.264	-0.412069	0.107961	-3.81683	0.000135177	0.00186903
chr3:90072649-90100902	ENSMUSG00000032480	Dhx30	protein_coding	476.921	540.175	535.695	495.773	559.797	435.157	409.983	390.864	447.922	-0.326785	0.0856856	-3.81377	0.000136864	0.00189055
chr12:80945504-80950507	ENSMUSG00000078578	Ube2d3	protein_coding	1786.2	1654.84	1643.12	1650.03	1605.17	1847.77	1966.45	1895.28	2026.94	0.234869	0.0616325	3.8108	0.00013852	0.00191157
chr15:81466316-81476369	ENSMUSG00000036103	Colec12	protein_coding	165.771	220.579	245.026	183.458	157.387	146.619	100.891	140.467	131.742	-0.551273	0.144732	-3.80893	0.000139568	0.00192419
chr15:78191114-78206400	ENSMUSG00000031782	Coq9	protein_coding	1104.68	1285.24	1219.13	1113.85	1241.21	999.075	962.13	961.891	1054.88	-0.280668	0.0738099	-3.80258	0.000143197	0.00197233
chr7:28376784-28380253	ENSMUSG00000027750	Postn	protein_coding	54.8045	116.662	68.4632	57.8766	51.8662	36.6547	30.2672	30.5362	46.1096	-0.744889	0.195935	-3.80172	0.000143697	0.00197731
chr10:67009189-67096945	ENSMUSG00000054426	A930005H10Rik	processed_transcript	48.5071	31.3713	37.2344	30.5763	41.1352	56.3918	62.3688	63.1082	65.8709	0.656255	0.172714	3.79965	0.000144898	0.00199193
chr19:43663822-43674881	ENSMUSG00000041012	Cmtm8	protein_coding	68.8057	58.8212	46.8433	52.4166	51.8662	75.1891	84.3813	90.5908	90.3372	0.589252	0.155233	3.79593	0.000147092	0.00202016
chr9:109074568-109082587	ENSMUSG00000049470	Aff4	protein_coding	1049.18	1076.43	1192.7	1211.04	1173.25	969	886.003	862.139	1022.88	-0.30356	0.0799836	-3.79527	0.000147481	0.00202356
chr19:10204014-10207824	ENSMUSG00000001017	Chtop	protein_coding	431.1	490.177	493.656	455.369	482.892	360.908	373.295	401.042	391.461	-0.319901	0.0843136	-3.79418	0.000148134	0.0020299
chr6:94604529-94700158	ENSMUSG00000021706	Zfyve16	protein_coding	213.577	213.717	243.825	277.371	270.956	167.296	177.934	148.61	208.905	-0.470393	0.12399	-3.79379	0.000148367	0.0020299
chr17:15475721-15498276	ENSMUSG00000039653	Baat	protein_coding	33.1981	43.1355	48.0444	51.3246	35.7698	21.6169	20.1781	29.5183	15.9972	-0.740414	0.195153	-3.79402	0.000148229	0.0020299
chr4:141467890-141538597	ENSMUSG00000039262	Prrc2b	protein_coding	2030.13	1632.29	1796.86	1952.52	1908.32	2217.14	2397.53	2171.12	2165.27	0.287063	0.0756923	3.7925	0.000149137	0.00203849
chr9:36779159-36797393	ENSMUSG00000057143	Trim12c	protein_coding	71.1248	95.0942	117.709	75.3488	71.5396	53.5722	44.9422	59.0367	51.7557	-0.635365	0.167602	-3.79092	0.000150091	0.00204958
chr5:148953748-148970122	ENSMUSG00000031523	Dlc1	protein_coding	591.636	565.664	523.684	480.485	516.873	690.8	618.185	625.992	711.406	0.328276	0.0866197	3.78986	0.000150735	0.00205641
chrX:73787028-73790830	ENSMUSG00000037185	Krt80	protein_coding	139.407	157.837	171.759	171.446	160.964	112.784	90.8016	116.038	133.624	-0.492068	0.129871	-3.78891	0.000151312	0.00206232
chr14:47298266-47323204	ENSMUSG00000083679	Gm12892	processed_pseudogene	35.8617	51.9587	76.871	32.7604	44.7122	18.7973	12.8406	37.6613	11.2922	-0.808725	0.213531	-3.78739	0.000152238	0.00207298
chr4:150897133-150914437	ENSMUSG00000040824	Snrpd2	protein_coding	70.696	57.8408	45.6422	55.6926	58.1259	87.4073	87.1328	82.4478	91.2782	0.577431	0.152611	3.78367	0.000154534	0.00210225
chr17:31844248-31855792	ENSMUSG00000055204	Ankrd17	protein_coding	1986.28	1653.86	1740.41	1840.04	1929.78	2115.63	2152.64	2110.05	2347.83	0.276068	0.0729709	3.78326	0.000154785	0.00210367
chr2:104999656-105017080	ENSMUSG00000107881	Gm44250	TEC	253.983	295.086	284.663	287.199	304.043	189.852	208.202	259.558	203.259	-0.416336	0.11011	-3.7811	0.000156138	0.00212005
chr11:97663414-97685463	ENSMUSG00000067288	Rps28	protein_coding	41.8241	35.2927	31.2288	25.1163	26.8273	55.452	51.3625	51.9116	57.4018	0.678806	0.179587	3.77983	0.000156936	0.00212888
chr15:35296098-35303305	ENSMUSG00000028444	Cntfr	protein_coding	81.2342	65.6837	42.0388	61.1527	67.0683	80.8283	84.3813	116.038	132.683	0.647485	0.171368	3.77833	0.000157881	0.00213966
chr6:148179079-148212374	ENSMUSG00000030357	Fkbp4	protein_coding	1399.51	1815.61	1655.13	1389.04	1445.1	1226.52	1147.4	1197.02	1320.24	-0.348907	0.0923654	-3.77747	0.000158432	0.00214511
chrX:7894519-7899269	ENSMUSG00000030032	Wdr54	protein_coding	62.0577	33.332	57.6533	50.2325	38.4525	59.2114	86.2157	88.555	82.8091	0.661237	0.175222	3.77371	0.000160839	0.00217565
chr8:95676980-95715119	ENSMUSG00000024462	Gabbr1	protein_coding	334.379	273.519	282.261	321.052	279.899	403.202	399.894	336.916	378.287	0.373015	0.0989018	3.77157	0.000162225	0.00219205
chr17:56614301-56626903	ENSMUSG00000028607	Cpt2	protein_coding	1903.24	1558.76	1368.06	1819.29	1779.55	2391.95	1978.37	1936	2393.94	0.389693	0.103335	3.77116	0.000162489	0.00219205
chr8:85260392-85299802	ENSMUSG00000038700	Hoxb5	protein_coding	212.572	208.815	158.546	191.102	152.022	236.846	254.978	255.486	242.781	0.441069	0.116959	3.77113	0.00016251	0.00219205
chr1:121304353-121332589	ENSMUSG00000020937	Plcd3	protein_coding	127.335	174.503	133.323	146.33	148.445	99.6256	110.063	103.823	102.57	-0.485554	0.128801	-3.7698	0.00016338	0.00220172
chr4:139192899-139291818	ENSMUSG00000029369	Afm	protein_coding	497.561	639.19	588.544	546.006	525.816	328.012	462.263	467.204	423.456	-0.420236	0.111653	-3.76376	0.000167378	0.00225349
chr4:148804429-148954889	ENSMUSG00000015599	Ttbk1	protein_coding	72.5476	54.8998	56.4521	55.6926	54.5489	94.9262	70.6235	91.6086	101.629	0.589124	0.156596	3.76205	0.000168524	0.00226678
chr14:57826234-57829296	ENSMUSG00000031119	Gpc4	protein_coding	1891.59	1748.95	1747.61	1641.29	1811.74	2046.08	2088.44	1999.1	2049.53	0.230613	0.061309	3.76149	0.000168906	0.00226979
chr4:46155347-46196311	ENSMUSG00000024963	Dnajc4	protein_coding	151.974	150.974	96.0888	120.121	123.406	192.672	185.272	187.289	159.972	0.499601	0.132901	3.75919	0.000170465	0.00228859
chr15:76246807-76249904	ENSMUSG00000004798	Ulk2	protein_coding	434.55	494.098	532.092	492.497	438.18	370.306	407.231	355.238	386.756	-0.344933	0.0918026	-3.75733	0.000171736	0.00230352
chr15:101050194-101078567	ENSMUSG00000027680	Fxr1	protein_coding	749.427	674.483	719.465	674.863	630.442	824.26	849.316	788.852	833.737	0.281517	0.0749322	3.75695	0.000171994	0.00230481
chr11:76406952-76416292	ENSMUSG00000018583	G3bp1	protein_coding	715.619	657.817	687.035	547.098	646.539	806.403	794.285	812.263	773.512	0.315276	0.0840131	3.7527	0.000174939	0.0023421
chr1:125560595-125595820	ENSMUSG00000023170	Gps2	protein_coding	265.815	233.324	224.607	231.507	231.609	312.035	316.43	301.291	275.717	0.367048	0.0978406	3.75149	0.000175787	0.00234983
chrMT:3772-3842	ENSMUSG00000026491	Ahctf1	protein_coding	544.939	566.644	673.822	619.171	608.98	445.495	460.428	432.596	552.374	-0.363022	0.0967695	-3.75141	0.000175844	0.00234983
chr5:142724661-142817662	ENSMUSG00000020100	Slc29a3	protein_coding	1014.77	730.363	918.849	953.326	908.552	1252.84	1207.02	994.463	1152.74	0.371472	0.0990417	3.75066	0.000176367	0.00235463
chr1:19208914-19238576	ENSMUSG00000003199	Mpnd	protein_coding	256.495	324.497	282.261	279.555	284.37	213.349	207.284	243.272	217.374	-0.387437	0.103319	-3.74992	0.000176893	0.00235945
chr1:52844929-52920986	ENSMUSG00000050608	Minos1	protein_coding	479.318	446.061	408.377	435.713	412.247	501.887	538.389	527.259	564.608	0.312182	0.083264	3.7493	0.000177329	0.00236307
chr3:131233419-131272101	ENSMUSG00000021228	Acot3	protein_coding	760.426	442.139	474.438	679.231	789.618	1008.47	1034.59	930.337	724.58	0.549283	0.146555	3.74796	0.000178281	0.00237155
chr10:128669894-128674073	ENSMUSG00000025034	Trim8	protein_coding	981.775	924.473	861.196	831.021	917.495	1075.2	1003.4	1132.89	1108.51	0.279545	0.0745864	3.74794	0.000178296	0.00237155
chr7:55931287-55962476	ENSMUSG00000025185	Loxl4	protein_coding	64.9872	86.2711	90.0832	75.3488	73.328	59.2114	39.4391	52.9294	43.2866	-0.612028	0.163316	-3.7475	0.000178606	0.00237347
chr11:101260567-101277409	ENSMUSG00000027668	Mfn1	protein_coding	877.484	910.748	886.419	1004.65	1129.43	777.267	772.272	729.816	809.271	-0.333963	0.0891218	-3.74726	0.000178777	0.00237355
chr17:35149076-35164897	ENSMUSG00000031585	Gtf2e2	protein_coding	94.5133	123.524	105.698	104.833	120.723	75.1891	75.2094	67.1797	83.7501	-0.526232	0.140485	-3.74582	0.000179804	0.00238493
chr8:54954843-55060871	ENSMUSG00000051146	Camk2n2	protein_coding	31.3034	20.5874	18.0166	27.3003	11.6252	56.3918	32.1016	33.5898	50.8147	0.771078	0.205863	3.7456	0.000179967	0.00238493
chrX:85701937-85776819	ENSMUSG00000038286	Bphl	protein_coding	1007.79	1214.66	1026.95	1106.21	1084.72	914.487	922.691	922.194	870.437	-0.280302	0.0749336	-3.74067	0.000183529	0.0024299
chr11:97685826-97688621	ENSMUSG00000022205	Sub1	protein_coding	355.818	323.517	326.702	277.371	317.457	394.743	423.741	400.024	382.992	0.345807	0.0925118	3.73798	0.000185503	0.00245377
chr8:124908587-124949324	ENSMUSG00000027531	Impa1	protein_coding	470.701	529.391	521.282	505.602	544.595	389.104	429.244	391.881	454.509	-0.322261	0.086228	-3.73731	0.000186	0.00245723
chr1:192098546-192138062	ENSMUSG00000028698	Pik3r3	protein_coding	184.198	199.992	247.429	210.758	200.311	149.438	144.916	147.592	173.146	-0.439008	0.117473	-3.7371	0.000186155	0.00245723
chr17:80200089-80207305	ENSMUSG00000038975	Rabggtb	protein_coding	329.401	427.434	369.942	363.64	343.39	302.636	284.328	248.361	295.478	-0.386234	0.103356	-3.73693	0.000186278	0.00245723
chr7:126623249-126630861	ENSMUSG00000021097	Clmn	protein_coding	2273.35	1740.13	1973.42	2303.05	2030.83	2485.94	2638.75	2393.02	2621.66	0.320261	0.0857843	3.73332	0.000188969	0.00249044
chr10:120201590-120224917	ENSMUSG00000020189	Osbpl8	protein_coding	855.017	951.923	935.664	939.13	937.168	696.439	759.431	796.995	823.386	-0.282322	0.0756313	-3.73288	0.000189304	0.00249256
chr8:85026823-85030286	ENSMUSG00000026394	Atp6v1g3	protein_coding	286.803	287.243	190.976	216.218	241.446	402.262	337.525	280.933	337.824	0.482536	0.129275	3.73264	0.000189484	0.00249256
chr17:84705247-84790789	ENSMUSG00000042198	Chchd7	protein_coding	228.806	180.385	171.759	212.942	211.936	254.703	254.978	259.558	284.186	0.406905	0.10903	3.73203	0.00018994	0.00249256
chr3:88297116-88321767	ENSMUSG00000056211	R3hdm1	protein_coding	782.771	658.797	644.996	756.764	719.867	865.615	808.042	865.193	942.895	0.311477	0.0834569	3.73219	0.000189821	0.00249256
chr11:100476353-100528000	ENSMUSG00000104339	C130089K02Rik	TEC	74.3445	55.8801	64.8599	55.6926	50.9719	107.144	87.1328	98.7338	74.34	0.588756	0.157761	3.73196	0.000189999	0.00249256
chr15:54571192-54602847	ENSMUSG00000071650	Ganab	protein_coding	1930.35	2218.54	1902.56	2116.32	2210.57	1728.41	1690.38	1834.21	1741.81	-0.265849	0.0712499	-3.73122	0.000190554	0.00249528
chr13:74169488-74208732	ENSMUSG00000030061	Uba3	protein_coding	419.658	478.412	472.036	485.945	457.853	362.787	369.627	316.559	414.046	-0.352823	0.0945564	-3.73135	0.000190455	0.00249528
chr8:39005845-39165114	ENSMUSG00000029156	Sgcb	protein_coding	105.825	137.249	121.312	121.213	124.3	85.5276	75.2094	89.5729	92.2192	-0.500683	0.134213	-3.73052	0.000191086	0.00249997
chr11:96271457-96276595	ENSMUSG00000086746	Gm15222	antisense_RNA	46.1035	26.4695	28.8266	42.5885	33.9813	56.3918	66.9547	59.0367	54.5787	0.665379	0.178395	3.72981	0.000191622	0.00250469
chr8:94172664-94173568	ENSMUSG00000035949	Fbxw2	protein_coding	503.343	537.233	542.901	561.294	587.519	433.277	465.931	460.079	438.512	-0.300199	0.0804962	-3.72935	0.000191974	0.00250701
chr5:113772748-113778288	ENSMUSG00000039242	B3galnt2	protein_coding	153.666	181.365	188.574	162.71	184.214	133.461	125.655	115.02	138.329	-0.44403	0.11908	-3.72883	0.000192372	0.00250993
chr18:70568189-70626131	ENSMUSG00000026276	Sept2	protein_coding	649.414	722.52	750.693	682.507	716.29	620.31	598.006	563.902	541.082	-0.294842	0.0790937	-3.72776	0.00019319	0.00251831
chr10:81559488-81566362	ENSMUSG00000020677	Ddx52	protein_coding	287.63	315.674	348.322	327.604	315.668	270.681	221.042	243.272	258.778	-0.371975	0.0998029	-3.72709	0.0001937	0.00252267
chr5:131437333-132543344	ENSMUSG00000078350	Smim1	protein_coding	511.091	370.573	405.975	496.865	484.68	533.843	586.083	605.635	605.071	0.381935	0.102505	3.726	0.000194543	0.00253135
chr18:56509687-56572951	ENSMUSG00000028601	Echdc2	protein_coding	748.511	830.359	755.498	838.665	944.322	575.197	685.139	711.494	647.417	-0.34747	0.0932678	-3.72551	0.000194924	0.00253401
chr8:46033261-46152159	ENSMUSG00000053877	Srcap	protein_coding	132.981	99.0157	106.899	122.305	100.155	147.559	166.928	188.307	132.683	0.507699	0.136338	3.72383	0.000196226	0.00254863
chr13:112867418-112927398	ENSMUSG00000032288	Imp3	protein_coding	135.683	114.701	110.502	102.649	120.723	164.476	168.763	145.556	158.09	0.459301	0.123366	3.72307	0.000196818	0.002554
chr12:69690433-69724873	ENSMUSG00000028902	Sf3a3	protein_coding	214.254	270.577	253.434	240.243	220.878	185.153	170.597	181.182	191.967	-0.404398	0.108656	-3.72183	0.00019778	0.00256277
chr7:97400003-97407802	ENSMUSG00000048578	Mlec	protein_coding	4880.51	5706.64	5561.14	5533.22	5016.71	3794.23	4277.76	5037.46	4116.93	-0.326499	0.0877275	-3.72175	0.000197851	0.00256277
chr9:121710329-121713388	ENSMUSG00000074305	Peak1	protein_coding	495.867	382.338	464.829	448.817	441.757	544.181	537.472	529.294	618.245	0.344005	0.0924548	3.72079	0.000198599	0.00257015
chr2:60750193-60963192	ENSMUSG00000001157	Gmcl1	protein_coding	247.143	300.968	299.076	267.543	261.119	212.409	226.545	213.754	195.731	-0.385416	0.103602	-3.72014	0.000199111	0.00257445
chr17:20945311-20965916	ENSMUSG00000022792	Yars2	protein_coding	101.767	137.249	116.508	119.029	114.463	78.9486	74.2922	81.4299	92.2192	-0.512141	0.137691	-3.7195	0.00019962	0.00257871
chr17:46630631-46645144	ENSMUSG00000032475	Nck1	protein_coding	165.778	201.953	208.993	183.458	177.06	150.378	132.075	129.27	143.034	-0.435542	0.117114	-3.71895	0.000200051	0.00258195
chr11:62551171-62553213	ENSMUSG00000030539	Sema4b	protein_coding	639.68	773.499	706.252	696.704	664.424	581.776	533.803	607.671	553.315	-0.30789	0.0828067	-3.71818	0.000200661	0.00258751
chr7:31032722-31042481	ENSMUSG00000029166	Mapre3	protein_coding	396.808	355.868	314.691	378.928	345.178	441.736	427.41	470.258	440.394	0.334472	0.090003	3.71623	0.000202216	0.00260406
chr3:144188530-144205220	ENSMUSG00000070493	Chchd2	protein_coding	271.817	254.892	221.004	232.599	223.561	308.275	301.755	350.149	282.304	0.38758	0.104297	3.71612	0.000202308	0.00260406
chr4:81278500-81442815	ENSMUSG00000055024	Ep300	protein_coding	1274.98	1034.27	1252.76	1152.07	1119.59	1344.95	1410.63	1351.74	1533.85	0.297822	0.08017	3.71488	0.0002033	0.00261448
chr4:75277354-75278305	ENSMUSG00000036959	Bcorl1	protein_coding	229.204	194.11	184.971	187.826	214.619	263.162	254.978	242.254	291.714	0.398547	0.107314	3.71384	0.000204134	0.00262286
chr9:110385082-110408213	ENSMUSG00000029701	Rbm28	protein_coding	365.632	449.002	423.992	393.124	378.265	330.832	311.844	311.469	326.531	-0.342642	0.0922824	-3.71298	0.000204835	0.0026295
chr14:122534324-122891100	ENSMUSG00000031357	Syap1	protein_coding	571.363	668.601	598.153	630.091	626.865	484.03	528.3	520.134	514.734	-0.292674	0.0788467	-3.71194	0.000205673	0.00263791
chr18:74778561-74778700	ENSMUSG00000028944	Prkag2	protein_coding	739.52	564.683	580.136	711.992	716.29	806.403	908.016	831.603	797.038	0.357326	0.0962923	3.71085	0.000206566	0.00264699
chr12:72067976-72071125	ENSMUSG00000078676	Casc3	protein_coding	484.248	443.12	452.818	390.94	436.391	528.203	543.892	526.241	552.374	0.307736	0.0830017	3.70759	0.000209239	0.00267886
chr6:35252654-35263496	ENSMUSG00000039601	Rcan2	protein_coding	228.629	207.835	177.764	203.114	187.791	292.298	233.883	253.451	272.894	0.407635	0.110011	3.7054	0.000211059	0.00269975
chr1:120067377-120074074	ENSMUSG00000044250	Pced1b	protein_coding	43.2945	32.3517	22.8211	32.7604	34.8755	50.7526	55.0313	64.1261	53.6377	0.665167	0.179697	3.7016	0.000214245	0.00273772
chr15:83546797-83555711	ENSMUSG00000086390	1810019D21Rik	processed_transcript	202.974	167.64	163.351	173.63	182.426	206.77	261.399	236.147	232.43	0.413859	0.111811	3.7014	0.000214409	0.00273772
chrX:150806370-150814345	ENSMUSG00000032434	Cmtm6	protein_coding	767.689	904.866	703.85	947.866	995.294	623.13	692.477	733.887	540.141	-0.423443	0.114462	-3.69942	0.000216091	0.00275674
chr7:19631571-19665033	ENSMUSG00000049792	Bag5	protein_coding	181.161	210.776	204.189	226.046	195.84	138.16	156.839	153.699	163.736	-0.416788	0.112679	-3.6989	0.00021654	0.00276001
chr5:115110299-115119346	ENSMUSG00000036180	Gatad2a	protein_coding	1051	851.927	899.631	983.903	992.611	1235.92	1110.71	1065.71	1267.54	0.314892	0.0851783	3.69685	0.000218287	0.00277763
chr17:35841515-35859670	ENSMUSG00000037361	Sf3b6	protein_coding	358.946	305.87	332.707	314.499	313.88	376.885	400.811	408.167	418.751	0.327353	0.088555	3.6966	0.000218502	0.00277763
chr6:43345001-43666278	ENSMUSG00000073838	Tufm	protein_coding	126.085	156.856	158.546	160.526	131.454	90.2269	77.961	121.127	111.981	-0.525522	0.142156	-3.69681	0.000218324	0.00277763
chr3:32736990-32751566	ENSMUSG00000029406	Pitpnm2	protein_coding	440.292	376.456	360.333	420.425	369.323	559.219	434.747	481.454	520.38	0.36579	0.0989682	3.69603	0.000218994	0.00278141
chr5:33378549-33419754	ENSMUSG00000039457	Ppl	protein_coding	415.044	448.021	473.237	518.706	431.026	379.705	343.945	388.828	336.883	-0.349108	0.0944714	-3.69539	0.000219553	0.00278605
chr11:69323980-69325793	ENSMUSG00000038298	Pdzk1	protein_coding	4131	4688.05	4442.9	4274.13	4797.62	3284.82	3737.54	3754.94	4068	-0.284854	0.077147	-3.69235	0.000222194	0.00281708
chr2:154871410-154892935	ENSMUSG00000026234	Ncl	protein_coding	3094.8	2792.05	2798.59	2968.09	2782.89	3556.44	3371.58	3109.6	3379.18	0.237285	0.0643287	3.68863	0.000225461	0.00285597
chr15:102203648-102215606	ENSMUSG00000025354	Dnajc14	protein_coding	533.278	627.426	587.343	539.454	611.663	479.331	454.008	493.669	473.329	-0.305854	0.0829302	-3.6881	0.000225938	0.00285789
chr10:68092520-68278740	ENSMUSG00000040774	Cept1	protein_coding	370.161	451.943	442.008	387.664	388.102	296.057	333.856	325.72	335.942	-0.350917	0.0951506	-3.68801	0.000226011	0.00285789
chr1:153619604-153620673	ENSMUSG00000040966	Slc22a2	protein_coding	1329.5	1210.74	944.072	1098.56	1361.04	1469.95	1460.16	1535.97	1555.49	0.361697	0.0980929	3.68729	0.000226654	0.0028635
chr4:116123840-116159849	ENSMUSG00000028669	Pithd1	protein_coding	128.011	147.053	152.541	143.054	163.647	117.483	116.483	91.6086	92.2192	-0.482839	0.13108	-3.68354	0.000230013	0.00289897
chr8:126029248-126046808	ENSMUSG00000032481	Smarcc1	protein_coding	605.257	543.116	560.918	527.442	539.229	650.386	715.406	677.904	627.655	0.289812	0.0786788	3.68348	0.000230068	0.00289897
chr16:87483326-87495873	ENSMUSG00000037971	1110032A03Rik	protein_coding	419.306	371.554	351.925	385.48	357.698	421.059	487.944	525.223	453.568	0.345721	0.0938512	3.68371	0.000229861	0.00289897
chr2:118861954-118882909	ENSMUSG00000034190	Chmp7	protein_coding	342.332	405.866	405.975	348.352	380.054	284.779	314.595	306.38	292.655	-0.344375	0.0935492	-3.68121	0.000232128	0.00292237
chr17:66078795-66101559	ENSMUSG00000024844	Banf1	protein_coding	193.283	186.267	134.524	174.722	152.022	210.529	224.711	231.057	232.43	0.432686	0.11765	3.67773	0.000235321	0.00295221
chr7:141429744-141437892	ENSMUSG00000035890	Rnf126	protein_coding	293.11	264.695	251.032	206.39	267.379	312.035	309.092	339.97	394.284	0.418394	0.113748	3.67824	0.000234845	0.00295221
chr8:122625141-122699109	ENSMUSG00000036214	Znrd1as	protein_coding	71.0022	58.8212	51.6477	55.6926	51.8662	74.2492	99.0563	96.698	79.9861	0.576922	0.156859	3.67796	0.000235108	0.00295221
chr11:96318267-96321638	ENSMUSG00000087377	AV099323	antisense_RNA	11.9495	6.86247	4.80444	5.46006	6.25971	15.0378	22.9297	17.3039	16.9382	0.801477	0.217922	3.67781	0.000235246	0.00295221
chr4:107434591-107635061	ENSMUSG00000108435	Gm45051	antisense_RNA	17.2671	10.7839	7.20666	8.7361	12.5194	22.5567	27.5156	23.4111	25.4073	0.783278	0.213108	3.6755	0.000237386	0.00297551
chr6:138140316-138156755	ENSMUSG00000021116	Eif2s1	protein_coding	216.579	250.97	247.429	227.138	262.014	184.213	190.775	178.128	191.967	-0.38285	0.104242	-3.67269	0.000240014	0.00300582
chr15:31590800-31601804	ENSMUSG00000030340	Scnn1a	protein_coding	1886.39	1289.16	1265.97	1813.83	1926.2	2101.54	2042.58	2298.36	2353.47	0.441868	0.120355	3.67136	0.000241264	0.00301885
chr11:105589986-105929304	ENSMUSG00000020114	Cand1	protein_coding	857.648	933.296	1002.93	930.394	922.86	788.546	807.125	679.94	796.097	-0.291126	0.0793646	-3.66821	0.000244259	0.003051
chr9:73039718-73042779	ENSMUSG00000040725	Hnrnpul1	protein_coding	1925.05	1683.27	1664.74	1881.54	1749.14	1991.57	2276.46	2107	2046.7	0.263588	0.0718617	3.66798	0.000244471	0.003051
chr12:110858565-110858894	ENSMUSG00000043518	Rai2	protein_coding	79.3708	73.5265	46.8433	58.9686	52.7604	86.4675	113.731	129.27	73.399	0.634728	0.173026	3.6684	0.000244071	0.003051
chr7:28350652-28353155	ENSMUSG00000029512	Ulk1	protein_coding	1049.36	812.713	936.865	997.007	966.678	1231.22	1060.27	1133.91	1256.25	0.320606	0.0874246	3.66723	0.000245191	0.00305732
chr10:40001575-40025268	ENSMUSG00000019173	Rab5c	protein_coding	2599.38	2330.3	2346.97	2389.32	2519.98	2705.87	2778.16	2919.26	2805.16	0.220618	0.0601914	3.66527	0.00024708	0.00307821
chr2:37798991-38287390	ENSMUSG00000002064	Sdf2	protein_coding	207.218	255.872	235.417	214.034	243.234	182.334	172.431	169.985	184.438	-0.393702	0.107423	-3.66496	0.000247374	0.00307919
chr3:97203662-97297917	ENSMUSG00000025156	Gps1	protein_coding	98.1371	124.505	109.301	108.109	128.771	85.5276	87.1328	70.2333	71.517	-0.515578	0.140704	-3.66428	0.000248034	0.00308473
chr3:107278858-107284082	ENSMUSG00000030759	Far1	protein_coding	1116.74	1162.7	1537.42	1245.99	1125.85	893.81	1027.25	1029.07	911.841	-0.369647	0.100886	-3.664	0.00024831	0.00308549
chr3:58519817-58525892	ENSMUSG00000019558	Slc6a8	protein_coding	2572.44	2399.9	2375.79	2256.1	2288.37	2906.06	2586.47	2683.12	3083.7	0.26507	0.072355	3.66346	0.000248828	0.00308925
chr6:124815019-124829484	ENSMUSG00000026176	Ctdsp1	protein_coding	864.418	772.518	767.509	815.733	792.301	942.683	906.182	967.998	950.423	0.252028	0.0688113	3.6626	0.000249669	0.00309046
chr7:46888949-46919969	ENSMUSG00000038013	Wipf2	protein_coding	577.27	491.157	530.89	535.086	504.354	600.573	695.228	621.921	638.948	0.300663	0.0820788	3.6631	0.000249178	0.00309046
chr10:21377291-21396585	ENSMUSG00000039770	Ypel5	protein_coding	454.388	396.063	417.986	385.48	416.718	488.729	522.797	529.294	478.034	0.308109	0.0841158	3.66291	0.000249368	0.00309046
chr1:39551296-39577405	ENSMUSG00000087484	2900089D17Rik	antisense_RNA	29.9887	20.5874	20.4189	17.4722	21.4619	48.8729	34.8531	37.6613	38.5815	0.716086	0.195519	3.66248	0.000249787	0.00309046
chr10:128459248-128490482	ENSMUSG00000036160	Surf6	protein_coding	128.262	163.719	145.334	132.133	160.964	108.084	105.477	106.877	103.511	-0.46284	0.126381	-3.66224	0.000250015	0.00309063
chr13:30336441-30382867	ENSMUSG00000038843	Gcnt1	protein_coding	3955.14	4197.87	5753.31	4203.15	3969.55	3032.94	3633.9	3573.76	3276.61	-0.395031	0.107882	-3.66168	0.000250564	0.00309475
chr11:69095217-69109960	ENSMUSG00000039087	Rreb1	protein_coding	943.791	763.695	903.234	873.61	828.965	1018.81	1045.59	973.087	1143.33	0.301214	0.082277	3.66098	0.000251253	0.00310058
chr17:84183931-84187947	ENSMUSG00000030275	Etnk1	protein_coding	2756.23	2744.01	3372.72	3063.09	2900.03	2482.18	2497.5	2519.24	2471.1	-0.268232	0.0733267	-3.65805	0.000254145	0.00313358
chr14:54360834-54369673	ENSMUSG00000000876	Pxmp4	protein_coding	1608.84	1072.51	966.893	1612.9	1605.17	1935.18	1772.92	1955.34	1949.78	0.479696	0.131205	3.65607	0.000256116	0.00315517
chr5:108312609-108349355	ENSMUSG00000028849	Map7d1	protein_coding	400.586	366.652	337.512	333.064	369.323	459.593	403.563	456.007	478.975	0.335552	0.0918005	3.65523	0.000256952	0.00316275
chr13:99184823-99250656	ENSMUSG00000002409	Dyrk1b	protein_coding	279.548	227.442	222.205	262.083	250.388	341.171	342.111	287.04	303.947	0.38051	0.104165	3.65295	0.000259246	0.00318826
chr7:27532000-27553218	ENSMUSG00000059363	Fxn	protein_coding	95.0503	79.4086	74.4688	75.3488	75.1165	109.024	116.483	99.7516	130.801	0.514751	0.140989	3.65101	0.000261211	0.00320968
chr17:27579382-27623465	ENSMUSG00000026260	Ndufa10	protein_coding	2014.58	1933.26	1750.02	1836.76	1811.74	2109.05	2115.95	2164	2395.82	0.253717	0.0695095	3.65011	0.000262132	0.00321823
chr5:67306955-67358443	ENSMUSG00000019362	D8Ertd738e	protein_coding	389.062	309.792	284.663	357.088	388.996	453.014	421.906	451.936	445.099	0.375185	0.102894	3.64631	0.000266031	0.00326332
chrX:75514299-75534942	ENSMUSG00000053964	Lgals4	protein_coding	226.914	168.621	136.926	240.243	189.58	286.658	263.233	240.218	289.832	0.493233	0.135278	3.64608	0.000266275	0.00326352
chr11:69682577-69696098	ENSMUSG00000023019	Gpd1	protein_coding	5249.7	4144.93	3026.8	4334.2	5653.41	6850.67	5491.2	5878.22	6618.14	0.479261	0.13147	3.64539	0.000266982	0.00326938
chr11:95026258-95041354	ENSMUSG00000007739	Cct4	protein_coding	855.294	994.078	977.703	916.198	874.571	749.071	762.183	746.102	822.445	-0.278778	0.0765284	-3.64281	0.000269677	0.00329788
chr8:126944847-126944980	ENSMUSG00000028998	Tomm7	protein_coding	105.173	109.8	75.6699	61.1527	82.2705	131.581	121.069	126.216	133.624	0.546552	0.150039	3.64272	0.000269768	0.00329788
chr4:107291465-107307169	ENSMUSG00000002741	Ykt6	protein_coding	541.68	566.644	606.56	576.582	654.587	475.571	469.6	468.222	515.675	-0.30616	0.0840943	-3.64068	0.000271921	0.00332138
chr12:83688152-83735199	ENSMUSG00000022708	Zbtb20	protein_coding	5925.78	5872.32	5504.68	4539.49	5242.95	6441.83	6295.58	7006.03	6503.34	0.299257	0.0822151	3.63993	0.000272716	0.00332824
chr2:11742573-11777582	ENSMUSG00000031246	Sh3bgrl	protein_coding	514.179	590.173	616.169	553.65	526.71	484.97	440.25	448.882	452.627	-0.30945	0.0850229	-3.6396	0.000273057	0.00332958
chr15:102976439-102985099	ENSMUSG00000013033	Adgrl1	protein_coding	395.047	365.672	329.104	348.352	358.592	451.135	423.741	450.918	432.866	0.311866	0.0857263	3.63793	0.000274834	0.00334556
chr14:56575619-56659794	ENSMUSG00000051339	2900026A02Rik	protein_coding	721.466	512.725	578.935	760.04	626.865	852.456	767.686	833.639	839.383	0.384593	0.105716	3.63797	0.000274796	0.00334556
chr3:108107280-108146146	ENSMUSG00000063281	Zfp35	protein_coding	264.531	261.754	318.294	337.432	314.774	194.552	191.692	236.147	261.602	-0.438821	0.120638	-3.63751	0.000275287	0.00334824
chr6:24138341-24140363	ENSMUSG00000086054	Hnf1aos1	antisense_RNA	42.8183	20.5874	36.0333	34.9444	25.9331	50.7526	69.7063	64.1261	40.4635	0.697798	0.191908	3.6361	0.000276795	0.00336373
chr13:58000228-58113592	ENSMUSG00000029066	Mrpl20	protein_coding	289.388	208.815	267.847	232.599	275.427	328.952	300.838	330.809	369.818	0.403846	0.111104	3.63483	0.000278161	0.00337746
chr11:98437708-98438991	ENSMUSG00000002028	Kmt2a	protein_coding	1126.56	1045.06	1077.4	1042.87	885.302	1240.62	1250.13	1196	1275.07	0.284597	0.0783398	3.63285	0.000280305	0.00340062
chr7:31051678-31057199	ENSMUSG00000028082	Sh3d19	protein_coding	1361.39	1140.15	1229.94	1313.69	1207.23	1533.86	1419.81	1400.59	1645.83	0.285546	0.078613	3.6323	0.000280907	0.00340505
chr4:45965334-46034761	ENSMUSG00000029330	Cds1	protein_coding	489.267	510.764	505.667	580.95	578.576	437.037	432.913	419.364	448.863	-0.31184	0.0858729	-3.63141	0.000281875	0.0034139
chr8:72565188-72571088	ENSMUSG00000024854	Pold4	protein_coding	130.397	95.0942	91.2843	120.121	109.992	144.739	170.597	185.253	126.096	0.515585	0.142018	3.63043	0.000282951	0.00341628
chr15:6299788-6440712	ENSMUSG00000053411	Cbx7	protein_coding	581.274	515.666	467.232	546.006	514.191	682.341	720.91	627.01	576.841	0.334709	0.0921887	3.6307	0.000282656	0.00341628
chr11:103966739-103985337	ENSMUSG00000084844	Hoxb3os	antisense_RNA	29.8192	16.666	19.2178	28.3923	14.3079	42.2939	44.025	40.715	32.9354	0.724536	0.199554	3.63078	0.000282568	0.00341628
chr10:85938637-85957823	ENSMUSG00000087165	2010001A14Rik	processed_transcript	49.0112	30.3909	36.0333	29.4843	45.6065	60.1513	74.2922	54.9652	61.1658	0.645341	0.177762	3.63036	0.000283024	0.00341628
chr5:45434021-45450236	ENSMUSG00000029613	Eif2ak1	protein_coding	727.723	610.76	584.94	646.471	733.28	769.748	794.285	819.388	862.909	0.317785	0.0875886	3.62815	0.000285459	0.00344087
chr7:126928879-126945631	ENSMUSG00000037351	Actr1b	protein_coding	981.066	1035.25	1041.36	1066.9	1116.91	908.848	891.507	882.497	905.254	-0.242386	0.0668084	-3.62808	0.00028554	0.00344087
chrX:73942792-73966357	ENSMUSG00000037095	Lrg1	protein_coding	26.2105	14.7053	10.81	17.4722	18.7791	43.2337	19.2609	34.6077	50.8147	0.766916	0.211548	3.62526	0.00028867	0.00347566
chr7:27195781-27210186	ENSMUSG00000001666	Ddt	protein_coding	383.594	313.713	350.724	366.916	310.303	400.382	411.817	464.15	450.745	0.347819	0.0959916	3.62343	0.000290718	0.00349012
chr2:155276297-155278073	ENSMUSG00000021614	Vcan	protein_coding	233.888	260.774	325.501	275.187	231.609	208.65	215.539	187.289	166.559	-0.443543	0.122404	-3.62361	0.000290523	0.00349012
chr14:51905271-51914158	ENSMUSG00000027160	Ccdc34	protein_coding	115.243	99.996	96.0888	88.453	93.0014	129.701	148.584	122.145	143.975	0.47573	0.131283	3.62369	0.000290429	0.00349012
chr2:9857078-9890034	ENSMUSG00000028392	Bspry	protein_coding	270.601	340.183	319.495	318.867	271.85	207.71	203.616	232.075	271.012	-0.416493	0.114948	-3.62332	0.000290843	0.00349012
chr8:25154552-25256588	ENSMUSG00000037005	Xpnpep2	protein_coding	143.522	167.64	206.591	162.71	142.185	119.363	116.483	109.93	123.273	-0.474153	0.130875	-3.62294	0.000291271	0.00349233
chr10:127660918-127668568	ENSMUSG00000042079	Hnrnpf	protein_coding	53.3475	42.1552	31.2288	44.7725	37.5583	69.5499	53.1969	82.4478	65.8709	0.632846	0.174709	3.62228	0.000292012	0.0034983
chr8:33652523-33698163	ENSMUSG00000083076	Gm11408	processed_pseudogene	43.4834	26.4695	34.8322	32.7604	31.2986	46.0533	53.1969	62.0903	61.1658	0.650295	0.179556	3.62168	0.000292701	0.00350363
chr5:115235836-115245351	ENSMUSG00000031703	Itfg1	protein_coding	1017.2	1082.31	1100.22	1116.04	1118.7	933.285	879.583	947.641	959.833	-0.242034	0.066847	-3.62072	0.000293789	0.00351352
chr6:8259288-8459470	ENSMUSG00000038400	Pmepa1	protein_coding	410.928	392.141	367.54	339.616	347.861	416.36	479.689	466.186	478.034	0.330737	0.0913509	3.62052	0.000294017	0.00351352
chr9:78289923-78305525	ENSMUSG00000079018	Ly6c1	protein_coding	421.706	335.281	303.881	416.057	380.054	437.977	449.422	496.722	554.256	0.401751	0.111023	3.61864	0.000296153	0.0035361
chr15:73723145-73758766	ENSMUSG00000068566	Myadm	protein_coding	498.268	456.845	437.204	353.812	484.68	538.542	557.65	585.277	572.136	0.356533	0.0985771	3.6168	0.000298272	0.00355843
chr10:78574346-78584502	ENSMUSG00000000326	Comt	protein_coding	1461.22	1145.05	1326.02	1104.02	1266.25	2065.82	1413.39	1338.5	2030.71	0.454768	0.125756	3.61628	0.000298863	0.00356253
chr12:84996321-85070515	ENSMUSG00000040785	Ttc3	protein_coding	985.842	1112.7	1121.84	1022.12	1046.27	862.795	940.117	903.872	877.024	-0.256207	0.0709557	-3.61081	0.000305247	0.00363561
chr3:131564768-131643671	ENSMUSG00000041124	Msantd4	protein_coding	403.858	452.923	445.612	452.093	450.699	353.389	396.225	330.809	349.116	-0.318443	0.0883254	-3.60534	0.00031175	0.00370998
chr5:65537233-65598988	ENSMUSG00000034871	Fam151a	protein_coding	187.998	318.615	386.757	168.17	184.214	115.603	106.394	78.3763	145.857	-0.763832	0.211956	-3.60374	0.000313674	0.00372979
chr2:98666547-98667301	ENSMUSG00000053390	Zfp952	protein_coding	79.3776	96.0746	98.491	102.649	89.4244	75.1891	52.2797	55.9831	64.9299	-0.545884	0.151495	-3.60331	0.000314194	0.00373288
chr8:36094828-36147787	ENSMUSG00000008398	Elk3	protein_coding	271.1	226.462	260.641	222.77	234.292	312.975	289.831	321.648	300.183	0.356362	0.0989288	3.60221	0.000315523	0.00374557
chr7:138890836-138909519	ENSMUSG00000040374	Pex2	protein_coding	251.073	281.361	306.283	265.359	286.158	224.627	199.03	233.093	212.669	-0.367305	0.101992	-3.6013	0.000316629	0.00375559
chr6:124739183-124741374	ENSMUSG00000005417	Mprip	protein_coding	2233.8	2302.85	2422.64	2519.27	2421.61	2135.37	1975.62	1964.5	2128.57	-0.231112	0.0641818	-3.6009	0.000317118	0.00375828
chr16:13833148-13903131	ENSMUSG00000097131	D230017M19Rik	lincRNA	135.219	103.917	127.318	99.3731	100.155	207.71	153.17	128.252	161.854	0.524277	0.145607	3.60063	0.000317441	0.00375901
chr2:93201760-93334505	ENSMUSG00000050556	Kcnb1	protein_coding	202.931	170.581	169.356	174.722	184.214	229.327	228.38	225.968	240.899	0.377321	0.104834	3.59922	0.000319169	0.00377635
chrX:74254687-74261548	ENSMUSG00000024566	Atp9b	protein_coding	378.689	456.845	444.411	378.928	425.66	351.509	335.691	340.988	295.478	-0.347459	0.0965929	-3.59714	0.000321732	0.00380354
chr6:85732513-85765754	ENSMUSG00000100680	1810044D09Rik	lincRNA	17.2497	10.7839	13.2122	10.9201	4.47122	24.4365	29.35	20.3575	24.4663	0.773437	0.215061	3.59637	0.000322691	0.00381173
chr2:168634438-168742409	ENSMUSG00000031591	Asah1	protein_coding	751.524	848.005	844.38	780.789	828.07	632.528	683.305	729.816	665.296	-0.275705	0.0766951	-3.59482	0.000324618	0.00382847
chr7:140906014-140907983	ENSMUSG00000023055	Calcoco1	protein_coding	992.67	843.104	807.146	972.983	925.543	1106.22	1167.58	1016.86	1101.93	0.295993	0.0823393	3.5948	0.000324641	0.00382847
chr12:21316389-21323819	ENSMUSG00000002475	Abhd3	protein_coding	491.424	508.803	548.907	559.11	572.316	436.097	390.722	471.276	444.158	-0.316291	0.0880512	-3.59212	0.000327993	0.00386482
chr1:44106546-44118808	ENSMUSG00000058318	Phf21a	protein_coding	494.926	393.122	425.193	493.589	430.132	547.941	591.586	565.938	511.911	0.332506	0.0926043	3.59061	0.000329905	0.00388417
chr19:37899036-38043577	ENSMUSG00000002660	Clpp	protein_coding	392.613	380.377	321.897	324.328	342.496	500.008	417.32	436.668	417.81	0.350532	0.0976523	3.5896	0.000331192	0.00389612
chr14:55635965-55643806	ENSMUSG00000024767	Otub1	protein_coding	650.456	581.349	550.108	562.386	634.019	763.169	732.833	701.315	678.47	0.292111	0.0814076	3.58825	0.000332904	0.00391306
chr5:113612354-113650426	ENSMUSG00000026730	Pter	protein_coding	2433.21	2935.18	2918.7	2573.87	2486	1888.19	2299.39	2404.22	1960.13	-0.3348	0.0933145	-3.58786	0.000333398	0.00391565
chr11:74906359-74925948	ENSMUSG00000040669	Phc1	protein_coding	473.71	419.591	397.567	452.093	424.766	503.767	529.217	539.473	523.203	0.294774	0.0821953	3.58626	0.000335457	0.00393661
chr18:6765205-6790231	ENSMUSG00000030170	Wnt5b	protein_coding	49.2492	57.8408	76.871	43.6805	79.5878	31.9554	36.6875	44.7865	22.5843	-0.685657	0.191211	-3.58586	0.000335965	0.00393936
chr15:73095844-73184840	ENSMUSG00000020534	Shmt1	protein_coding	766.66	786.243	799.939	873.61	918.389	666.363	719.992	692.154	676.588	-0.284941	0.0795349	-3.58259	0.0003402	0.00398576
chr17:47867133-47924645	ENSMUSG00000047417	Rexo1	protein_coding	438.64	379.397	332.707	422.609	407.775	507.526	504.453	467.204	487.445	0.331911	0.0928084	3.5763	0.000348492	0.00407957
chr2:94032689-94157964	ENSMUSG00000015937	H2afy	protein_coding	660.286	597.035	578.935	586.41	607.192	685.161	774.106	679.94	773.512	0.28705	0.0802959	3.5749	0.000350358	0.00409807
chr7:27119909-27133660	ENSMUSG00000024208	Uqcc2	protein_coding	93.5501	87.2514	80.4743	45.8645	72.4338	136.28	106.394	118.073	101.629	0.577104	0.161477	3.57391	0.000351691	0.00411032
chr10:127031004-127041513	ENSMUSG00000038582	Pptc7	protein_coding	504.651	488.216	564.521	632.275	598.25	419.179	424.658	413.257	496.855	-0.358583	0.100347	-3.57342	0.000352344	0.0041146
chr10:128677175-128696264	ENSMUSG00000024921	Smarca2	protein_coding	1647.46	1619.54	1483.37	1328.98	1460.3	1686.12	1926.09	1952.28	1722.99	0.294812	0.0825098	3.57305	0.000352846	0.00411711
chr1:153899944-153909723	ENSMUSG00000020900	Myh10	protein_coding	1141.85	1385.24	1250.35	1302.77	1126.75	1119.38	1013.49	961.891	974.889	-0.302712	0.0847336	-3.57251	0.000353574	0.00412226
chr10:75831114-75837424	ENSMUSG00000029513	Prkab1	protein_coding	584.71	531.351	461.226	516.522	555.326	712.417	590.669	639.225	670.942	0.322568	0.09031	3.57178	0.000354556	0.00413035
chr2:22590024-22590533	ENSMUSG00000057236	Rbbp4	protein_coding	982.965	1086.23	1094.21	1014.48	1078.46	885.352	888.755	873.336	942.895	-0.244816	0.0686021	-3.56864	0.000358837	0.00417683
chr16:38089001-38246084	ENSMUSG00000069806	Cacng7	protein_coding	30.972	16.666	30.0277	15.2882	18.7791	38.5344	56.8656	38.6792	32.9354	0.723242	0.202722	3.56766	0.000360181	0.00418908
chr15:55112317-55259271	ENSMUSG00000024911	Fibp	protein_coding	216.601	209.796	166.954	185.642	168.118	280.079	267.819	222.914	231.489	0.420056	0.117808	3.5656	0.000363027	0.00421863
chr16:95257558-95300260	ENSMUSG00000070002	Ell	protein_coding	260.46	235.285	198.183	246.795	210.147	273.5	281.577	338.952	299.242	0.39185	0.109904	3.56539	0.00036331	0.00421863
chr5:137510253-137517501	ENSMUSG00000039205	Ciz1	protein_coding	495.555	443.12	397.567	473.933	455.17	540.422	553.064	550.67	550.492	0.296913	0.0833155	3.56372	0.000365632	0.00424215
chr9:50603910-50605320	ENSMUSG00000028232	Tmem68	protein_coding	135.409	172.542	154.943	164.894	141.291	121.242	113.731	100.77	113.863	-0.447429	0.125583	-3.56283	0.000366883	0.00425324
chr5:52363791-52371418	ENSMUSG00000034135	Sik3	protein_coding	1660.85	1348.97	1374.07	1689.34	1456.72	1700.21	1805.03	1828.1	2084.34	0.322664	0.0905729	3.56247	0.000367375	0.0042555
chr16:20651652-20663414	ENSMUSG00000054648	Zfp869	protein_coding	166.921	167.64	207.792	211.85	189.58	130.641	139.413	131.306	157.149	-0.432279	0.121358	-3.56203	0.000368005	0.00425936
chr7:45062429-45078210	ENSMUSG00000017718	Afmid	protein_coding	156.21	195.09	180.166	186.734	188.686	99.6256	138.495	164.896	95.9833	-0.516911	0.145145	-3.56135	0.000368954	0.00426004
chr12:111271095-111276426	ENSMUSG00000022312	Eif3h	protein_coding	778.347	681.345	676.225	744.752	702.876	825.2	874.997	801.067	920.31	0.277386	0.0778803	3.56169	0.000368474	0.00426004
chr2:69722545-69754012	ENSMUSG00000029146	Snx17	protein_coding	486.252	543.116	530.89	542.73	548.172	463.353	420.989	379.667	461.096	-0.313265	0.0879576	-3.56155	0.00036867	0.00426004
chr15:100621342-100636865	ENSMUSG00000039176	Polg	protein_coding	365.339	433.316	407.176	402.952	411.352	315.794	282.494	294.166	375.464	-0.362172	0.101716	-3.56062	0.000369979	0.00426844
chr9:72985429-73016340	ENSMUSG00000021767	Kat6b	protein_coding	498.611	439.198	421.589	435.713	476.632	502.827	576.911	576.117	559.903	0.306391	0.0860894	3.55899	0.000372283	0.00428469
chr14:66153257-66281052	ENSMUSG00000033669	Zfp7	protein_coding	243.366	299.988	246.227	270.819	288.841	197.371	224.711	214.771	204.2	-0.37365	0.10498	-3.55925	0.000371915	0.00428469
chr5:93181933-93206495	ENSMUSG00000059602	Syn3	protein_coding	102.241	91.1728	64.8599	70.9808	98.3669	121.242	128.406	126.216	116.686	0.513055	0.144156	3.55901	0.00037225	0.00428469
chrX:134686519-134696757	ENSMUSG00000023571	C1qtnf12	protein_coding	223.291	290.185	257.037	220.586	297.783	203.95	134.827	160.824	221.138	-0.499452	0.140478	-3.55537	0.000377442	0.0043375
chr13:54071869-54108342	ENSMUSG00000051989	Smim11	protein_coding	107.289	103.917	69.6644	89.545	81.3762	126.882	115.566	129.27	142.093	0.503147	0.141518	3.55535	0.000377476	0.0043375
chr15:74955051-74959905	ENSMUSG00000101939	Gm28438	unprocessed_pseudogene	105.528	79.4086	96.0888	84.0849	68.8568	172.935	120.152	107.895	114.804	0.557701	0.156934	3.55373	0.000379813	0.00436086
chr10:13060504-13131694	ENSMUSG00000041842	Fhdc1	protein_coding	32.0437	24.5088	24.0222	19.6562	19.6734	50.7526	35.7703	38.6792	43.2866	0.686919	0.193314	3.55338	0.000380315	0.00436313
chr3:19131402-19163065	ENSMUSG00000028295	Smim8	protein_coding	69.9278	50.9784	62.4577	49.1405	55.4432	75.1891	91.7188	92.6265	81.8681	0.552051	0.155498	3.55021	0.000384925	0.0044125
chrX:42149317-42277185	ENSMUSG00000096935	1700113A16Rik	antisense_RNA	16.5871	10.7839	9.60888	7.64408	9.83669	18.7973	23.8469	30.5362	21.6433	0.761602	0.214545	3.54985	0.000385444	0.00441492
chr19:46032593-46045214	ENSMUSG00000003518	Dusp3	protein_coding	683.784	616.642	592.147	589.686	589.307	785.726	703.483	674.85	918.428	0.348822	0.0983662	3.54616	0.000390887	0.00446657
chr6:85451514-85468475	ENSMUSG00000010362	Rdm1	protein_coding	94.4869	135.289	106.899	120.121	95.6842	78.0087	76.1266	84.4835	59.2838	-0.534757	0.150788	-3.54642	0.0003905	0.00446657
chr15:79258195-79285537	ENSMUSG00000061904	Slc25a3	protein_coding	4997.6	4848.83	4232.71	4458.68	4603.57	5628.84	5030.77	5259.35	5918.03	0.259316	0.073123	3.5463	0.000390686	0.00446657
chr3:36448923-36475894	ENSMUSG00000026568	Mpc2	protein_coding	887.888	843.104	705.051	740.384	869.206	964.3	963.964	953.748	1063.34	0.306068	0.0863565	3.54424	0.000393746	0.00449565
chr10:79910052-79921208	ENSMUSG00000001665	Gstt3	protein_coding	461.179	417.63	401.171	389.848	415.824	562.978	525.549	531.33	445.099	0.328732	0.0927658	3.54368	0.000394583	0.00450163
chr11:88068279-88084729	ENSMUSG00000028364	Tnc	protein_coding	258.768	310.772	335.11	293.751	245.917	219.928	221.959	230.039	212.669	-0.390097	0.110136	-3.54195	0.000397181	0.00452408
chr4:137993022-138208508	ENSMUSG00000062526	Mppe1	protein_coding	98.2416	116.662	127.318	117.937	105.521	70.4898	80.7125	84.4835	82.8091	-0.488097	0.137797	-3.54214	0.000396898	0.00452408
chr9:108507706-108515941	ENSMUSG00000022526	Zfp251	protein_coding	125.589	122.544	150.139	167.078	152.022	106.205	100.891	108.913	96.9243	-0.465511	0.131513	-3.53965	0.000400651	0.00455999
chr14:30879200-30881610	ENSMUSG00000005547	Cyp2a5	protein_coding	380.341	228.422	372.344	241.335	358.592	397.562	598.006	392.899	453.568	0.532646	0.150674	3.53508	0.000407648	0.00463227
chr10:110919789-110939622	ENSMUSG00000028773	Fabp3	protein_coding	166.923	148.033	145.334	138.686	132.348	175.755	179.769	205.611	209.846	0.415121	0.117427	3.53515	0.000407548	0.00463227
chr17:34629533-34633126	ENSMUSG00000022540	Rogdi	protein_coding	700.453	538.214	487.65	602.791	680.52	687.04	848.399	1062.66	696.349	0.460228	0.130225	3.53409	0.00040918	0.004646
chr1:64029447-64122282	ENSMUSG00000051413	Plagl2	protein_coding	186.993	154.896	150.139	171.446	165.435	209.59	220.125	210.7	213.61	0.383454	0.108515	3.53366	0.000409844	0.00464987
chr6:30747554-30896794	ENSMUSG00000108884	Gm45792	antisense_RNA	816.661	292.145	486.449	540.546	761.896	1260.36	1108.88	817.353	1265.66	0.727374	0.205878	3.53304	0.000410807	0.00465711
chr11:100368958-100397763	ENSMUSG00000019795	Pcmt1	protein_coding	485.472	582.33	539.298	529.626	498.988	426.698	433.83	420.382	452.627	-0.297937	0.0843619	-3.53166	0.000412965	0.00467788
chr7:133720942-133782726	ENSMUSG00000031969	Acad8	protein_coding	374.295	416.65	401.171	446.633	412.247	305.456	322.85	318.595	370.759	-0.330621	0.0936363	-3.53091	0.00041413	0.00468738
chr7:80904889-80947780	ENSMUSG00000037933	Bicd2	protein_coding	435.396	522.528	524.885	443.357	493.623	381.585	304.506	381.703	430.984	-0.378968	0.107418	-3.52797	0.000418762	0.00473234
chr6:48833818-48841496	ENSMUSG00000062044	Lmtk3	protein_coding	70.241	49.998	51.6477	58.9686	58.1259	84.5877	74.2922	85.5014	98.8063	0.549964	0.155879	3.52814	0.000418497	0.00473234
chr17:47436615-47470638	ENSMUSG00000020386	Sar1b	protein_coding	604.228	507.823	562.119	515.43	561.585	637.228	616.35	687.065	746.223	0.309786	0.0878339	3.52696	0.000420362	0.00474189
chr5:145183698-145192062	ENSMUSG00000027610	Gss	protein_coding	1107.53	1177.4	1112.23	1238.34	1329.74	954.902	1005.24	1051.46	990.886	-0.271749	0.0770487	-3.52698	0.000420336	0.00474189
chr9:106368632-106375724	ENSMUSG00000099689	Zfp383	protein_coding	60.9543	73.5265	91.2843	76.4408	64.3856	40.4141	59.6172	38.6792	43.2866	-0.599384	0.169951	-3.52681	0.000420598	0.00474189
chr11:96068852-96075670	ENSMUSG00000032741	Tpcn1	protein_coding	2617.58	2287.16	2420.24	2418.81	2530.71	2930.5	2718.54	2752.33	2882.32	0.219819	0.0623429	3.52596	0.000421944	0.00475333
chr9:109038565-109057777	ENSMUSG00000027575	Arfgap1	protein_coding	266.942	293.126	302.68	306.855	305.832	265.981	212.788	229.022	219.256	-0.360154	0.102259	-3.52198	0.000428341	0.00482124
chr5:3632932-3657185	ENSMUSG00000028943	Espn	protein_coding	358.375	318.615	306.283	298.119	322.822	351.509	382.467	433.614	453.568	0.356537	0.101238	3.52179	0.000428645	0.00482124
chr1:172630764-172632962	ENSMUSG00000032386	Trip4	protein_coding	368.999	387.239	421.589	424.793	407.775	326.133	309.092	332.845	342.529	-0.310072	0.088097	-3.51967	0.000432089	0.00485618
chr3:87971078-87980451	ENSMUSG00000055531	Cpsf6	protein_coding	494.93	508.803	620.974	533.994	541.912	440.796	433.83	414.275	464.86	-0.313982	0.0892582	-3.51768	0.00043534	0.00488889
chr4:80003989-80005131	ENSMUSG00000071669	Snx29	protein_coding	708.77	688.208	765.107	841.941	848.638	606.212	648.452	627.01	644.594	-0.302902	0.0861595	-3.5156	0.000438762	0.00492347
chr12:32953891-32979860	ENSMUSG00000044501	Zfp758	protein_coding	77.2324	81.3693	108.1	89.545	100.155	50.7526	76.1266	60.0546	51.7557	-0.559189	0.15907	-3.51537	0.000439144	0.0049239
chr15:97744770-97767972	ENSMUSG00000000339	Rtca	protein_coding	140.247	148.033	154.943	175.814	172.589	119.363	110.98	116.038	124.214	-0.429534	0.122295	-3.51228	0.00044428	0.0049776
chr13:48801750-48871119	ENSMUSG00000031833	Mast3	protein_coding	337.984	275.479	248.63	311.223	277.216	391.923	320.099	354.22	525.085	0.463306	0.131957	3.51104	0.000446365	0.00499317
chr9:43743984-43807461	ENSMUSG00000073079	Srp54a	protein_coding	16.4426	24.5088	22.8211	24.0243	22.3561	7.51891	10.0891	6.10724	14.1152	-0.753849	0.2147	-3.51117	0.000446136	0.00499317
chr13:49261554-49320311	ENSMUSG00000075602	Ly6a	protein_coding	1422.98	1421.51	1271.97	1244.89	1223.33	1596.83	1495.02	1638.78	1491.51	0.261147	0.0744077	3.50968	0.000448647	0.00501136
chr9:45863425-45906911	ENSMUSG00000097290	1300002E11Rik	lincRNA	201.803	174.503	174.161	193.286	149.339	224.627	241.22	236.147	221.138	0.391394	0.111519	3.50965	0.00044869	0.00501136
chr4:8535644-8607778	ENSMUSG00000018574	Acadvl	protein_coding	1034.21	1132.31	914.044	1334.44	1352.1	972.759	858.488	818.371	891.139	-0.390239	0.111212	-3.50897	0.000449841	0.00502031
chr3:88142372-88172086	ENSMUSG00000038253	Hoxa5	protein_coding	193.31	179.405	164.552	162.71	150.233	196.432	221.959	220.879	250.309	0.405161	0.115496	3.508	0.000451493	0.00503483
chr16:90220742-90226322	ENSMUSG00000014956	Ppp1cb	protein_coding	1572.84	1666.6	1751.22	1757.05	1648.09	1421.07	1460.16	1345.63	1532.91	-0.237512	0.0677403	-3.50621	0.000454531	0.00506158
chr9:62838785-62852006	ENSMUSG00000015405	Ace2	protein_coding	416.645	574.487	451.617	464.105	454.276	289.478	346.697	307.398	445.099	-0.441251	0.12585	-3.50617	0.000454597	0.00506158
chr15:103313895-103340086	ENSMUSG00000028017	Egf	protein_coding	15437.5	15902.3	14171.9	19903	19829	13786.9	14097.2	13352.5	12457.1	-0.356771	0.101771	-3.50563	0.000455531	0.00506412
chr10:78170909-78185149	ENSMUSG00000036572	Upf3b	protein_coding	289.601	257.833	254.635	253.347	246.811	332.712	360.455	315.541	295.478	0.346211	0.0987567	3.50569	0.000455417	0.00506412
chr5:145280500-145291278	ENSMUSG00000029060	Mib2	protein_coding	309.276	378.416	338.713	330.88	338.919	280.079	284.328	269.737	253.132	-0.334111	0.0953384	-3.50447	0.000457517	0.00508226
chr4:63727084-63745113	ENSMUSG00000020745	Pafah1b1	protein_coding	1212.78	1244.07	1326.02	1345.36	1351.2	1161.67	1140.06	1054.52	1079.34	-0.241044	0.068793	-3.5039	0.000458491	0.00508674
chr6:52169062-52213336	ENSMUSG00000022914	Brwd1	protein_coding	545.265	582.33	607.761	628.999	597.355	457.714	487.027	457.025	543.905	-0.299179	0.0853865	-3.50382	0.000458629	0.00508674
chr11:59199836-59202385	ENSMUSG00000029598	Plbd2	protein_coding	975.414	854.868	875.609	869.241	942.534	1082.72	1030.92	1009.73	1137.68	0.25818	0.0737036	3.50295	0.000460133	0.00509948
chr8:94974751-95014217	ENSMUSG00000032766	Gng11	protein_coding	54.6424	52.9391	38.4355	37.1284	34.8755	77.0688	61.4516	71.2512	63.9889	0.599965	0.171354	3.50131	0.000462969	0.00512696
chr11:94328001-94341841	ENSMUSG00000000325	Arvcf	protein_coding	372.148	478.412	551.309	389.848	344.284	359.028	254.978	272.79	326.531	-0.47792	0.136649	-3.49742	0.000469782	0.00519839
chr10:126978717-126999975	ENSMUSG00000027074	Slc43a3	protein_coding	451.884	354.888	307.484	441.173	404.198	511.286	414.569	592.403	589.074	0.437491	0.125112	3.4968	0.000470867	0.00520638
chr4:129626078-129641065	ENSMUSG00000021846	Peli2	protein_coding	1040.09	924.473	882.815	1052.7	876.36	1061.11	1166.66	1163.43	1193.2	0.284792	0.0814509	3.49649	0.000471417	0.00520845
chr15:102102988-102116401	ENSMUSG00000028136	Snx27	protein_coding	826.461	860.75	938.067	957.694	869.206	742.492	790.616	759.334	693.526	-0.269861	0.077207	-3.49529	0.000473541	0.00522789
chr2:132249162-132253314	ENSMUSG00000062073	Gm10109	transcribed_unprocessed_pseudogene	24.9607	8.82318	15.6144	12.0121	23.2504	22.5567	32.1016	45.8043	39.5225	0.741098	0.212088	3.4943	0.000475314	0.00524343
chr3:60025717-60040160	ENSMUSG00000004771	Rab11a	protein_coding	637.304	604.878	595.75	554.742	543.701	708.657	736.502	661.618	692.585	0.275665	0.0788979	3.49394	0.000475939	0.0052463
chr9:53580522-53610382	ENSMUSG00000021952	Xpo4	protein_coding	215.891	224.501	255.836	265.359	238.763	191.732	184.355	168.967	197.613	-0.376841	0.107879	-3.49319	0.000477282	0.00525706
chr4:56810935-56865188	ENSMUSG00000031176	Dynlt3	protein_coding	779.319	878.396	832.369	931.486	786.041	687.98	715.406	732.869	670.001	-0.27838	0.0797025	-3.49274	0.000478097	0.005262
chr14:122181704-122402234	ENSMUSG00000030754	Copb1	protein_coding	1082.52	1079.37	1280.38	1240.53	1150	992.496	1021.75	928.301	967.361	-0.270244	0.0774019	-3.49144	0.000480426	0.00528359
chr2:36036326-36049406	ENSMUSG00000020441	2310033P09Rik	protein_coding	92.8131	81.3693	70.8655	69.8888	74.2223	100.565	128.406	122.145	95.0423	0.511051	0.146402	3.49074	0.000481685	0.00529088
chr7:34201330-34230336	ENSMUSG00000032965	Ift57	protein_coding	189.04	201.953	223.406	219.494	218.196	177.634	158.673	156.753	156.208	-0.381577	0.109314	-3.49066	0.000481827	0.00529088
chr3:108390851-108415552	ENSMUSG00000072964	Bhlhb9	protein_coding	104.132	133.328	132.122	116.845	115.358	89.2871	97.2219	65.1439	83.7501	-0.496022	0.142135	-3.48978	0.000483418	0.0053043
chr4:41699989-41769474	ENSMUSG00000058952	Cfi	protein_coding	78.1802	116.662	99.6921	110.293	68.8568	46.0533	76.1266	43.7686	63.9889	-0.615401	0.176384	-3.48898	0.000484874	0.0053162
chr9:98563721-98588382	ENSMUSG00000040732	Erg	protein_coding	193.512	181.365	132.122	169.262	172.589	221.808	221.042	238.182	211.728	0.405824	0.116336	3.48839	0.000485942	0.00532384
chrX:57053583-57067183	ENSMUSG00000033917	Gde1	protein_coding	907.536	958.785	887.62	1075.63	1114.23	788.546	745.674	831.603	858.204	-0.311323	0.0892577	-3.48791	0.000486813	0.00532932
chr14:73525319-73596142	ENSMUSG00000028268	Gbp3	protein_coding	216.242	303.909	257.037	242.427	281.687	126.882	170.597	251.415	95.9833	-0.604618	0.173496	-3.4849	0.000492319	0.00538426
chr7:3645268-3661109	ENSMUSG00000069729	Arid1b	protein_coding	966.048	787.224	892.424	910.738	898.716	1079.9	1046.51	988.356	1124.51	0.272336	0.0781506	3.48476	0.000492582	0.00538426
chr6:84571414-84593908	ENSMUSG00000022338	Eny2	protein_coding	533.439	449.982	522.483	499.049	426.555	586.475	631.025	575.099	576.841	0.309511	0.0888298	3.48431	0.000493404	0.00538915
chr6:99877816-99878334	ENSMUSG00000000303	Cdh1	protein_coding	2932.4	2755.77	2593.2	2749.69	2780.21	3261.33	3025.8	3099.43	3193.8	0.205343	0.0589607	3.48271	0.000496362	0.00541685
chr2:151542483-151561692	ENSMUSG00000052396	Mogat2	protein_coding	80.4153	95.0942	88.8821	82.9929	152.916	41.354	67.8719	79.3942	34.8175	-0.671817	0.19291	-3.48253	0.000496696	0.00541685
chr12:84038379-84048601	ENSMUSG00000040712	Camta2	protein_coding	593.502	518.607	544.103	516.522	557.114	632.528	615.433	700.297	663.414	0.278781	0.0800596	3.48217	0.000497366	0.00542004
chr6:124916863-124925844	ENSMUSG00000027287	Snap23	protein_coding	587.306	629.387	649.8	638.827	661.741	488.729	524.631	543.545	561.785	-0.27481	0.078934	-3.48151	0.000498595	0.00542931
chr2:69789623-69800005	ENSMUSG00000036501	Fam13b	protein_coding	203.328	202.933	257.037	230.415	245.023	158.837	192.609	162.86	176.91	-0.401088	0.115212	-3.4813	0.000498987	0.00542947
chr6:83326016-83343776	ENSMUSG00000001158	Snrnp27	protein_coding	243.04	244.108	216.2	191.102	173.483	278.2	306.341	254.468	280.422	0.408239	0.117294	3.48047	0.000500533	0.00544216
chr3:63933507-63964768	ENSMUSG00000036503	Rnf13	protein_coding	1631.57	1691.11	1790.85	1858.6	1728.57	1435.17	1596.82	1488.13	1463.27	-0.234126	0.0673073	-3.47846	0.000504295	0.00547891
chr3:83040141-83049863	ENSMUSG00000045932	Ifit2	protein_coding	206.057	225.481	263.043	238.059	225.35	183.273	181.603	192.378	139.27	-0.412641	0.118649	-3.47783	0.000505487	0.00548395
chr2:156388065-156392979	ENSMUSG00000052117	D630039A03Rik	protein_coding	339.256	302.929	273.853	325.42	298.678	376.885	369.627	382.721	383.933	0.316955	0.0911362	3.47781	0.000505523	0.00548395
chr8:69088646-69113711	ENSMUSG00000034893	Cog3	protein_coding	277.282	272.538	329.104	337.432	313.88	250.944	231.131	243.272	239.958	-0.352873	0.10152	-3.4759	0.000509134	0.00551895
chr18:50134726-50135600	ENSMUSG00000002778	Kdelr1	protein_coding	1089.89	1015.65	945.273	975.167	1039.11	1109.04	1215.27	1237.73	1181.91	0.246817	0.071013	3.47566	0.00050959	0.00551973
chr16:23107444-23114136	ENSMUSG00000032602	Slc25a20	protein_coding	902.846	788.204	618.571	843.033	845.955	1033.85	880.5	1013.8	1198.85	0.384693	0.110716	3.4746	0.000511618	0.00553752
chr4:142102390-142239401	ENSMUSG00000089682	Bcl2l2	protein_coding	398.794	450.962	439.606	484.853	415.824	378.765	376.964	332.845	310.534	-0.336439	0.0968674	-3.47319	0.000514312	0.00556247
chr11:69350518-69350661	ENSMUSG00000001525	Tubb5	protein_coding	554.294	558.801	472.036	478.301	469.478	644.747	610.847	590.367	609.776	0.298462	0.0860025	3.47038	0.000519715	0.00560823
chr13:65064663-65112975	ENSMUSG00000022390	Zc3h7b	protein_coding	1589.43	1311.71	1440.13	1546.29	1497.86	1690.81	1786.68	1678.47	1763.46	0.248757	0.0716772	3.47051	0.000519466	0.00560823
chr9:119071527-119093502	ENSMUSG00000034903	Cobll1	protein_coding	3177.55	2340.1	2689.28	3242.18	2991.25	3567.72	3497.24	3554.42	3538.21	0.315038	0.0907712	3.47069	0.000519126	0.00560823
chr1:151344477-151364422	ENSMUSG00000025487	Psmd13	protein_coding	435.306	487.235	427.595	487.037	541.018	393.803	364.124	381.703	399.93	-0.322537	0.0929607	-3.46961	0.000521218	0.00562022
chr1:55131231-55154899	ENSMUSG00000022962	Gart	protein_coding	243.933	278.42	325.501	246.795	266.485	188.913	209.119	206.628	229.607	-0.388857	0.112102	-3.46877	0.00052284	0.00563348
chr6:88084482-88105304	ENSMUSG00000041801	Phlda3	protein_coding	39.1822	71.5658	49.2455	45.8645	39.3468	34.775	21.0953	22.3932	29.1714	-0.676503	0.195113	-3.46723	0.000525845	0.00566161
chr11:69580359-69591873	ENSMUSG00000032264	Zw10	protein_coding	226.894	262.735	287.065	255.531	238.763	179.514	177.934	181.182	232.43	-0.401283	0.115778	-3.46596	0.00052834	0.00568421
chr7:30727701-30729540	ENSMUSG00000074639	Rdh16f2	protein_coding	1212.97	1774.44	1504.99	1264.55	1162.52	956.781	1085.03	1197.02	758.456	-0.460393	0.132867	-3.46506	0.000530117	0.00569906
chr15:85535439-85581821	ENSMUSG00000001763	Tspan33	protein_coding	550.897	570.565	611.365	638.827	617.029	480.27	485.192	546.598	457.332	-0.29592	0.0854466	-3.46322	0.000533752	0.00573384
chr4:129148005-129189727	ENSMUSG00000031984	2810004N23Rik	protein_coding	301.389	270.577	247.429	270.819	269.168	337.411	317.347	325.72	372.641	0.335104	0.0967676	3.46298	0.000534225	0.00573463
chr8:85080740-85082339	ENSMUSG00000035828	Pim3	protein_coding	1519.49	1785.22	1643.12	1681.7	1734.83	1119.38	1247.38	1319.16	1625.13	-0.345925	0.0999062	-3.4625	0.000535186	0.00574065
chr9:44067021-44095627	ENSMUSG00000006740	Kif5b	protein_coding	1283.61	1481.31	1488.17	1284.21	1366.41	1131.6	1132.73	1258.09	1126.39	-0.265097	0.0766609	-3.45805	0.000544094	0.00583184
chr11:90336536-90390895	ENSMUSG00000025208	Mrpl43	protein_coding	236.289	261.754	279.859	247.887	276.322	201.131	198.113	210.7	214.551	-0.349682	0.101141	-3.45738	0.000545446	0.00584197
chrX:74351276-74353618	ENSMUSG00000020812	1810032O08Rik	protein_coding	37.5052	54.8998	46.8433	45.8645	44.7122	31.9554	22.0125	26.4647	27.2894	-0.63916	0.184965	-3.45557	0.000549137	0.00587712
chr3:14606284-14611285	ENSMUSG00000023010	Tmbim6	protein_coding	16161.5	15114.1	14003.7	15097.1	15774.5	16690.1	17343.1	17311	17958.3	0.20417	0.0591583	3.45125	0.000557988	0.0059674
chr6:52162125-52162267	ENSMUSG00000004032	Gstm5	protein_coding	504.891	486.255	386.757	435.713	478.421	565.798	561.319	590.367	534.495	0.314754	0.0912229	3.45039	0.000559786	0.00597721
chr2:119137001-119157034	ENSMUSG00000019189	Rnf145	protein_coding	599.33	711.736	759.101	572.214	675.155	486.849	590.669	542.527	456.391	-0.363943	0.105484	-3.45021	0.000560155	0.00597721
chr18:77065208-77155708	ENSMUSG00000114598	AC129085.2	sense_intronic	27.9014	19.6071	22.8211	18.5642	13.4137	46.0533	36.6875	27.4826	38.5815	0.696357	0.20183	3.45022	0.00056013	0.00597721
chr11:116852440-116875635	ENSMUSG00000025935	Tram1	protein_coding	1320.59	1399.94	1578.26	1381.4	1386.08	1202.09	1256.55	1175.64	1184.73	-0.245643	0.0712276	-3.4487	0.000563291	0.00600621
chr9:62341293-62378812	ENSMUSG00000018160	Med1	protein_coding	732.081	626.446	696.644	650.839	660.847	822.381	749.342	767.477	882.67	0.280659	0.0813905	3.4483	0.000564123	0.00600781
chr15:61985391-61990374	ENSMUSG00000041959	S100a10	protein_coding	506.063	372.534	327.903	467.381	523.133	633.468	516.377	565.938	641.771	0.433263	0.125648	3.44823	0.000564278	0.00600781
chr1:161034422-161038539	ENSMUSG00000018672	Copz2	protein_coding	171.944	150.974	164.552	145.238	122.511	187.033	204.533	209.682	191.026	0.410893	0.119176	3.44777	0.000565226	0.00601343
chr1:193207699-193343878	ENSMUSG00000035278	Plekhj1	protein_coding	118.179	105.878	98.491	80.8089	99.2611	112.784	143.081	152.681	152.444	0.479681	0.139174	3.44662	0.000567654	0.00603479
chr8:22859535-22943259	ENSMUSG00000034111	Tmed8	protein_coding	308.022	354.888	403.573	288.291	362.169	258.463	238.469	265.665	292.655	-0.386848	0.1123	-3.44477	0.000571535	0.00607155
chr10:111506286-111508645	ENSMUSG00000031299	Pdha1	protein_coding	2837.32	3086.15	2814.2	3182.12	3172.78	2637.26	2573.63	2510.08	2722.35	-0.225838	0.0655787	-3.44376	0.000573677	0.0060898
chrX:99465734-99471273	ENSMUSG00000075304	Sp5	protein_coding	89.7245	61.7622	78.0721	84.0849	66.1741	106.205	111.897	108.913	100.688	0.496256	0.144148	3.44268	0.000575976	0.00610969
chr11:84518284-84525535	ENSMUSG00000033016	Nfatc1	protein_coding	170.354	123.524	144.133	169.262	135.925	173.875	199.947	202.557	213.61	0.425651	0.123783	3.43869	0.000584533	0.00619309
chrX:139563316-139673145	ENSMUSG00000041781	Cpsf2	protein_coding	317.757	333.32	361.534	361.456	360.38	285.719	262.316	293.148	284.186	-0.316645	0.0920852	-3.43861	0.000584702	0.00619309
chr8:79028437-79193766	ENSMUSG00000026918	Brd3	protein_coding	686.024	631.347	557.315	572.214	675.155	703.958	797.036	727.78	823.386	0.308842	0.0898399	3.43769	0.000586702	0.0062097
chr16:4941415-4964237	ENSMUSG00000033083	Tbc1d4	protein_coding	306.394	330.379	344.718	369.1	329.082	266.921	294.417	260.576	255.955	-0.329659	0.0959077	-3.43725	0.000587654	0.00621519
chr7:45140684-45154584	ENSMUSG00000003154	Foxj2	protein_coding	384.582	349.986	341.115	345.076	331.765	405.081	421.906	411.221	470.506	0.30738	0.0894757	3.43535	0.000591785	0.00625427
chr10:17723218-17725674	ENSMUSG00000039157	Fam102a	protein_coding	1203.59	1048.98	1084.6	1212.13	1027.49	1292.31	1260.22	1338.5	1364.47	0.257772	0.0750745	3.43355	0.000595732	0.00629135
chr17:13007839-13018119	ENSMUSG00000109715	Gm45606	antisense_RNA	60.438	41.1748	49.2455	33.8524	59.0201	78.0087	75.2094	77.3584	69.6349	0.576517	0.167924	3.4332	0.00059651	0.00629494
chr9:113930934-113977202	ENSMUSG00000036256	Igfbp7	protein_coding	10149.2	9216.3	8599.94	9034.21	9876.04	10237.9	10743.9	12573.8	10911	0.266658	0.0776798	3.43278	0.00059743	0.00630001
chr2:165784152-165899016	ENSMUSG00000033768	Nrxn2	protein_coding	70.4338	44.1159	54.0499	63.3367	53.6547	100.565	63.286	87.5372	96.9243	0.572588	0.166853	3.43169	0.00059983	0.00632067
chr9:75037614-75060313	ENSMUSG00000028868	Wasf2	protein_coding	1081.25	932.316	916.447	1054.88	1021.23	1230.28	1121.72	1157.32	1215.79	0.258878	0.0754519	3.43104	0.00060127	0.0063312
chr7:90132492-90137629	ENSMUSG00000025950	Idh1	protein_coding	4452.21	4654.72	5193.6	4410.64	5141.91	4314.91	3941.16	4072.51	3888.26	-0.251123	0.0732361	-3.42895	0.000605917	0.00637079
chr5:51482752-51484305	ENSMUSG00000031865	Dctn1	protein_coding	1197.45	1305.83	1306.81	1277.65	1268.93	1138.17	1062.1	1124.75	1095.34	-0.218092	0.063601	-3.42907	0.000605664	0.00637079
chrX:136270253-136271978	ENSMUSG00000030104	Edem1	protein_coding	625.523	672.522	747.09	678.139	657.27	527.264	599.841	578.152	543.905	-0.280495	0.0818264	-3.42793	0.000608209	0.0063902
chr17:26941253-26972434	ENSMUSG00000026926	Pmpca	protein_coding	559.209	629.387	589.745	592.962	657.27	499.068	472.352	481.454	551.433	-0.29056	0.084778	-3.4273	0.000609613	0.00639336
chr2:156123639-156144186	ENSMUSG00000051375	Pcdh1	protein_coding	916.225	707.815	774.716	867.057	867.417	893.81	979.557	1094.21	1145.21	0.335116	0.0977813	3.4272	0.000609846	0.00639336
chr5:66016549-66173118	ENSMUSG00000072694	1500011B03Rik	protein_coding	42.8837	23.5285	30.0277	30.5763	40.241	55.452	48.611	60.0546	54.5787	0.623704	0.181973	3.42745	0.000609279	0.00639336
chr1:127868773-127943868	ENSMUSG00000037992	Rara	protein_coding	261.636	210.776	208.993	242.427	242.34	302.636	268.736	285.005	332.177	0.366966	0.107113	3.42596	0.000612633	0.00641789
chr3:95862634-95871519	ENSMUSG00000058254	Tspan7	protein_coding	492.368	456.845	431.198	418.241	439.968	507.526	550.313	622.939	511.911	0.311947	0.0910809	3.42494	0.000614937	0.00643733
chr8:34154575-34170821	ENSMUSG00000029482	Aacs	protein_coding	658.326	985.255	750.693	619.171	801.243	455.834	605.344	670.779	378.287	-0.505127	0.147515	-3.42425	0.000616498	0.00644896
chr6:52214491-52221854	ENSMUSG00000050270	Tmem220	protein_coding	83.3612	112.741	78.0721	102.649	109.098	74.2492	62.3688	71.2512	56.4608	-0.525379	0.153529	-3.42202	0.000621568	0.00649726
chr11:86210681-86257575	ENSMUSG00000021003	Galc	protein_coding	1010.56	737.226	755.498	1021.03	948.793	1021.63	1316.16	1212.29	1071.81	0.386109	0.112866	3.42097	0.000623989	0.00651783
chr5:30913402-30921277	ENSMUSG00000022185	Acin1	protein_coding	1435.64	1308.77	1282.78	1336.62	1385.18	1522.58	1561.05	1554.29	1533.85	0.210908	0.061677	3.41956	0.000627234	0.00654695
chr12:87238868-87266256	ENSMUSG00000031665	Sall1	protein_coding	1501.65	1236.23	1258.76	1433.81	1326.16	1344.01	1749.99	1769.06	1895.2	0.342546	0.100352	3.41345	0.000641455	0.00669052
chr2:25242255-25244262	ENSMUSG00000029407	Uso1	protein_coding	911.141	888.2	1056.98	1065.8	995.294	786.666	806.208	821.424	868.555	-0.276058	0.0809012	-3.41228	0.000644218	0.00671446
chr7:28399522-28598144	ENSMUSG00000058351	Smim4	protein_coding	109.905	88.2318	96.0888	90.637	91.2129	126.882	129.323	124.181	132.683	0.441102	0.129284	3.41189	0.000645135	0.00671914
chr7:141269083-141276786	ENSMUSG00000048572	Tmem252	protein_coding	972.166	936.237	719.465	972.983	644.75	1153.21	929.111	1213.31	1208.26	0.420176	0.123228	3.40976	0.000650212	0.00676711
chr10:127747276-127751732	ENSMUSG00000042599	Kdm7a	protein_coding	437.255	469.589	484.047	520.89	458.747	404.141	374.213	382.721	403.694	-0.291491	0.0854929	-3.40953	0.000650749	0.00676779
chr16:18239784-18248732	ENSMUSG00000022193	Psmb5	protein_coding	91.892	107.839	98.491	103.741	127.877	78.9486	65.1203	71.2512	81.8681	-0.493651	0.144819	-3.40875	0.000652611	0.00678224
chr8:121949750-122029258	ENSMUSG00000027582	Zgpat	protein_coding	236.074	269.597	287.065	256.623	257.542	229.327	181.603	203.575	203.259	-0.362958	0.106491	-3.40835	0.000653562	0.00678721
chr6:83119044-83121559	ENSMUSG00000076435	Acsf2	protein_coding	459.237	282.342	288.266	429.161	454.276	730.274	470.517	447.865	571.195	0.52147	0.153034	3.40755	0.000655499	0.0068024
chr4:149328416-149426749	ENSMUSG00000020109	Dnajb12	protein_coding	882.938	731.343	829.967	797.169	834.33	920.127	936.449	1051.46	962.656	0.268251	0.0787494	3.40638	0.000658299	0.00682652
chr7:30539134-30552299	ENSMUSG00000040813	Tex264	protein_coding	598.71	585.271	523.684	514.338	532.97	627.829	633.777	682.993	688.821	0.276767	0.081298	3.40435	0.000663215	0.00687254
chr5:65760991-65764379	ENSMUSG00000028293	Slc35a1	protein_coding	285.771	359.79	353.126	297.027	289.735	266.921	254.061	245.308	220.197	-0.369638	0.108639	-3.40242	0.00066791	0.0069162
chr8:3493138-3497208	ENSMUSG00000021823	Vcl	protein_coding	475.363	482.334	539.298	532.902	546.383	407.901	408.149	429.543	456.391	-0.291431	0.0856809	-3.40135	0.000670546	0.00693848
chr2:71745616-71858416	ENSMUSG00000021832	Psmc6	protein_coding	625.624	649.974	678.627	739.292	686.78	542.301	578.745	524.205	605.071	-0.280044	0.0823669	-3.39996	0.000673947	0.00696865
chr11:69666936-69672423	ENSMUSG00000057411	Fam173a	protein_coding	118.682	130.387	70.8655	87.361	87.636	143.799	127.489	147.592	154.326	0.51567	0.15182	3.39659	0.000682323	0.00705018
chr11:88339382-88718513	ENSMUSG00000024740	Ddb1	protein_coding	2929.33	2971.45	2963.14	3449.67	3524.22	2789.52	2428.71	2513.13	2794.81	-0.283366	0.083468	-3.3949	0.00068653	0.00708855
chr12:30584426-30591215	ENSMUSG00000022371	Col14a1	protein_coding	333.508	403.905	475.639	323.236	413.141	297.937	174.266	228.004	351.939	-0.526492	0.155112	-3.39427	0.00068811	0.00709976
chr11:120232947-120292296	ENSMUSG00000039230	Tbcd	protein_coding	360.699	397.043	371.143	410.596	422.978	337.411	300.838	324.702	320.885	-0.306934	0.0904428	-3.39369	0.000689587	0.00710988
chr17:33759992-33761870	ENSMUSG00000031985	Gnpat	protein_coding	621.047	724.481	677.426	651.931	661.741	545.121	552.147	585.277	570.254	-0.261418	0.0770402	-3.39326	0.00069066	0.00711583
chr1:21240589-21265661	ENSMUSG00000033813	Tcea1	protein_coding	91.4518	116.662	102.094	107.017	109.098	77.0688	85.2985	72.269	62.1068	-0.484732	0.142936	-3.39126	0.000695728	0.00716291
chr5:124116089-124118196	ENSMUSG00000040268	Plekha1	protein_coding	1056.7	1087.21	1178.29	1190.29	1133.01	999.075	975.888	900.818	989.004	-0.239951	0.0708045	-3.38892	0.000701694	0.00721398
chr8:119344488-119348922	ENSMUSG00000041935	AW549877	protein_coding	880.345	815.654	1094.21	953.326	1060.57	779.147	789.699	776.638	773.512	-0.314769	0.092877	-3.38909	0.000701245	0.00721398
chr4:137741733-137796384	ENSMUSG00000017781	Pitpna	protein_coding	1022.98	948.982	920.05	942.406	886.196	1133.48	1019.91	1085.05	1247.78	0.269568	0.0795609	3.3882	0.000703526	0.00722763
chr11:102436981-102447682	ENSMUSG00000037490	Slc2a12	protein_coding	115.407	134.308	187.373	116.845	121.617	103.385	98.1391	71.2512	90.3372	-0.52548	0.155174	-3.38638	0.0007082	0.00726981
chr1:132298626-132307357	ENSMUSG00000042712	Tceal9	protein_coding	359.295	325.477	331.506	300.303	326.399	403.202	409.066	388.828	389.579	0.29638	0.0875274	3.38614	0.000708844	0.00726981
chr12:101968090-101977068	ENSMUSG00000061046	Haghl	protein_coding	87.5729	103.917	112.904	103.741	95.6842	71.4296	71.5406	65.1439	76.222	-0.479446	0.141596	-3.38602	0.000709151	0.00726981
chr3:89377644-89394776	ENSMUSG00000037736	Limch1	protein_coding	976.333	884.278	960.888	772.052	879.042	1054.53	1080.45	997.516	1181.91	0.29165	0.0861423	3.38568	0.000710033	0.00727366
chr1:177442351-177450764	ENSMUSG00000024048	Myl12a	protein_coding	889.163	843.104	785.526	787.341	818.234	890.991	1031.84	983.266	973.007	0.253603	0.0749212	3.38493	0.000711976	0.00728836
chr3:108902805-108911727	ENSMUSG00000028639	Ybx1	protein_coding	2177.26	2054.82	1758.42	1928.49	2061.23	2366.58	2219.59	2283.09	2745.88	0.288671	0.0852894	3.38461	0.0007128	0.0072916
chr17:78377885-78418131	ENSMUSG00000033032	Afap1l1	protein_coding	240.755	278.42	239.021	277.371	312.986	197.371	174.266	244.29	202.318	-0.405808	0.120015	-3.3813	0.000721438	0.0073747
chr5:124328089-124341844	ENSMUSG00000039990	Edrf1	protein_coding	245.901	264.695	282.261	259.899	306.726	208.65	196.278	209.682	239.017	-0.360488	0.10662	-3.38105	0.000722105	0.00737627
chr15:89155549-89171120	ENSMUSG00000039294	BC017643	protein_coding	105.845	132.348	115.307	129.949	118.935	86.4675	84.3813	82.4478	96.9243	-0.451038	0.133525	-3.37794	0.00073031	0.00745477
chr11:113043895-113201838	ENSMUSG00000022108	Itm2b	protein_coding	12100.8	11735.8	10909.7	11115.6	11272.8	13074.4	12231.6	12825.2	13640.9	0.197402	0.0584433	3.37766	0.000731053	0.00745615
chr9:62419492-62537044	ENSMUSG00000037111	Setd7	protein_coding	600.291	444.1	484.047	628.999	536.547	658.844	651.203	663.654	734.931	0.349491	0.103476	3.3775	0.000731484	0.00745615
chr10:88730858-88744094	ENSMUSG00000023094	Msrb2	protein_coding	145.557	198.031	175.362	139.778	164.541	116.543	120.152	121.127	128.919	-0.432853	0.128177	-3.37699	0.000732825	0.00746452
chr8:33599625-33619441	ENSMUSG00000025572	Tmc6	protein_coding	241.503	280.381	251.032	281.739	275.427	229.327	210.953	192.378	210.787	-0.346978	0.102772	-3.3762	0.000734957	0.00748093
chr19:10041548-10059671	ENSMUSG00000031333	Abcb7	protein_coding	331.525	351.947	396.366	382.204	355.015	281.959	295.334	265.665	323.708	-0.327521	0.0970611	-3.37438	0.000739833	0.00752522
chr2:5896115-5942792	ENSMUSG00000019718	L3hypdh	protein_coding	275.211	293.126	324.3	282.831	358.592	261.282	234.8	196.45	250.309	-0.386079	0.114444	-3.37352	0.000742137	0.00754331
chr1:91540544-91559589	ENSMUSG00000020362	Cnot6	protein_coding	569.696	582.33	694.241	579.858	667.106	518.805	498.033	485.526	531.672	-0.297076	0.0880906	-3.37239	0.00074518	0.00756352
chr2:101950203-102186385	ENSMUSG00000031960	Aars	protein_coding	805.8	884.278	964.491	848.493	828.07	765.989	702.566	729.816	722.698	-0.261071	0.0774119	-3.37248	0.000744933	0.00756352
chr7:130577438-130764785	ENSMUSG00000023021	Cers5	protein_coding	269.854	312.733	305.082	278.463	315.668	241.545	256.813	219.861	228.666	-0.336554	0.099854	-3.37046	0.00075042	0.00761133
chr2:30889471-30929863	ENSMUSG00000031826	Usp10	protein_coding	912.389	719.579	805.944	787.341	901.398	1014.11	963.964	920.158	1186.62	0.327365	0.0971849	3.36848	0.000755842	0.00766091
chr18:31931325-31958619	ENSMUSG00000027411	Vps16	protein_coding	230.905	269.597	255.836	268.635	252.177	223.688	198.113	174.056	205.141	-0.359252	0.106691	-3.36722	0.000759302	0.00769054
chr7:25267704-25294159	ENSMUSG00000020051	Pah	protein_coding	6899.69	9081.99	10031.7	6289.99	6682.69	5447.45	5533.39	5268.52	6861.86	-0.428674	0.127333	-3.36657	0.000761106	0.00770338
chr6:116650609-116652794	ENSMUSG00000031451	Gas6	protein_coding	3451.18	4257.67	3950.45	3696.46	3410.65	3344.98	3089.09	3208.34	2651.77	-0.302767	0.0899817	-3.36477	0.000766088	0.00774834
chr10:128917882-128924035	ENSMUSG00000041355	Ssr2	protein_coding	526.587	480.373	440.807	453.185	516.873	567.678	561.319	588.331	604.13	0.28154	0.0836807	3.36446	0.000766943	0.00775153
chr18:34937414-34954357	ENSMUSG00000026767	Mindy3	protein_coding	352.709	372.534	414.383	398.584	379.16	313.914	299.003	329.791	314.298	-0.300667	0.0894733	-3.3604	0.000778283	0.0078606
chrX:170009659-170019281	ENSMUSG00000039349	C130074G19Rik	protein_coding	2720.07	2319.52	2115.15	2557.49	2757.85	3088.39	2872.63	2887.71	3161.8	0.28809	0.0857468	3.35977	0.00078007	0.00787311
chr15:81848270-81858326	ENSMUSG00000034748	Sirt6	protein_coding	83.0284	62.7426	73.2677	61.1527	71.5396	97.7458	108.228	92.6265	96.9243	0.488039	0.145277	3.35937	0.000781192	0.00787889
chr12:78398135-78400540	ENSMUSG00000022617	Chkb	protein_coding	365.948	308.811	271.451	354.904	345.178	437.037	380.633	418.346	411.223	0.339977	0.101223	3.3587	0.000783096	0.00789255
chr1:120113280-120121078	ENSMUSG00000028618	Tmem59	protein_coding	2206.97	2134.23	2008.26	1920.85	2064.81	2215.26	2438.8	2406.25	2467.34	0.22333	0.0665405	3.3563	0.000789929	0.00795583
chr18:24009702-24020810	ENSMUSG00000004270	Lpcat3	protein_coding	1155.17	926.434	916.447	1124.77	1149.1	1208.66	1329.92	1272.34	1313.65	0.301048	0.0897265	3.35517	0.000793162	0.00797208
chr18:60593973-60660142	ENSMUSG00000031145	Prickle3	protein_coding	101.69	88.2318	66.061	88.453	90.3187	120.303	123.82	114.002	122.332	0.462867	0.137944	3.35547	0.000792311	0.00797208
chr12:59043092-59061472	ENSMUSG00000032307	Ube2q2	protein_coding	236.509	288.224	265.445	279.555	244.129	214.289	195.361	230.039	175.028	-0.374938	0.11175	-3.35515	0.000793209	0.00797208
chr16:56032609-56037819	ENSMUSG00000024083	Pja2	protein_coding	902.145	937.218	1002.93	1018.85	960.418	834.599	872.246	792.924	797.979	-0.241062	0.0718848	-3.35345	0.00079811	0.00801573
chr4:47474658-47483242	ENSMUSG00000035772	Mrps2	protein_coding	425.749	419.591	411.981	329.788	329.976	469.932	453.091	483.49	508.147	0.341079	0.101746	3.35227	0.000801532	0.00804447
chr9:120492232-120495330	ENSMUSG00000028221	Tmem55a	protein_coding	401.336	347.045	371.143	350.536	372.9	449.255	436.581	456.007	427.22	0.283436	0.0845914	3.35065	0.000806219	0.00808586
chr9:69989466-70008317	ENSMUSG00000026278	Bok	protein_coding	66.0443	99.0157	98.491	60.0607	73.328	57.3317	51.3625	53.9473	34.8175	-0.590148	0.176222	-3.3489	0.000811339	0.00813152
chr2:50279881-50296801	ENSMUSG00000021357	Exoc2	protein_coding	306.296	297.047	347.121	358.18	373.794	280.079	274.239	255.486	264.425	-0.3368	0.100627	-3.34703	0.000816837	0.00817692
chr3:40744495-40796103	ENSMUSG00000039158	Akna	protein_coding	77.1806	62.7426	50.4466	73.1648	50.9719	119.363	103.642	74.3048	82.8091	0.559803	0.167257	3.34697	0.000817008	0.00817692
chr11:70844778-70943105	ENSMUSG00000032705	Exd2	protein_coding	257.398	336.261	283.462	274.095	271.85	211.469	241.22	230.039	210.787	-0.359333	0.107414	-3.34531	0.000821898	0.00822013
chr2:108948806-108950233	ENSMUSG00000024725	Ostf1	protein_coding	568.327	664.679	600.555	583.134	649.221	521.624	487.944	543.545	495.914	-0.276944	0.0828542	-3.34254	0.000830142	0.00829679
chr15:76715276-76723845	ENSMUSG00000034560	Washc4	protein_coding	279.848	280.381	339.914	326.512	310.303	258.463	231.131	248.361	243.722	-0.334743	0.100155	-3.34227	0.000830971	0.00829931
chr8:18690263-18741562	ENSMUSG00000047193	Dync2h1	protein_coding	389.995	464.687	454.019	429.161	396.15	339.291	372.378	360.327	303.947	-0.323153	0.0967331	-3.34066	0.000835783	0.00834156
chr11:77982754-78030539	ENSMUSG00000072235	Tuba1a	protein_coding	63.5536	98.0353	103.295	51.3246	70.6453	52.6324	41.2734	36.6435	54.5787	-0.614156	0.183874	-3.34009	0.000837498	0.00835287
chr12:59066884-59073998	ENSMUSG00000037210	Fam193a	protein_coding	664.423	592.133	560.918	604.975	632.231	673.882	773.189	694.19	783.864	0.279201	0.0836821	3.33645	0.000848552	0.00845724
chrX:134601179-134607060	ENSMUSG00000041144	Dnah7b	protein_coding	89.4071	91.1728	109.301	119.029	105.521	68.6101	79.7953	71.2512	70.576	-0.479031	0.143584	-3.33624	0.000849199	0.00845781
chr2:155819832-155826925	ENSMUSG00000030595	Nfkbib	protein_coding	204.417	185.287	154.943	196.562	165.435	218.048	229.297	226.986	258.778	0.379356	0.113761	3.33469	0.000853959	0.00849932
chr2:164497520-164508301	ENSMUSG00000025260	Hsd17b10	protein_coding	607.345	546.057	524.885	551.466	577.682	621.25	681.471	697.244	658.709	0.262309	0.078716	3.33234	0.000861174	0.00856519
chr12:98676741-98737405	ENSMUSG00000029767	Calu	protein_coding	902.773	1032.31	968.094	943.498	991.717	765.049	808.042	895.729	817.74	-0.252934	0.0759099	-3.33203	0.00086216	0.00856906
chr7:4137039-4148177	ENSMUSG00000033713	Foxn3	protein_coding	863.458	748.009	785.526	834.297	769.05	909.788	959.378	882.497	1019.12	0.257854	0.0774095	3.33103	0.000865239	0.00859371
chr8:64718139-64733792	ENSMUSG00000096929	A330023F24Rik	processed_transcript	277.918	294.106	323.098	387.664	267.379	227.447	235.717	243.272	244.663	-0.384903	0.115594	-3.32979	0.000869115	0.00862623
chr4:116702279-116708406	ENSMUSG00000032745	Gpbp1	protein_coding	633.26	720.56	709.856	674.863	663.529	558.279	564.988	555.759	618.245	-0.2597	0.0780321	-3.32812	0.000874337	0.00867207
chr18:49832670-49965473	ENSMUSG00000040843	Tiprl	protein_coding	303.256	327.438	368.741	311.223	372.006	217.109	254.061	280.933	294.537	-0.371021	0.111573	-3.32537	0.000883009	0.00875203
chr2:60598292-60722643	ENSMUSG00000028560	Usp1	protein_coding	226.672	251.951	254.635	270.819	253.071	217.109	205.45	198.485	161.854	-0.368383	0.110796	-3.32488	0.000884576	0.00876109
chr16:4726361-4766742	ENSMUSG00000031861	Lpar2	protein_coding	178.482	121.564	117.709	157.25	181.532	243.425	196.278	172.021	238.076	0.482123	0.145013	3.3247	0.000885144	0.00876109
chr7:45470987-45488805	ENSMUSG00000003099	Ppp5c	protein_coding	765.562	657.817	649.8	687.968	758.319	807.343	795.202	845.853	922.192	0.278775	0.0838837	3.32335	0.000889424	0.00879739
chr13:100496507-100552718	ENSMUSG00000041915	Ammecr1l	protein_coding	491.048	432.336	433.601	435.713	471.267	510.346	550.313	553.723	541.082	0.270184	0.0813235	3.32233	0.000892687	0.00882358
chr16:38892671-39027159	ENSMUSG00000042203	Tbc1d22b	protein_coding	447.447	396.063	411.981	385.48	414.929	454.894	513.625	491.633	510.97	0.281634	0.0848394	3.31962	0.000901414	0.00890371
chr7:29893333-29906572	ENSMUSG00000030881	Arfip2	protein_coding	409.052	433.316	451.617	479.393	446.228	338.351	376.964	353.202	393.343	-0.29423	0.0886447	-3.31921	0.000902734	0.00891061
chr3:138260991-138290698	ENSMUSG00000100075	1700018L02Rik	antisense_RNA	41.8285	20.5874	25.2233	37.1284	38.4525	52.6324	54.1141	51.9116	54.5787	0.614724	0.185282	3.31778	0.000907358	0.0089501
chr16:20516982-20532520	ENSMUSG00000025016	Tm9sf3	protein_coding	2328.52	2348.93	2737.33	2507.26	2457.38	2188.94	2120.54	2084.61	2183.15	-0.222461	0.0670942	-3.31566	0.000914284	0.00901223
chr4:49584506-49597876	ENSMUSG00000090257	Gm4524	antisense_RNA	150.866	182.346	195.781	186.734	141.291	112.784	144.916	116.038	127.037	-0.439187	0.132531	-3.31386	0.000920178	0.0090641
chr3:95129536-95134011	ENSMUSG00000045667	Smtnl2	protein_coding	315.006	265.676	261.842	255.531	317.457	326.133	386.136	344.041	363.231	0.342422	0.103361	3.31287	0.000923429	0.00908989
chr11:85832551-85841948	ENSMUSG00000024170	Telo2	protein_coding	96.799	104.898	123.714	111.385	117.146	73.3094	87.1328	70.2333	86.5732	-0.462531	0.139678	-3.31142	0.000928252	0.0091311
chr5:122421693-122444912	ENSMUSG00000014592	Camta1	protein_coding	178.2	150.974	158.546	153.974	154.704	199.251	198.113	208.664	201.377	0.3599	0.108694	3.31114	0.000929161	0.00913378
chr18:67404767-67449166	ENSMUSG00000035540	Gc	protein_coding	1535.21	1080.35	1071.39	1368.29	1691.91	1962.44	1704.13	1663.21	1739.93	0.401746	0.121392	3.3095	0.000934636	0.00918131
chr3:116513070-116549981	ENSMUSG00000040721	Zfhx2	protein_coding	197.516	154.896	160.949	182.366	183.32	231.206	219.208	240.218	207.964	0.36873	0.111424	3.30926	0.000935435	0.00918288
chr8:107069400-107096547	ENSMUSG00000025571	Tnrc6c	protein_coding	746.6	624.485	730.275	674.863	682.308	788.546	854.819	783.763	833.737	0.25861	0.0781772	3.308	0.000939644	0.00921789
chr2:25557847-25562082	ENSMUSG00000001065	Zfp276	protein_coding	159.753	211.756	207.792	162.71	164.541	126.882	131.158	116.038	157.149	-0.43797	0.13248	-3.30593	0.000946617	0.00927605
chr18:38296635-38317847	ENSMUSG00000002980	Bcam	protein_coding	1504.66	1796.01	1589.07	1517.9	1663.29	1398.52	1348.27	1457.6	1266.6	-0.25552	0.0772932	-3.30586	0.000946866	0.00927605
chr11:53259814-53300457	ENSMUSG00000006360	Crip1	protein_coding	43.6262	34.3124	24.0222	42.5885	26.8273	64.8506	55.9485	46.8222	53.6377	0.608296	0.184187	3.3026	0.000957914	0.00934601
chr16:31948513-31961781	ENSMUSG00000028521	Slc35d1	protein_coding	750.99	657.817	671.42	691.244	711.819	751.891	836.475	860.103	827.15	0.25258	0.0764763	3.30272	0.000957521	0.00934601
chr6:86365646-86370058	ENSMUSG00000037166	Ppp1r14a	protein_coding	26.1813	22.5481	13.2122	14.1962	19.6734	42.2939	29.35	30.5362	37.6405	0.67117	0.203204	3.30294	0.000956782	0.00934601
chr11:96953341-96982959	ENSMUSG00000040811	Eml2	protein_coding	222.291	282.342	231.814	242.427	247.706	205.83	194.444	189.325	184.438	-0.353379	0.10698	-3.30323	0.00095579	0.00934601
chr8:83566671-83571626	ENSMUSG00000066043	Phactr4	protein_coding	1245.57	1017.61	1103.82	1260.18	1142.84	1322.39	1334.51	1379.22	1403.99	0.257361	0.0779232	3.30276	0.000957397	0.00934601
chr7:79735957-79743131	ENSMUSG00000096687	Mfsd4b4	protein_coding	54.8475	67.6444	67.2621	69.8888	67.0683	31.9554	55.0313	36.6435	43.2866	-0.566204	0.171426	-3.30291	0.000956864	0.00934601
chr15:32240565-32244662	ENSMUSG00000005656	Snx6	protein_coding	727.734	805.85	816.754	820.101	801.243	656.965	531.052	648.386	741.518	-0.314914	0.0953813	-3.30163	0.00096124	0.00937209
chr8:46739732-46847458	ENSMUSG00000035203	Epn1	protein_coding	1962.61	1846	1758.42	1795.27	1820.68	2020.71	1987.55	2188.43	2283.84	0.22579	0.0684081	3.30063	0.000964691	0.00939935
chr8:70131333-70133749	ENSMUSG00000002326	Gmpr2	protein_coding	54.0311	47.0569	81.6754	72.0728	69.7511	37.5945	34.8531	47.8401	41.4046	-0.584646	0.177153	-3.30023	0.000966055	0.00940626
chr7:34912379-35044708	ENSMUSG00000006800	Sulf2	protein_coding	325.695	270.577	236.619	315.591	310.303	343.99	363.206	364.399	400.871	0.351098	0.106398	3.29987	0.00096731	0.00940661
chr2:155278243-155357430	ENSMUSG00000032398	Snapc5	protein_coding	197.337	186.267	153.742	163.802	179.743	222.748	221.042	219.861	231.489	0.358933	0.108773	3.29984	0.000967403	0.00940661
chr8:84670483-84687862	ENSMUSG00000006418	Rnf114	protein_coding	526.897	581.349	608.963	579.858	563.374	484.03	463.18	411.221	523.203	-0.295211	0.0894997	-3.29845	0.000972192	0.00944679
chr18:39410545-39491301	ENSMUSG00000006498	Ptbp1	protein_coding	1240.91	1121.52	1160.27	1088.74	1194.71	1370.32	1344.6	1259.11	1387.99	0.226101	0.0685591	3.29791	0.00097409	0.00945882
chr13:49187485-49196244	ENSMUSG00000039804	Ncoa5	protein_coding	344.47	416.65	407.176	369.1	343.39	302.636	297.169	317.577	302.065	-0.315094	0.0955617	-3.29729	0.000976239	0.00947328
chr2:70661576-70712636	ENSMUSG00000040147	Maob	protein_coding	159.373	93.1335	82.8766	126.673	167.224	201.131	199.03	277.88	127.037	0.598298	0.181545	3.29558	0.000982171	0.0095244
chr14:48446124-48524246	ENSMUSG00000086844	B230206H07Rik	processed_transcript	57.6262	49.998	24.0222	48.0485	49.1834	81.7681	67.8719	61.0724	79.0451	0.587293	0.178243	3.2949	0.000984583	0.00954134
chrX:75785654-75875182	ENSMUSG00000031822	Gse1	protein_coding	260.495	187.247	207.792	262.083	238.763	299.817	303.589	315.541	269.13	0.376404	0.114316	3.29266	0.000992452	0.00961111
chr12:84773251-84775088	ENSMUSG00000069520	Tmem19	protein_coding	1059.22	1078.39	1180.69	1171.73	1321.69	894.75	985.06	1069.79	771.63	-0.333369	0.101284	-3.29143	0.000996812	0.00964682
chr6:136612070-136661928	ENSMUSG00000028024	Enpep	protein_coding	1456.15	1544.06	1652.73	1541.92	1520.22	1303.59	1334.51	1367	1385.17	-0.210186	0.0638631	-3.29119	0.000997643	0.00964836
chr11:17182107-17233796	ENSMUSG00000000827	Tpd52l2	protein_coding	314.058	404.886	356.73	327.604	336.236	292.298	272.405	224.95	297.36	-0.363186	0.11046	-3.28795	0.0010092	0.00974421
chr10:80329953-80336441	ENSMUSG00000020251	Glt8d2	protein_coding	20.6495	27.4499	46.8433	19.6562	21.4619	12.2182	11.0063	15.2681	11.2922	-0.704408	0.214257	-3.28767	0.00101019	0.00974421
chr5:137294629-137295665	ENSMUSG00000040502	March9	protein_coding	164.106	148.033	135.725	124.489	140.396	231.206	168.763	162.86	201.377	0.429551	0.130635	3.28818	0.00100838	0.00974421
chr7:122965686-123002557	ENSMUSG00000107390	Gm43323	TEC	118.229	104.898	111.703	91.729	85.8475	128.761	139.413	152.681	130.801	0.437959	0.133213	3.28765	0.00101027	0.00974421
chr3:32510259-32520833	ENSMUSG00000037894	H2afz	protein_coding	56.0796	61.7622	62.4577	79.7169	70.6453	46.9932	44.9422	40.715	41.4046	-0.542811	0.16512	-3.28737	0.00101127	0.00974728
chr3:31095058-31122577	ENSMUSG00000024597	Slc12a2	protein_coding	475.702	578.408	611.365	472.841	481.998	434.217	363.206	432.596	430.984	-0.344887	0.104954	-3.28608	0.00101591	0.00978548
chr15:75894796-75909556	ENSMUSG00000028238	Atp6v0d2	protein_coding	465.431	394.102	402.372	377.836	446.228	595.874	480.606	445.829	580.605	0.351132	0.10687	3.2856	0.00101765	0.00979567
chr5:135168283-135181855	ENSMUSG00000028990	Lzic	protein_coding	67.4117	89.2121	85.2788	81.9009	69.7511	60.1513	54.1141	50.8937	47.9916	-0.515853	0.157037	-3.2849	0.00102017	0.00981337
chr5:75574916-75656722	ENSMUSG00000029556	Hnf1a	protein_coding	552.779	474.491	474.438	540.546	501.671	588.355	639.28	634.135	569.313	0.276534	0.0842537	3.28216	0.00103017	0.00990286
chr6:6557294-6578663	ENSMUSG00000056666	Retsat	protein_coding	2765.88	1955.8	1963.81	2759.51	2563.8	3748.18	3102.85	2383.86	3649.25	0.430802	0.131287	3.28138	0.001033	0.00992348
chr11:62879455-62916780	ENSMUSG00000087336	Gm15860	antisense_RNA	29.0952	18.6267	18.0166	28.3923	13.4137	27.256	42.1906	39.6971	45.1686	0.66722	0.20341	3.28018	0.00103742	0.00995928
chr6:21771395-21852515	ENSMUSG00000063787	Chchd1	protein_coding	109.366	89.2121	76.871	101.557	94.7899	130.641	122.903	139.449	119.509	0.441992	0.13476	3.27985	0.00103862	0.0099641
chr11:80158861-80177629	ENSMUSG00000044475	Ascc1	protein_coding	402.212	381.357	339.914	326.512	379.16	464.293	484.275	423.436	418.751	0.309549	0.0943945	3.27931	0.0010406	0.00997639
chr10:20148471-20281590	ENSMUSG00000074064	Mlycd	protein_coding	307.949	346.065	335.11	324.328	388.996	317.674	240.303	263.629	247.486	-0.359447	0.109625	-3.27888	0.00104221	0.0099852
chr16:57121714-57154530	ENSMUSG00000037257	Aagab	protein_coding	315.368	383.318	318.294	346.168	361.275	305.456	264.15	266.683	277.599	-0.322963	0.0985146	-3.27832	0.00104425	0.00999806
chr11:117076790-117078955	ENSMUSG00000039117	Taf4	protein_coding	369.222	311.752	329.104	324.328	355.015	400.382	391.639	427.507	414.046	0.292221	0.0891452	3.27804	0.00104531	0.0100015
chr12:70453095-70468040	ENSMUSG00000014418	Hps5	protein_coding	729.581	754.872	922.452	816.825	729.703	641.927	686.974	640.243	643.653	-0.287925	0.0878841	-3.27619	0.00105218	0.0100606
chr4:115088708-115093899	ENSMUSG00000030530	Furin	protein_coding	3667.18	2948.9	2918.7	3462.77	3797.86	3954.95	4019.12	4291.36	3943.78	0.290537	0.0886887	3.27591	0.0010532	0.0100636
chr3:98013527-98150361	ENSMUSG00000003051	Elf3	protein_coding	208.882	247.049	264.244	231.507	207.465	182.334	183.438	190.342	164.677	-0.36736	0.112174	-3.27491	0.00105697	0.0100929
chr19:9982703-9985092	ENSMUSG00000029657	Hsph1	protein_coding	1875.3	2590.09	2428.64	1891.36	1797.43	1679.54	1303.32	1365.99	1946.01	-0.42242	0.12903	-3.27382	0.00106105	0.0101184
chr4:106483456-106492283	ENSMUSG00000037788	Vopp1	protein_coding	142.648	195.09	178.965	151.79	139.502	117.483	108.228	122.145	127.978	-0.432564	0.132123	-3.27396	0.00106053	0.0101184
chr10:128377115-128408704	ENSMUSG00000023259	Slc26a6	protein_coding	80.8653	98.0353	97.2899	103.741	93.8957	52.6324	78.8781	76.3405	46.1096	-0.527289	0.161072	-3.27362	0.0010618	0.0101188
chr5:115506676-115555987	ENSMUSG00000029111	Nelfa	protein_coding	187.295	171.562	146.535	169.262	161.858	208.65	217.374	219.861	203.259	0.358548	0.109557	3.27272	0.00106519	0.0101444
chr8:71469199-71476098	ENSMUSG00000027479	Mapre1	protein_coding	816.19	753.892	760.302	741.476	747.588	872.194	923.608	859.086	871.378	0.226065	0.0690871	3.27218	0.00106721	0.0101569
chr5:35893319-36003923	ENSMUSG00000021366	Hivep1	protein_coding	542.889	490.177	504.466	500.141	461.43	574.257	652.121	551.688	608.835	0.277693	0.0848926	3.27111	0.00107126	0.010182
chr17:36255645-36258069	ENSMUSG00000030541	Idh2	protein_coding	3218.98	3432.22	3184.14	3516.28	3816.64	2867.52	2895.56	2903.99	3135.45	-0.234859	0.0717973	-3.27114	0.00107115	0.010182
chr7:80325292-80341005	ENSMUSG00000024947	Men1	protein_coding	388.369	363.711	326.702	338.524	353.227	395.683	412.734	471.276	445.099	0.302014	0.092346	3.27046	0.00107371	0.0101985
chr7:7114690-7121488	ENSMUSG00000068742	Cry2	protein_coding	386.53	375.475	311.087	346.168	338.919	400.382	444.836	464.15	411.223	0.308621	0.0943789	3.27002	0.00107538	0.0102076
chr4:129676355-129696838	ENSMUSG00000044018	Mrpl50	protein_coding	698.457	646.053	631.784	621.355	634.019	725.575	750.26	729.816	848.793	0.260585	0.0796955	3.26976	0.00107639	0.0102105
chr1:171113918-171126967	ENSMUSG00000020368	Canx	protein_coding	5598.28	5999.76	6317.84	5820.42	5749.1	5252.9	5041.78	5235.94	5368.48	-0.189122	0.0578445	-3.2695	0.00107739	0.0102132
chr4:40736542-40757923	ENSMUSG00000061578	Ksr2	protein_coding	221.114	197.051	212.596	176.906	184.214	234.026	261.399	264.647	238.076	0.350601	0.107266	3.26852	0.00108112	0.0102417
chr10:81292963-81319973	ENSMUSG00000020357	Flt4	protein_coding	260.356	199.012	255.836	245.703	206.57	286.658	279.742	293.148	316.18	0.354194	0.108416	3.267	0.00108695	0.0102902
chr12:21390071-21417637	ENSMUSG00000069601	Ank3	protein_coding	2932.44	2485.2	2692.89	2730.03	2853.53	3044.22	3129.44	3067.87	3456.34	0.232126	0.0710818	3.26562	0.00109223	0.0103334
chr11:60864452-60879272	ENSMUSG00000020471	Pold2	protein_coding	112.547	88.2318	93.6865	100.465	95.6842	124.062	129.323	134.359	134.565	0.42128	0.129017	3.2653	0.00109349	0.0103385
chr12:75818134-76110926	ENSMUSG00000039033	Tasp1	protein_coding	74.8347	93.1335	109.301	82.9929	76.0108	57.3317	65.1203	62.0903	52.6967	-0.509866	0.156167	-3.26487	0.00109515	0.0103473
chr17:36029773-36032855	ENSMUSG00000037134	Prmt9	protein_coding	138.914	145.092	168.155	171.446	154.704	115.603	123.82	112.984	119.509	-0.397319	0.121704	-3.26463	0.00109606	0.0103491
chr18:35118888-35254773	ENSMUSG00000046562	Unc119b	protein_coding	1087.16	1218.58	1202.31	1211.04	1177.72	1024.45	881.417	860.103	1121.69	-0.293046	0.0897732	-3.2643	0.00109736	0.0103546
chr15:76347040-76351111	ENSMUSG00000025068	Gsto1	protein_coding	675.493	564.683	550.108	609.343	659.952	798.884	708.986	657.547	854.44	0.321719	0.0985817	3.26348	0.00110053	0.0103777
chr5:110176701-110226470	ENSMUSG00000001270	Ckb	protein_coding	377.958	400.964	487.65	436.805	374.688	301.696	358.62	321.648	341.588	-0.33617	0.103024	-3.26304	0.00110225	0.0103871
chr16:5007288-5008309	ENSMUSG00000040479	Dgkz	protein_coding	735.531	817.614	835.972	760.04	782.464	672.942	701.649	671.797	641.771	-0.241657	0.0740658	-3.26273	0.00110345	0.0103916
chr6:17281185-17289115	ENSMUSG00000106106	CT010467.1	rRNA	177241	175550	142968	157573	166844	198168	186052	179446	211327	0.260164	0.0797466	3.26239	0.00110478	0.0103972
chr2:115863064-116065839	ENSMUSG00000040740	Slc25a34	protein_coding	354	270.577	227.01	347.26	353.227	447.375	374.213	402.06	410.282	0.404792	0.124107	3.26162	0.00110776	0.0104185
chr10:128395931-128401229	ENSMUSG00000031996	Aplp2	protein_coding	6080.05	5539.98	5495.08	5811.69	5751.78	6011.37	6676.21	6784.13	6570.15	0.200347	0.0614296	3.26141	0.00110859	0.0104194
chr17:3076578-3084183	ENSMUSG00000079477	Rab7	protein_coding	1815.77	1617.58	1703.17	1690.43	1716.06	1832.73	1937.1	1988.93	2040.12	0.208554	0.0639716	3.2601	0.00111371	0.0104607
chr10:69209762-69213098	ENSMUSG00000030096	Slc6a6	protein_coding	6658.2	3522.41	3717.43	5766.91	6658.54	7173.04	8715.12	8778.14	8933.97	0.596306	0.182945	3.25948	0.00111617	0.0104769
chr11:109649405-109669656	ENSMUSG00000045691	Thtpa	protein_coding	68.6373	80.389	67.2621	93.913	92.1072	41.354	60.5344	58.0188	55.5197	-0.52997	0.162612	-3.25911	0.00111762	0.0104837
chr19:8871559-8875663	ENSMUSG00000062006	Rpl34	protein_coding	202.8	203.913	154.943	145.238	182.426	263.162	221.042	211.718	239.958	0.403527	0.123841	3.25842	0.00112035	0.0105025
chr9:74110356-74283308	ENSMUSG00000037075	Rnf139	protein_coding	346.342	395.082	368.741	390.94	376.477	307.335	299.92	334.881	297.36	-0.292695	0.0898675	-3.25697	0.0011261	0.0105494
chr10:7589800-7625483	ENSMUSG00000031820	Babam1	protein_coding	585.976	580.369	490.053	513.246	526.71	647.566	597.089	676.886	655.886	0.275183	0.0844995	3.25662	0.00112747	0.0105554
chr18:77773729-77782869	ENSMUSG00000026181	Ppm1f	protein_coding	249.247	292.145	271.451	290.475	262.014	224.627	209.119	211.718	232.43	-0.326204	0.100236	-3.25434	0.00113654	0.0106334
chr7:30321406-30323895	ENSMUSG00000025968	Ndufs1	protein_coding	1882.4	2185.21	2052.7	1888.09	2030.83	1762.24	1603.24	1715.12	1821.8	-0.234398	0.0720453	-3.25347	0.00114003	0.0106537
chr10:95547007-95564146	ENSMUSG00000047648	Fbxo30	protein_coding	193.432	225.481	229.412	210.758	220.878	141.919	167.845	151.663	199.495	-0.388148	0.119304	-3.25343	0.0011402	0.0106537
chr7:140105710-140116476	ENSMUSG00000063884	Ptcd3	protein_coding	400.09	430.375	475.639	455.369	410.458	359.968	384.302	343.023	341.588	-0.293515	0.0902828	-3.25106	0.00114976	0.0107361
chr5:140620578-140649031	ENSMUSG00000021866	Anxa11	protein_coding	502.286	540.175	502.064	589.686	577.682	463.353	430.161	442.775	472.388	-0.278539	0.0856823	-3.25083	0.00115067	0.0107376
chr4:116507549-116538243	ENSMUSG00000097397	Gm16861	lincRNA	40.8083	30.3909	33.6311	26.2083	30.4043	49.8128	53.1969	40.715	62.1068	0.595947	0.183341	3.25049	0.00115207	0.0107437
chr19:6829085-6840601	ENSMUSG00000032320	Rcn2	protein_coding	350.259	419.591	393.964	375.652	364.852	287.598	321.016	317.577	321.826	-0.30101	0.0926349	-3.24942	0.0011564	0.0107771
chr3:135438149-135468198	ENSMUSG00000026688	Mgst3	protein_coding	606.797	527.43	452.818	489.221	649.221	676.702	712.655	632.1	714.229	0.342908	0.105552	3.24869	0.00115936	0.0107977
chr18:9707648-9877995	ENSMUSG00000055320	Tead1	protein_coding	1568.34	1194.07	1566.25	1488.41	1359.25	1669.2	1793.1	1612.31	1864.15	0.294406	0.0906713	3.24696	0.00116645	0.0108566
chr8:94838321-94854895	ENSMUSG00000021816	Ppp3cb	protein_coding	488.84	535.273	620.974	561.294	471.267	387.224	460.428	424.453	449.804	-0.32408	0.099859	-3.24538	0.00117295	0.01091
chr3:54361109-54391037	ENSMUSG00000028383	Hsdl2	protein_coding	1268.3	951.923	906.838	1282.02	1170.57	1626.9	1267.55	1232.65	1707.94	0.398431	0.122785	3.24495	0.00117472	0.0109124
chr3:115881581-115888130	ENSMUSG00000049521	Cdc42ep1	protein_coding	346.424	315.674	278.657	273.003	349.65	367.487	377.881	408.167	400.871	0.328364	0.101192	3.24496	0.00117465	0.0109124
chr9:114789345-114844156	ENSMUSG00000025184	R3hcc1l	protein_coding	179.81	203.913	195.781	221.678	198.522	144.739	149.502	145.556	178.792	-0.374804	0.11552	-3.2445	0.00117658	0.0109225
chr11:53350833-53421830	ENSMUSG00000020277	Pfkl	protein_coding	583.711	709.776	565.723	684.691	642.067	476.511	479.689	584.26	526.967	-0.316265	0.0975108	-3.24338	0.00118119	0.0109516
chr3:90498956-90509498	ENSMUSG00000022043	Trim35	protein_coding	311.747	383.318	432.399	294.843	344.284	307.335	216.456	219.861	295.478	-0.433095	0.133532	-3.24337	0.00118123	0.0109516
chr13:92487108-92530868	ENSMUSG00000018666	Cbx1	protein_coding	455.106	568.605	478.042	490.313	473.95	392.863	402.645	420.382	414.046	-0.290574	0.089636	-3.24171	0.00118816	0.0110082
chr4:49489422-49506557	ENSMUSG00000040860	Crocc	protein_coding	452.576	482.334	528.488	483.761	524.027	457.714	419.155	356.256	368.877	-0.31505	0.0971917	-3.24154	0.00118888	0.0110082
chr2:32151082-32234537	ENSMUSG00000024440	Pcdh12	protein_coding	121.762	137.249	168.155	140.87	134.137	98.6857	73.375	93.6444	127.978	-0.481925	0.148687	-3.24122	0.00119021	0.0110135
chr7:104338754-104353362	ENSMUSG00000028229	Rmdn1	protein_coding	129.529	152.935	120.111	165.986	162.752	107.144	114.648	111.966	100.688	-0.426687	0.131728	-3.23916	0.00119884	0.0110862
chr8:36567751-36953143	ENSMUSG00000013846	St3gal1	protein_coding	234.909	210.776	181.368	207.482	217.301	278.2	232.966	270.754	280.422	0.350183	0.108138	3.2383	0.00120243	0.0111122
chr15:101349571-101370125	ENSMUSG00000061979	Rcc1l	protein_coding	95.2241	106.858	120.111	114.661	107.309	93.0465	74.2922	70.2333	75.281	-0.455587	0.14087	-3.23409	0.00122032	0.0112703
chr4:122008193-122009338	ENSMUSG00000025277	Abhd6	protein_coding	278.805	256.853	222.205	233.691	254.86	363.727	273.322	299.255	326.531	0.355423	0.110007	3.23092	0.00123393	0.0113887
chr7:19149722-19153542	ENSMUSG00000063888	Rpl7l1	protein_coding	397.961	464.687	431.198	411.688	456.959	355.268	333.856	333.863	396.166	-0.300291	0.0929532	-3.23056	0.00123546	0.0113954
chr5:90227166-90366577	ENSMUSG00000042042	Csgalnact2	protein_coding	197.22	214.697	260.641	218.402	206.57	164.476	182.52	151.663	178.792	-0.373862	0.115762	-3.22957	0.00123977	0.0114206
chr6:5216258-5220486	ENSMUSG00000110433	Gm45820	antisense_RNA	14.4169	6.86247	9.60888	8.7361	8.94244	16.9175	21.0953	23.4111	19.7613	0.697716	0.216039	3.22959	0.00123968	0.0114206
chr17:33819027-33824562	ENSMUSG00000045671	Spred2	protein_coding	499.135	424.493	469.634	466.289	441.757	583.655	515.46	526.241	565.549	0.272409	0.0844344	3.22628	0.00125409	0.0115451
chr4:41657498-41697089	ENSMUSG00000038708	Golga4	protein_coding	2928.82	3210.66	3047.21	3065.28	3153.11	2728.42	2689.19	2863.28	2673.42	-0.184817	0.0572984	-3.22551	0.00125747	0.0115687
chr6:128429735-128438677	ENSMUSG00000059851	Kmt5c	protein_coding	362.057	320.575	324.3	302.487	340.707	385.344	392.556	380.685	449.804	0.303847	0.0942385	3.22423	0.00126312	0.0116133
chr6:83149361-83156397	ENSMUSG00000025220	Mgea5	protein_coding	801.851	894.082	933.262	840.849	848.638	714.296	678.719	689.101	815.858	-0.2679	0.0830975	-3.22392	0.00126448	0.0116183
chr17:37045966-37075067	ENSMUSG00000053870	Fpgt	protein_coding	147.472	166.66	174.161	173.63	160.964	132.521	117.4	117.055	137.388	-0.384529	0.119355	-3.22172	0.00127426	0.0117007
chr4:107903981-107923610	ENSMUSG00000026858	Miga2	protein_coding	366.225	410.768	369.942	399.676	449.805	303.576	303.589	347.095	345.352	-0.313132	0.0972701	-3.21921	0.00128546	0.011796
chr11:96303336-96306121	ENSMUSG00000034751	Mast4	protein_coding	395.941	313.713	350.724	395.308	354.121	437.977	454.925	432.596	428.161	0.297411	0.0924294	3.21771	0.00129218	0.0118501
chr11:103070304-103101658	ENSMUSG00000029128	Rab28	protein_coding	184.873	221.56	228.211	183.458	207.465	157.897	146.75	168.967	164.677	-0.368068	0.114417	-3.21689	0.00129588	0.0118764
chr17:46442448-46487675	ENSMUSG00000036202	Rif1	protein_coding	474.769	522.528	527.287	506.694	520.45	408.841	459.511	427.507	425.338	-0.261024	0.0812038	-3.21444	0.00130701	0.0119708
chrX:52053021-52165252	ENSMUSG00000059897	Zfp930	protein_coding	79.2864	88.2318	99.6921	112.477	80.482	66.7303	70.6235	53.9473	62.1068	-0.494856	0.153969	-3.214	0.001309	0.0119814
chr19:6987911-6992503	ENSMUSG00000025731	Mettl26	protein_coding	904.134	803.89	759.101	787.341	929.12	970.879	976.805	1017.87	988.063	0.258084	0.0803114	3.21354	0.0013111	0.0119929
chr11:61775649-61855073	ENSMUSG00000026761	Orc4	protein_coding	242.212	259.794	306.283	265.359	257.542	201.131	203.616	221.897	222.079	-0.335135	0.104298	-3.21326	0.00131238	0.0119969
chr11:55469685-55504838	ENSMUSG00000023938	Aars2	protein_coding	146.797	165.68	166.954	161.618	176.166	131.581	132.992	117.055	122.332	-0.379155	0.118014	-3.21279	0.0013145	0.0120087
chr11:69913888-69916591	ENSMUSG00000024081	Cebpz	protein_coding	566.131	622.524	666.616	619.171	596.461	527.264	451.256	477.383	568.372	-0.292047	0.0909296	-3.21179	0.00131911	0.0120432
chr1:179744894-179803680	ENSMUSG00000063455	D630045J12Rik	protein_coding	951.068	593.114	792.732	881.254	987.246	1148.51	1052.93	1005.66	1147.09	0.385132	0.119927	3.2114	0.00132089	0.0120517
chr10:60712072-60752794	ENSMUSG00000053175	Bcl3	protein_coding	33.3986	31.3713	21.62	20.7482	20.5676	52.6324	47.6938	38.6792	33.8765	0.627421	0.195451	3.21012	0.0013268	0.012098
chr17:56005711-56016790	ENSMUSG00000016252	Atp5e	protein_coding	264.901	269.597	224.607	168.17	226.244	358.088	264.15	317.577	290.773	0.420396	0.131065	3.20755	0.00133872	0.012199
chr4:139101814-139131113	ENSMUSG00000040562	Gstm2	protein_coding	347.864	381.357	283.462	246.795	266.485	403.202	404.48	449.9	347.234	0.403579	0.125848	3.20688	0.00134184	0.0122196
chr12:84052144-84060402	ENSMUSG00000021235	Coq6	protein_coding	127.187	184.306	134.524	126.673	151.127	93.9864	119.234	107.895	99.7473	-0.4483	0.139879	-3.20491	0.00135106	0.0122884
chr19:46501648-46516444	ENSMUSG00000034024	Cct2	protein_coding	1080.69	1273.48	1234.74	1156.44	1101.71	1001.89	899.761	878.425	1099.1	-0.283701	0.088521	-3.2049	0.0013511	0.0122884
chr19:42593982-42612813	ENSMUSG00000020359	Phykpl	protein_coding	265.221	225.481	237.82	236.967	236.975	294.177	304.506	318.595	267.248	0.319021	0.0995609	3.20428	0.00135403	0.0122994
chr3:32529465-32579239	ENSMUSG00000038736	Nudcd1	protein_coding	126.099	141.171	156.144	141.962	145.762	124.062	110.063	93.6444	95.9833	-0.416604	0.130011	-3.20437	0.00135359	0.0122994
chr8:33731833-33777173	ENSMUSG00000027463	Slc52a3	protein_coding	246.553	167.64	134.524	224.954	269.168	329.892	283.411	288.058	274.776	0.480927	0.150115	3.20373	0.0013566	0.0123072
chr16:20619215-20621287	ENSMUSG00000040771	Oard1	protein_coding	201.738	234.304	216.2	226.046	238.763	157.897	197.195	187.289	156.208	-0.363458	0.113447	-3.20377	0.0013564	0.0123072
chr13:34037597-34074074	ENSMUSG00000029167	Ppargc1a	protein_coding	1811.87	1560.72	1456.95	1710.09	1826.05	1857.17	1936.18	2054.07	2093.75	0.265653	0.0829717	3.20174	0.00136602	0.0123692
chr15:11981339-11996983	ENSMUSG00000040703	Cyp2s1	protein_coding	258.309	215.678	195.781	252.255	239.658	302.636	304.506	271.772	284.186	0.339744	0.106109	3.20184	0.00136553	0.0123692
chr3:10311956-10331439	ENSMUSG00000041261	Car8	protein_coding	159.056	221.56	176.563	184.55	160.07	162.596	130.241	121.127	115.745	-0.434006	0.135548	-3.20185	0.00136546	0.0123692
chr4:116221618-116303056	ENSMUSG00000097867	Lppos	lincRNA	46.3201	31.3713	36.0333	32.7604	38.4525	61.0911	63.286	66.1618	41.4046	0.577183	0.180287	3.20147	0.0013673	0.0123729
chr3:153907287-153913009	ENSMUSG00000047547	Cltb	protein_coding	780.367	700.952	700.247	639.919	756.531	836.479	759.431	938.48	910.9	0.285804	0.0893075	3.20022	0.00137321	0.0124186
chr12:104763117-104865076	ENSMUSG00000031209	Heph	protein_coding	180.646	169.601	196.982	239.151	228.032	141.919	146.75	174.056	148.68	-0.407035	0.127204	-3.19986	0.00137492	0.0124262
chr10:111164752-111297249	ENSMUSG00000027381	Bcl2l11	protein_coding	135.475	133.328	105.698	120.121	99.2611	152.258	161.425	152.681	159.031	0.406578	0.127109	3.19867	0.00138063	0.01247
chr1:138273738-138289462	ENSMUSG00000024970	AI846148	protein_coding	92.7585	84.3104	60.0555	70.9808	84.059	106.205	108.228	131.306	96.9243	0.478003	0.149452	3.19837	0.00138207	0.0124751
chr4:3938888-3951046	ENSMUSG00000109311	AI314278	lincRNA	710.425	610.76	671.42	615.895	591.096	727.455	758.514	714.547	993.709	0.338302	0.105828	3.19672	0.00139	0.0125388
chr1:128103301-128237736	ENSMUSG00000070720	Tmem200b	protein_coding	70.5533	74.5068	70.8655	100.465	95.6842	49.8128	49.5281	66.1618	57.4018	-0.518372	0.162229	-3.19531	0.00139679	0.0125922
chr3:52057285-52064244	ENSMUSG00000007659	Bcl2l1	protein_coding	1430.53	1140.15	1037.76	1383.58	1431.69	1498.14	1467.5	1631.65	1853.79	0.34455	0.107853	3.19464	0.00140004	0.0126136
chr6:97183670-97205647	ENSMUSG00000029695	Aass	protein_coding	3955.77	3949.84	4243.52	4872.56	4359.44	3684.27	3659.58	3053.62	3823.33	-0.280543	0.0878542	-3.19328	0.00140668	0.0126655
chr5:73632749-73647790	ENSMUSG00000079184	Mphosph8	protein_coding	309.685	380.377	384.355	312.315	313.88	273.5	251.309	286.023	275.717	-0.333408	0.104448	-3.19209	0.0014125	0.0127098
chr14:46387519-46389282	ENSMUSG00000036537	Rnf113a1	protein_coding	14.7377	16.666	19.2178	20.7482	25.9331	9.39864	9.17188	10.1787	6.58709	-0.689476	0.216046	-3.19133	0.00141618	0.0127349
chr2:34804514-34826311	ENSMUSG00000068205	Macrod2	protein_coding	641.667	745.068	786.727	660.667	660.847	495.308	621.853	607.671	555.197	-0.306215	0.0959712	-3.19069	0.00141932	0.0127553
chr1:93478964-93510260	ENSMUSG00000021171	Esyt2	protein_coding	533.941	543.116	610.164	601.699	593.778	535.722	462.263	458.043	466.742	-0.275832	0.0864756	-3.18971	0.00142415	0.0127906
chr11:83942062-83963088	ENSMUSG00000056708	Ier5	protein_coding	92.7912	122.544	109.301	110.293	96.5784	90.2269	67.8719	70.2333	75.281	-0.462066	0.144909	-3.18867	0.00142928	0.0128287
chr4:154020470-154026230	ENSMUSG00000032557	Uba5	protein_coding	306.849	372.534	368.741	319.959	313.88	264.102	248.558	268.719	298.301	-0.327171	0.102629	-3.18789	0.00143313	0.0128552
chr4:108165437-108179308	ENSMUSG00000032353	Tmed3	protein_coding	207.935	267.636	230.613	209.666	236.975	202.071	180.686	173.039	162.795	-0.366642	0.11502	-3.18762	0.00143448	0.0128592
chr7:127511983-127561219	ENSMUSG00000029190	D5Ertd579e	protein_coding	594.507	600.956	708.655	621.355	684.991	541.362	509.039	510.973	578.723	-0.27692	0.0868799	-3.18738	0.00143567	0.0128619
chr9:56937475-56938398	ENSMUSG00000108542	Gm44834	TEC	21.6601	13.7249	16.8155	13.1041	14.3079	24.4365	31.1844	30.5362	29.1714	0.656617	0.206077	3.18627	0.00144118	0.0129032
chr4:124714776-124732460	ENSMUSG00000020130	Tbc1d15	protein_coding	351.824	381.357	390.361	441.173	353.227	328.952	314.595	297.219	307.711	-0.307666	0.0965778	-3.18568	0.00144415	0.0129217
chr5:115142981-115158179	ENSMUSG00000046814	Gchfr	protein_coding	68.6901	60.7819	48.0444	42.5885	60.8086	63.9107	97.2219	77.3584	98.8063	0.538898	0.169228	3.18444	0.00145033	0.0129689
chr9:56201126-56418067	ENSMUSG00000033808	Tmem87a	protein_coding	358.33	395.082	393.964	433.529	378.265	320.494	298.086	283.987	363.231	-0.3184	0.100006	-3.1838	0.00145355	0.0129896
chr6:86691768-86733383	ENSMUSG00000042487	Leo1	protein_coding	122.644	170.581	141.731	129.949	131.454	100.565	102.725	86.5193	117.627	-0.437523	0.137457	-3.18298	0.00145767	0.0130184
chr16:16302965-16309640	ENSMUSG00000037750	Fam222b	protein_coding	254.781	240.187	205.39	226.046	226.244	273.5	296.252	266.683	303.947	0.323413	0.101628	3.18232	0.00146098	0.0130398
chr9:100492293-100546134	ENSMUSG00000006469	Slc34a3	protein_coding	506.902	689.188	665.415	519.798	466.796	415.42	350.366	457.025	491.209	-0.406469	0.127793	-3.18067	0.00146935	0.0131063
chr7:80186841-80226527	ENSMUSG00000030246	Ldhb	protein_coding	4210.57	4712.56	4494.55	4324.37	4756.49	3751	3642.15	3640.93	4362.53	-0.240689	0.0756854	-3.18012	0.00147213	0.0131229
chr5:30814641-30866106	ENSMUSG00000021238	Aldh6a1	protein_coding	7914.53	7995.76	8959.08	9359.63	8111.69	6792.4	7921.75	6898.13	7277.79	-0.244592	0.0769257	-3.17958	0.00147487	0.0131392
chr5:129881156-129887470	ENSMUSG00000003423	Pih1d1	protein_coding	143.118	123.524	108.1	120.121	134.137	155.078	156.839	160.824	186.321	0.395721	0.124504	3.17839	0.00148097	0.0131839
chr15:81585351-81652077	ENSMUSG00000020346	Mgat1	protein_coding	768.63	826.438	759.101	956.602	839.696	728.394	681.471	715.565	641.771	-0.277779	0.0874003	-3.17824	0.00148172	0.0131839
chrX:48341358-48408049	ENSMUSG00000031311	Nono	protein_coding	778.973	739.186	623.376	757.856	675.155	800.764	922.691	799.031	913.723	0.284274	0.0894773	3.17705	0.00148782	0.01323
chr6:29123576-29165006	ENSMUSG00000032253	Phip	protein_coding	561.282	681.345	655.806	561.294	575.893	494.368	531.969	493.669	495.914	-0.281957	0.0887613	-3.17657	0.00149027	0.0132436
chr5:24862744-25100642	ENSMUSG00000068039	Tcp1	protein_coding	920.766	1069.57	1034.16	952.234	960.418	895.69	784.196	791.906	877.965	-0.252407	0.0794812	-3.17569	0.00149482	0.0132757
chr11:98804905-98833814	ENSMUSG00000014905	Dnajb9	protein_coding	669.215	583.31	610.164	655.207	540.124	713.357	709.903	689.101	852.557	0.298158	0.0939066	3.17505	0.0014981	0.0132967
chr17:43801851-44039516	ENSMUSG00000023914	Mep1a	protein_coding	8422.15	8797.69	9553.62	9369.46	9232.18	6361	7555.79	8252.92	8254.56	-0.2694	0.0848648	-3.17446	0.00150116	0.0133094
chr15:97247107-97385680	ENSMUSG00000031154	Otud5	protein_coding	637.969	632.328	550.108	548.19	588.413	671.063	718.158	685.029	710.465	0.253362	0.0798137	3.17442	0.00150138	0.0133094
chr8:106135400-106138525	ENSMUSG00000028093	Acp6	protein_coding	651.346	500.96	474.438	669.403	608.086	715.236	744.756	645.332	852.557	0.363062	0.114435	3.17264	0.00151059	0.0133827
chr9:114731116-114749344	ENSMUSG00000032403	2300009A05Rik	protein_coding	56.7906	39.2141	46.8433	41.4965	50.9719	68.6101	74.2922	65.1439	67.7529	0.519499	0.163786	3.17181	0.00151494	0.013413
chr12:111709488-111713257	ENSMUSG00000054889	Dsp	protein_coding	1194.55	1297.99	1205.91	1377.03	1285.03	1122.2	1040.09	1156.3	1071.81	-0.228731	0.0721215	-3.17147	0.00151671	0.0134203
chr8:69907076-69996384	ENSMUSG00000058638	Zfp110	protein_coding	230.014	249.99	260.641	303.579	231.609	174.815	196.278	220.879	202.318	-0.36536	0.115324	-3.16811	0.00153432	0.0135678
chr12:4817544-4827659	ENSMUSG00000089889	0610040B10Rik	antisense_RNA	14.8645	10.7839	6.00555	8.7361	8.94244	30.0756	22.0125	17.3039	15.0562	0.687672	0.217073	3.16793	0.00153528	0.0135679
chr7:126487361-126490731	ENSMUSG00000035268	Pkig	protein_coding	298.477	265.676	251.032	255.531	287.947	323.313	314.595	335.898	353.821	0.30475	0.096245	3.1664	0.00154337	0.013631
chr5:124118690-124249760	ENSMUSG00000018669	Cdk5rap3	protein_coding	262.626	297.047	260.641	334.156	290.629	242.485	226.545	245.308	204.2	-0.34191	0.108006	-3.16565	0.00154739	0.0136582
chr16:5086291-5132481	ENSMUSG00000040128	Pnrc1	protein_coding	757.297	706.835	589.745	781.881	608.98	781.027	836.475	914.051	839.383	0.309292	0.0977385	3.16448	0.00155359	0.0136961
chr3:96829284-96870926	ENSMUSG00000053094	Tmem248	protein_coding	562.283	499	510.472	528.534	515.085	599.633	602.592	646.35	596.602	0.243746	0.0770248	3.16452	0.00155339	0.0136961
chr1:86344719-86359400	ENSMUSG00000026042	Col5a2	protein_coding	284.367	423.513	318.294	329.788	292.418	218.048	192.609	331.827	168.441	-0.49542	0.156619	-3.16322	0.00156033	0.013747
chr10:128804062-128819446	ENSMUSG00000105095	8430422M14Rik	TEC	21.5833	29.4106	19.2178	32.7604	42.0295	26.3162	7.3375	7.12512	8.46911	-0.688553	0.217743	-3.16222	0.0015657	0.0137858
chr3:106502260-106547802	ENSMUSG00000043510	Hscb	protein_coding	118.513	90.1925	103.295	105.925	101.05	148.498	134.827	123.163	141.152	0.40999	0.129703	3.161	0.00157226	0.0138352
chr17:12584189-12628465	ENSMUSG00000026466	Tor1aip1	protein_coding	979.01	831.339	960.888	865.965	913.024	973.699	1099.71	1078.95	1108.51	0.246933	0.0781287	3.16059	0.00157451	0.0138465
chr4:135975460-135987264	ENSMUSG00000039745	Htatip2	protein_coding	121.915	141.171	128.519	132.133	171.695	91.1668	103.642	124.181	82.8091	-0.455509	0.144145	-3.16008	0.00157728	0.0138623
chr9:110117708-110240178	ENSMUSG00000017760	Ctsa	protein_coding	2687.65	2461.67	2446.66	2308.51	2433.24	3235.01	2611.23	2645.45	3359.42	0.283296	0.0897703	3.15579	0.00160067	0.0140506
chr9:50762828-50775520	ENSMUSG00000020803	Txndc17	protein_coding	751.31	678.404	682.23	701.072	699.299	761.29	827.303	822.442	838.442	0.228138	0.0722901	3.15586	0.00160023	0.0140506
chr14:69717000-69732541	ENSMUSG00000066366	Serpina1a	protein_coding	33.8276	15.6856	21.62	10.9201	33.9813	20.677	44.9422	55.9831	66.8119	0.679105	0.215318	3.15396	0.0016107	0.01413
chr19:5364641-5366645	ENSMUSG00000030516	Tjp1	protein_coding	1328.75	1087.21	1214.32	1325.7	1224.22	1387.24	1488.6	1391.43	1511.27	0.244618	0.0775724	3.15341	0.00161374	0.014148
chr10:79758515-79766952	ENSMUSG00000036646	Man1b1	protein_coding	526.441	577.428	550.108	570.03	591.096	471.812	474.186	499.776	477.093	-0.244577	0.0775877	-3.15227	0.00162006	0.0141948
chr17:36958592-36965625	ENSMUSG00000015401	Tmem27	protein_coding	6109.41	7397.74	7003.67	6581.56	5969.98	5554.59	4673.07	6003.42	5691.24	-0.284608	0.0903999	-3.14832	0.0016421	0.0143791
chr2:132253357-132261333	ENSMUSG00000000682	Cd52	protein_coding	27.0105	15.6856	21.62	18.5642	19.6734	43.2337	34.8531	29.5183	32.9354	0.628876	0.199779	3.14786	0.00164472	0.0143933
chr6:72347029-72348458	ENSMUSG00000039958	Etfbkmt	protein_coding	134.484	182.346	145.334	155.066	139.502	118.423	124.738	107.895	102.57	-0.410385	0.130392	-3.14732	0.00164772	0.0144108
chr12:78861819-78887010	ENSMUSG00000052456	Asna1	protein_coding	692.261	609.78	651.001	584.226	626.865	673.882	725.496	776.638	890.198	0.295787	0.09399	3.14701	0.0016495	0.0144175
chr6:125320659-125344943	ENSMUSG00000031461	Myom2	protein_coding	194.773	219.599	234.216	194.378	238.763	143.799	161.425	186.271	179.733	-0.37192	0.118201	-3.1465	0.00165235	0.0144337
chr10:119199255-119240055	ENSMUSG00000011148	Adssl1	protein_coding	86.211	112.741	90.0832	82.9929	125.194	66.7303	71.5406	77.3584	63.0479	-0.485867	0.15446	-3.14559	0.0016575	0.014461
chr7:25721165-25754757	ENSMUSG00000029086	Prom1	protein_coding	1093.59	1209.76	1326.02	1116.04	1107.07	995.316	1017.16	962.909	1014.41	-0.244619	0.0777626	-3.14571	0.00165685	0.014461
chrX:161717069-161779496	ENSMUSG00000032423	Syncrip	protein_coding	453.232	506.843	550.108	471.749	479.315	359.028	444.836	411.221	402.753	-0.295093	0.0938209	-3.14528	0.00165928	0.0144678
chr5:110784488-110810097	ENSMUSG00000030216	Wbp11	protein_coding	695.622	582.33	673.822	663.943	615.24	718.996	753.928	788.852	767.866	0.249672	0.0794026	3.14438	0.0016644	0.0145037
chr11:100715009-100738215	ENSMUSG00000109093	Gm19950	antisense_RNA	1870.12	1323.48	1529.01	1724.29	1799.22	2282.93	1885.74	1721.22	2695.06	0.390802	0.124355	3.14263	0.00167437	0.0145817
chr11:120784272-120789102	ENSMUSG00000043496	Tril	protein_coding	124.574	149.994	145.334	150.698	138.608	110.904	91.7188	130.288	79.0451	-0.446042	0.142015	-3.14081	0.00168481	0.0146637
chr7:113513834-113571511	ENSMUSG00000031848	Lsm4	protein_coding	200.277	195.09	166.954	143.054	185.109	218.048	217.374	230.039	246.545	0.366706	0.116796	3.13973	0.00169106	0.0147092
chrX:73673150-73682502	ENSMUSG00000028393	Alad	protein_coding	675.694	584.29	490.053	596.239	632.231	956.781	858.488	662.636	624.832	0.390812	0.124489	3.13931	0.00169343	0.0147209
chr1:74391509-74397285	ENSMUSG00000041926	Rnpep	protein_coding	335.905	394.102	419.187	343.984	342.496	286.658	278.825	323.684	298.301	-0.31651	0.100965	-3.13485	0.0017194	0.0149194
chr11:98863638-98905040	ENSMUSG00000040447	Spns2	protein_coding	972.547	952.903	814.352	908.554	805.714	1080.84	1226.28	1029.07	962.656	0.289987	0.0925006	3.13498	0.00171867	0.0149194
chr17:72836704-72851195	ENSMUSG00000041775	Mapk1ip1	protein_coding	215.147	172.542	183.77	215.126	183.32	242.485	240.303	236.147	247.486	0.33555	0.107027	3.13519	0.00171744	0.0149194
chr5:144241690-144256186	ENSMUSG00000042472	Zfp410	protein_coding	200.076	235.285	216.2	219.494	226.244	183.273	166.011	178.128	175.969	-0.33093	0.10558	-3.13441	0.00172201	0.0149331
chr2:26888628-26902879	ENSMUSG00000085704	4921531C22Rik	processed_transcript	41.4135	26.4695	34.8322	39.3124	24.1446	52.6324	55.0313	50.8937	47.9916	0.572326	0.182607	3.13419	0.00172329	0.0149352
chr19:17326141-17356667	ENSMUSG00000026304	Rab17	protein_coding	158.345	186.267	174.161	186.734	177.06	158.837	119.234	125.198	139.27	-0.381122	0.121623	-3.13364	0.0017265	0.014954
chr13:37778400-37952005	ENSMUSG00000027134	Lpcat4	protein_coding	83.8308	65.6837	66.061	60.0607	79.5878	115.603	84.3813	96.698	102.57	0.473904	0.151277	3.13269	0.00173212	0.0149936
chr6:143167221-143232307	ENSMUSG00000024845	Tmem134	processed_transcript	425.721	425.473	366.338	361.456	375.583	484.03	439.333	465.168	488.386	0.281333	0.0898339	3.1317	0.00173798	0.0150146
chr2:154585758-154603708	ENSMUSG00000028307	Aldob	protein_coding	54560.1	38357.3	39520.1	49585	60639.6	67226.6	57557.2	59604.7	63990.7	0.369165	0.117873	3.13189	0.00173683	0.0150146
chr4:126232167-126256343	ENSMUSG00000028467	Gba2	protein_coding	155.929	176.464	181.368	156.158	196.734	135.34	142.164	130.288	128.919	-0.373815	0.119376	-3.1314	0.00173977	0.0150146
chr7:28179469-28187294	ENSMUSG00000029725	Ppp1r35	protein_coding	72.9453	63.723	48.0444	62.2447	56.3374	65.7905	105.477	91.6086	90.3372	0.51015	0.162897	3.13173	0.00173782	0.0150146
chr8:84246238-84249719	ENSMUSG00000049382	Krt8	protein_coding	401.467	409.788	392.763	496.865	515.085	390.043	371.461	306.38	329.354	-0.351064	0.11211	-3.13142	0.00173966	0.0150146
chr7:28833854-28841708	ENSMUSG00000043683	Fem1a	protein_coding	452.551	496.059	457.623	529.626	502.565	435.157	389.805	415.293	394.284	-0.27057	0.0864358	-3.1303	0.00174626	0.0150615
chr15:99717515-99725005	ENSMUSG00000030264	Thumpd3	protein_coding	194.541	234.304	224.607	210.758	206.57	176.694	163.259	180.164	159.972	-0.341098	0.109018	-3.12883	0.00175502	0.015128
chr11:22990519-23003780	ENSMUSG00000021913	Ogdhl	protein_coding	133.524	168.621	177.764	140.87	140.396	130.641	119.234	82.4478	108.216	-0.444361	0.142111	-3.12685	0.00176688	0.0151936
chr5:23838944-23844161	ENSMUSG00000025145	Lrrc45	protein_coding	161.884	174.503	201.786	194.378	167.224	128.761	147.667	141.484	139.27	-0.368842	0.117952	-3.12705	0.0017657	0.0151936
chr11:5955693-5967780	ENSMUSG00000056131	Pgm3	protein_coding	185.032	212.737	222.205	200.93	209.253	127.821	178.852	175.074	153.385	-0.377557	0.120743	-3.12696	0.00176623	0.0151936
chr16:42875881-43642602	ENSMUSG00000060216	Arrb2	protein_coding	115.214	99.0157	98.491	96.097	96.5784	146.619	123.82	130.288	130.801	0.403007	0.128869	3.12726	0.00176442	0.0151936
chrX:109095365-109197873	ENSMUSG00000028634	Hivep3	protein_coding	68.1315	63.723	60.0555	46.9565	46.5007	74.2492	93.5532	75.3227	84.6911	0.501509	0.160441	3.12582	0.0017731	0.0152381
chr8:83900105-83941954	ENSMUSG00000040690	Col16a1	protein_coding	82.8418	105.878	97.2899	93.913	97.4726	70.4898	61.4516	84.4835	51.7557	-0.47984	0.153545	-3.12508	0.00177755	0.0152671
chr5:113086323-113221236	ENSMUSG00000020280	Pus10	protein_coding	127.856	139.21	156.144	140.87	152.022	98.6857	115.566	101.787	118.568	-0.394685	0.126313	-3.12466	0.00178013	0.0152802
chr18:23989632-24005376	ENSMUSG00000063952	Brpf3	protein_coding	636.329	494.098	557.315	579.858	634.019	738.733	703.483	620.903	762.22	0.301985	0.096675	3.12371	0.00178586	0.0153201
chr5:114968784-114998042	ENSMUSG00000073664	Nbeal1	protein_coding	578.889	570.565	665.415	638.827	652.798	547.001	516.377	515.044	525.085	-0.254473	0.0814867	-3.12288	0.00179092	0.0153544
chr4:155802878-155809975	ENSMUSG00000080316	Spaca6	protein_coding	361.326	277.44	355.528	340.708	301.36	423.879	436.581	391.881	363.231	0.324429	0.103911	3.12217	0.00179522	0.0153821
chr9:44803355-44881296	ENSMUSG00000019971	Cep290	protein_coding	294.883	361.75	366.338	288.291	308.514	272.56	267.819	258.54	235.253	-0.333175	0.106784	-3.12008	0.00180803	0.0154826
chr3:85971109-86130526	ENSMUSG00000109324	Prmt1	protein_coding	184.362	218.619	199.384	218.402	199.417	179.514	161.425	159.806	138.329	-0.358087	0.114985	-3.11422	0.00184433	0.015784
chr5:101765130-101823858	ENSMUSG00000093904	Tomm20	protein_coding	685.769	519.587	582.538	653.023	693.934	742.492	790.616	775.62	728.344	0.29421	0.0944816	3.11394	0.00184609	0.0157897
chr19:4231899-4233631	ENSMUSG00000063511	Snrnp70	protein_coding	1953.08	1798.95	1698.37	1956.89	1784.91	2161.69	2103.11	2093.77	2026.94	0.20691	0.0664602	3.11329	0.00185013	0.0158148
chr15:79915807-79971119	ENSMUSG00000004221	Ikbkg	protein_coding	344.331	364.691	366.338	399.676	383.631	315.794	315.513	301.291	307.711	-0.275465	0.0884859	-3.1131	0.00185135	0.0158158
chr11:96343072-96354691	ENSMUSG00000023764	Sfi1	protein_coding	233.546	296.067	261.842	229.323	265.591	185.153	220.125	211.718	198.554	-0.344598	0.110704	-3.11278	0.00185333	0.0158233
chr11:57795499-57801417	ENSMUSG00000029713	Gnb2	protein_coding	852.135	990.157	939.268	882.346	918.389	834.599	825.469	738.976	687.88	-0.262285	0.0843682	-3.10881	0.00187844	0.0160187
chr1:36698114-36714422	ENSMUSG00000037905	Bri3bp	protein_coding	316.792	268.617	276.255	295.935	287.052	336.471	388.888	321.648	359.467	0.302592	0.0973296	3.10894	0.00187761	0.0160187
chr17:56119680-56121946	ENSMUSG00000025510	Cd151	protein_coding	830.409	812.713	741.085	717.452	748.483	909.788	842.896	998.534	872.319	0.252392	0.081199	3.10832	0.00188154	0.0160356
chr13:89655312-89742509	ENSMUSG00000025261	Huwe1	protein_coding	3735.12	3110.66	3383.53	3742.32	3373.09	3874.12	4009.03	3838.4	4549.8	0.248913	0.08009	3.10791	0.00188414	0.0160387
chr2:110017817-110173360	ENSMUSG00000047586	Nccrp1	protein_coding	621.913	413.709	569.326	528.534	511.508	471.812	952.041	862.139	666.237	0.469632	0.151108	3.10792	0.00188412	0.0160387
chr4:62480053-62497298	ENSMUSG00000052253	Zfp622	protein_coding	224.908	272.538	271.451	264.267	218.196	227.447	168.763	177.11	199.495	-0.372906	0.120016	-3.10714	0.00188905	0.0160709
chrX:48108725-48136981	ENSMUSG00000027710	Acad9	protein_coding	411.658	526.45	492.455	445.541	418.506	261.282	381.55	406.132	361.349	-0.380832	0.122589	-3.10658	0.00189267	0.0160922
chr6:117900324-117925622	ENSMUSG00000015750	Aph1a	protein_coding	101.16	89.2121	74.4688	70.9808	100.155	121.242	115.566	119.091	118.568	0.435495	0.140269	3.10472	0.00190458	0.0161838
chr4:80003396-80003914	ENSMUSG00000010290	AI597479	protein_coding	120.364	140.19	153.742	127.765	135.031	90.2269	98.1391	118.073	99.7473	-0.408676	0.131659	-3.10404	0.00190895	0.0162114
chr8:85717578-85840921	ENSMUSG00000052997	Uba2	protein_coding	481.169	522.528	540.499	515.43	514.191	434.217	433.83	440.739	447.922	-0.243328	0.0783992	-3.10371	0.00191112	0.0162202
chr2:173224458-173276533	ENSMUSG00000005447	Pafah1b3	protein_coding	86.5358	88.2318	67.2621	60.0607	64.3856	121.242	99.0563	100.77	91.2782	0.475759	0.153336	3.10271	0.00191755	0.0162652
chr15:75044018-75048830	ENSMUSG00000021610	Clptm1l	protein_coding	920.643	1057.8	1083.4	930.394	942.534	855.276	776.858	842.8	876.083	-0.250589	0.0807932	-3.10162	0.00192468	0.016316
chr7:3289080-3300442	ENSMUSG00000032231	Anxa2	protein_coding	473.622	605.858	502.064	500.141	494.517	426.698	395.308	468.222	396.166	-0.302778	0.0976298	-3.10129	0.00192682	0.0163245
chr16:18406886-18426852	ENSMUSG00000029759	Pon3	protein_coding	145.733	143.132	201.786	162.71	174.378	93.9864	121.986	145.556	122.332	-0.435762	0.140588	-3.09956	0.0019381	0.0164104
chr16:94370618-94522117	ENSMUSG00000021048	Mthfd1	protein_coding	2213.95	2246.97	2198.03	2549.85	2647.86	2046.08	2122.37	1868.82	2031.65	-0.248352	0.0801496	-3.09861	0.00194433	0.0164534
chr9:4376562-4386870	ENSMUSG00000049751	Rpl36al	protein_coding	17.1314	26.4695	19.2178	22.9323	25.9331	7.51891	17.4266	8.14299	9.41013	-0.666119	0.214999	-3.09824	0.00194676	0.0164643
chr4:106733889-106748292	ENSMUSG00000030259	Rassf8	protein_coding	518.901	495.078	644.996	580.95	572.316	486.849	461.345	444.811	464.86	-0.287207	0.0927126	-3.09783	0.00194946	0.0164774
chr17:32993129-33005457	ENSMUSG00000056973	Ces1d	protein_coding	3002.57	4167.48	3275.43	3083.84	2943.85	2293.27	2596.56	2765.56	2894.56	-0.330143	0.106601	-3.09701	0.00195486	0.0165133
chr10:93247414-93311135	ENSMUSG00000087366	Junos	antisense_RNA	16.9687	11.7642	13.2122	8.7361	8.0482	18.7973	25.6813	32.572	16.9382	0.667314	0.215554	3.09581	0.00196274	0.0165701
chr3:5560188-5576239	ENSMUSG00000056501	Cebpb	protein_coding	180.333	209.796	102.094	132.133	116.252	159.777	212.788	234.111	275.717	0.52849	0.17085	3.09329	0.0019795	0.0167018
chr11:59661305-59780860	ENSMUSG00000048277	Syngr2	protein_coding	686.205	561.742	529.689	619.171	730.598	776.327	764.017	743.048	765.043	0.301283	0.0974448	3.09183	0.00198929	0.0167745
chr1:72236465-72274869	ENSMUSG00000026565	Pou2f1	protein_coding	245.495	212.737	211.395	224.954	213.724	259.402	319.181	265.665	256.896	0.330155	0.106794	3.09151	0.00199141	0.0167798
chr2:167095969-167190155	ENSMUSG00000032812	Arap1	protein_coding	284.876	313.713	312.288	329.788	325.505	274.44	276.991	202.557	243.722	-0.335529	0.108537	-3.09139	0.00199225	0.0167798
chr18:80734141-80934058	ENSMUSG00000073680	Tmem88b	protein_coding	56.6726	41.1748	44.4411	51.3246	42.9237	62.031	71.5406	71.2512	68.6939	0.504774	0.163313	3.09084	0.00199589	0.0168006
chr6:91440987-91441755	ENSMUSG00000036309	Skp1a	protein_coding	1856.72	1988.16	1897.75	1979.82	2044.24	1709.61	1724.31	1718.17	1791.69	-0.184891	0.0598352	-3.09	0.00200154	0.0168382
chr15:102706779-102722178	ENSMUSG00000059291	Rpl11	protein_coding	17.2127	20.5874	27.6255	16.3802	30.4043	15.0378	9.17188	8.14299	10.3511	-0.664339	0.215096	-3.08857	0.0020112	0.0169097
chr18:10644411-10706771	ENSMUSG00000036613	Tssc1	protein_coding	74.6361	101.957	92.4854	72.0728	88.5302	58.2716	64.2031	63.1082	56.4608	-0.47415	0.153537	-3.08819	0.00201382	0.0169218
chr2:92093117-92364666	ENSMUSG00000051341	Zfp52	protein_coding	32.2919	38.2338	43.2399	48.0485	35.7698	29.1358	20.1781	18.3217	25.4073	-0.597637	0.193554	-3.08771	0.00201707	0.0169392
chr17:56990264-56996371	ENSMUSG00000048126	Col6a3	protein_coding	174.871	263.715	273.853	150.698	160.07	139.1	108.228	165.913	137.388	-0.512649	0.166107	-3.08626	0.00202691	0.0170118
chr19:7198202-7206316	ENSMUSG00000040938	Slc16a11	protein_coding	224.994	202.933	184.971	207.482	188.686	294.177	232.966	229.022	259.72	0.347188	0.112505	3.08597	0.00202888	0.0170184
chr2:12924041-13003455	ENSMUSG00000054422	Fabp1	protein_coding	71.0259	6.86247	14.4133	42.5885	37.5583	226.507	63.286	100.77	76.222	0.616655	0.19989	3.08497	0.00203572	0.0170645
chr6:122317731-122340561	ENSMUSG00000060935	Tmem263	protein_coding	85.0583	102.937	104.497	107.017	85.8475	72.3695	71.5406	72.269	63.9889	-0.446233	0.144655	-3.08482	0.00203676	0.0170645
chr6:119432531-119544347	ENSMUSG00000041303	Gtf3c3	protein_coding	193.544	199.992	247.429	226.046	202.099	171.055	177.017	162.86	161.854	-0.347824	0.112777	-3.08419	0.00204107	0.0170907
chr11:60788104-60811718	ENSMUSG00000038227	Hoxa9	protein_coding	604.01	470.569	487.65	551.466	611.663	644.747	738.336	746.102	581.546	0.32946	0.106829	3.08399	0.00204247	0.0170924
chr10:80540922-80561560	ENSMUSG00000031994	Adamts8	protein_coding	15.9657	34.3124	28.8266	17.4722	11.6252	10.3385	9.17188	12.2145	3.76405	-0.672228	0.217997	-3.08366	0.00204474	0.0171015
chr13:56073619-56136361	ENSMUSG00000025025	Mxi1	protein_coding	715.224	577.428	545.304	690.152	724.338	723.695	839.227	788.852	832.796	0.308074	0.0999231	3.08311	0.00204851	0.017123
chr17:27122663-27133916	ENSMUSG00000032719	Sbspon	protein_coding	14.5908	18.6267	25.2233	19.6562	17.8849	10.3385	9.17188	10.1787	5.64608	-0.666222	0.216212	-3.08133	0.00206077	0.0172155
chr5:122284365-122324281	ENSMUSG00000039218	Srrm2	protein_coding	6386.13	4980.19	5491.47	6806.51	5740.15	7130.75	7317.32	6699.65	6923.03	0.273939	0.088914	3.08095	0.00206344	0.0172278
chr11:68691559-68816632	ENSMUSG00000029403	Cdkl2	protein_coding	151.329	168.621	213.797	165.986	151.127	136.28	135.744	112.984	126.096	-0.401314	0.130298	-3.07997	0.00207021	0.0172642
chr5:116013586-116024508	ENSMUSG00000029685	Asb15	protein_coding	101.722	68.6247	87.681	95.005	87.636	132.521	116.483	111.966	113.863	0.432171	0.140316	3.07999	0.00207006	0.0172642
chr4:129307100-129335370	ENSMUSG00000053253	Ndfip2	protein_coding	604.383	654.876	681.029	602.791	702.876	512.226	560.402	587.313	533.554	-0.258849	0.0840653	-3.07914	0.00207596	0.0173021
chr7:3332955-3368221	ENSMUSG00000036845	Lin37	protein_coding	63.8936	48.0373	49.2455	43.6805	61.7029	70.4898	74.2922	74.3048	89.3962	0.499422	0.162216	3.07874	0.00207878	0.0173155
chr19:5460616-5465051	ENSMUSG00000039130	Zc3hc1	protein_coding	67.1269	88.2318	81.6754	76.4408	74.2223	56.3918	56.8656	58.0188	45.1686	-0.480662	0.156243	-3.07636	0.00209542	0.0174339
chr8:70539457-70592858	ENSMUSG00000056698	Elmod3	protein_coding	408.072	356.849	367.54	364.732	378.265	475.571	404.48	481.454	435.689	0.278269	0.0904488	3.07653	0.00209422	0.0174339
chr2:32352327-32380970	ENSMUSG00000033610	Pank1	protein_coding	2323.86	1605.82	1530.21	2291.04	2509.25	2721.85	2603.9	2602.7	2726.11	0.38575	0.125422	3.07562	0.00210066	0.0174604
chr4:3549041-3574853	ENSMUSG00000068917	Clk2	protein_coding	397.572	375.475	365.137	340.708	349.65	441.736	458.594	454.99	394.284	0.277022	0.0900719	3.07557	0.00210104	0.0174604
chr9:46012820-46224194	ENSMUSG00000078546	Zfp995	protein_coding	21.771	30.3909	39.6366	26.2083	20.5676	13.1581	11.9234	16.286	15.9972	-0.644214	0.209481	-3.07529	0.00210299	0.0174665
chr8:69706332-69710724	ENSMUSG00000074698	Csnk2a1	protein_coding	551.432	510.764	485.248	515.43	509.719	610.911	602.592	580.188	596.602	0.233861	0.0760587	3.07474	0.00210685	0.0174884
chr11:117825924-117839908	ENSMUSG00000001946	Esam	protein_coding	277.905	376.456	290.668	323.236	270.062	224.627	223.794	269.737	244.663	-0.35929	0.116891	-3.07373	0.00211403	0.0175379
chr15:51786558-51865523	ENSMUSG00000035443	Thyn1	protein_coding	185.23	161.758	152.541	158.342	175.272	198.311	209.119	214.771	211.728	0.335982	0.109325	3.07324	0.00211752	0.0175567
chr5:31193227-31199143	ENSMUSG00000061601	Pclo	protein_coding	253.091	225.481	247.429	193.286	209.253	238.725	331.105	296.201	283.245	0.363091	0.118156	3.07298	0.00211935	0.0175618
chr7:79446231-79466362	ENSMUSG00000047712	Ust	protein_coding	32.0536	39.2141	43.2399	34.9444	46.5007	28.1959	15.5922	22.3932	26.3484	-0.598462	0.194879	-3.07094	0.00213387	0.0176718
chr14:21481434-21672478	ENSMUSG00000022433	Csnk1e	protein_coding	296.964	250.97	242.624	252.255	298.678	319.554	299.92	365.417	346.293	0.323876	0.10555	3.06846	0.00215162	0.0177983
chr15:76879259-76892392	ENSMUSG00000041528	Rnf123	protein_coding	475.541	478.412	539.298	526.35	532.075	420.119	424.658	433.614	449.804	-0.254064	0.0827978	-3.06849	0.0021514	0.0177983
chr10:86055125-86498896	ENSMUSG00000030894	Tpp1	protein_coding	2821.3	2598.92	2754.14	2519.27	2616.56	2972.79	2869.88	2989.5	3249.32	0.19949	0.065054	3.06653	0.00216559	0.0178932
chr16:92301286-92313041	ENSMUSG00000073633	Fbxo36	protein_coding	145.089	122.544	121.312	121.213	125.194	133.461	158.673	187.289	191.026	0.40395	0.131727	3.06657	0.00216531	0.0178932
chr1:24612775-24613119	ENSMUSG00000090486	BC035947	protein_coding	482.197	374.495	387.958	460.829	473.95	547.941	606.261	538.455	467.683	0.325061	0.106011	3.06631	0.00216719	0.0178962
chr3:84442198-84480429	ENSMUSG00000022091	Sorbs3	protein_coding	477.524	406.847	365.137	470.657	457.853	488.729	515.46	553.723	561.785	0.2989	0.097534	3.06458	0.00217977	0.0179897
chr4:34768664-34778423	ENSMUSG00000030689	Ino80e	protein_coding	201.955	184.306	194.58	156.158	170.801	220.868	240.303	208.664	239.958	0.342639	0.111819	3.06422	0.00218237	0.0180008
chr3:88171556-88177785	ENSMUSG00000037419	Endod1	protein_coding	474.199	626.446	630.582	487.037	423.872	463.353	373.295	379.667	409.341	-0.377264	0.123195	-3.06234	0.00219616	0.0181041
chr11:101971143-101987013	ENSMUSG00000043300	B3galnt1	protein_coding	211.562	261.754	241.423	228.23	217.301	186.093	191.692	186.271	179.733	-0.327526	0.106984	-3.06144	0.00220274	0.018148
chr11:101627195-101636100	ENSMUSG00000038784	Cnot4	protein_coding	486.685	435.277	468.433	366.916	426.555	480.27	518.211	522.169	675.647	0.345512	0.112916	3.05991	0.00221405	0.0182307
chr10:91116574-91124059	ENSMUSG00000024902	Mrpl11	protein_coding	198.632	198.031	164.552	161.618	170.801	227.447	213.705	228.004	224.902	0.335937	0.109818	3.05904	0.00222044	0.0182728
chr1:165460637-165481214	ENSMUSG00000027624	Epb41l1	protein_coding	1137.11	1069.57	1042.56	1071.26	1040.9	1270.7	1235.45	1156.3	1210.14	0.201465	0.0658696	3.05854	0.00222416	0.0182929
chr10:75774115-75781414	ENSMUSG00000010607	Pigyl	protein_coding	73.3784	70.5854	39.6366	44.7725	72.4338	78.0087	85.2985	94.6623	101.629	0.522775	0.170951	3.05803	0.00222795	0.0183058
chr4:63959785-64047015	ENSMUSG00000036856	Wnt4	protein_coding	109.919	148.033	126.116	124.489	116.252	101.505	71.5406	104.841	86.5732	-0.438827	0.143502	-3.05799	0.00222827	0.0183058
chr18:67225530-67245830	ENSMUSG00000026932	Nacc2	protein_coding	895.24	771.538	880.413	820.101	829.859	996.256	964.882	933.39	965.479	0.220188	0.0720166	3.05746	0.00223222	0.0183277
chr15:76852148-76871435	ENSMUSG00000029777	Gars	protein_coding	637.941	675.463	675.024	732.74	696.616	621.25	529.217	607.671	565.549	-0.249672	0.0816718	-3.05701	0.00223557	0.0183447
chr7:26835305-26843548	ENSMUSG00000037443	Cep85	protein_coding	390.938	470.569	404.774	485.945	390.785	313.914	374.213	378.649	308.652	-0.326827	0.106926	-3.05658	0.0022388	0.0183503
chr4:130308595-130315463	ENSMUSG00000038069	Cdkn2aip	protein_coding	146.774	174.503	140.53	160.526	199.417	111.844	125.655	126.216	135.506	-0.397959	0.130194	-3.05666	0.00223819	0.0183503
chr16:5008730-5013553	ENSMUSG00000063229	Ldha	protein_coding	1867.95	2160.7	1824.49	2028.96	2303.57	1754.73	1386.79	1579.74	1904.61	-0.309845	0.101378	-3.05633	0.00224063	0.0183547
chr2:153227759-153241426	ENSMUSG00000001493	Meox1	protein_coding	54.2286	48.0373	36.0333	41.4965	41.1352	80.8283	66.0375	72.269	47.9916	0.536673	0.175716	3.05421	0.00225657	0.0184748
chr7:119626519-119631058	ENSMUSG00000024422	Dhx16	protein_coding	392.179	466.648	411.981	413.873	426.555	363.727	341.194	351.166	362.29	-0.266987	0.087507	-3.05104	0.00228054	0.0186604
chr10:7629373-7681136	ENSMUSG00000047407	Tgif1	protein_coding	188.557	173.522	135.725	179.09	164.541	236.846	210.953	203.575	204.2	0.356822	0.116967	3.05061	0.00228374	0.0186759
chr9:26974135-26999566	ENSMUSG00000025899	Alkbh8	protein_coding	211.105	242.147	247.429	231.507	222.667	186.093	192.609	191.36	175.028	-0.31863	0.104457	-3.05034	0.00228583	0.0186823
chr13:49341585-49387026	ENSMUSG00000075415	Fnbp1	protein_coding	755.669	664.679	709.856	737.108	665.318	827.08	819.049	846.871	775.394	0.228994	0.0750814	3.04995	0.00228879	0.0186959
chr7:45783738-45804144	ENSMUSG00000072847	A530017D24Rik	lincRNA	75.9158	70.5854	49.2455	64.4287	62.5971	92.1066	88.05	82.4478	97.8653	0.463669	0.152042	3.04961	0.00229139	0.0187065
chr11:51763687-51791925	ENSMUSG00000028557	Rnf11	protein_coding	1273.92	1371.51	1441.33	1327.89	1329.74	1107.16	1188.68	1209.23	1215.79	-0.206843	0.0678304	-3.04942	0.00229283	0.0187076
chr2:155563181-155592810	ENSMUSG00000021930	Spryd7	protein_coding	159.952	176.464	184.971	182.366	177.955	139.1	132.992	145.556	140.211	-0.34432	0.11304	-3.04599	0.00231917	0.0189118
chr7:29908223-29916813	ENSMUSG00000062866	Phactr2	protein_coding	773.221	698.992	689.437	741.476	718.078	797.944	881.417	839.746	818.681	0.222156	0.0729547	3.04512	0.00232587	0.0189557
chr5:120534153-120588673	ENSMUSG00000040322	Slc25a24	protein_coding	86.4885	94.1139	120.111	98.2811	93.8957	72.3695	71.5406	68.1975	73.399	-0.439546	0.144359	-3.04482	0.00232817	0.0189636
chr2:180967225-180982526	ENSMUSG00000021546	Hnrnpk	protein_coding	1204.53	1235.24	1320.02	1304.95	1318.12	1125.96	1169.41	1035.18	1127.33	-0.209949	0.0689607	-3.04447	0.0023309	0.0189751
chr4:152120331-152152371	ENSMUSG00000020982	Nemf	protein_coding	794.497	901.925	851.587	778.604	913.024	730.274	702.566	730.833	747.164	-0.236454	0.0777045	-3.04299	0.00234238	0.0190577
chr9:65828930-65908794	ENSMUSG00000019877	Serinc1	protein_coding	2270.33	2298.93	2594.4	2501.8	2362.59	2130.67	2048.08	1995.03	2231.14	-0.209111	0.0687395	-3.04208	0.00234948	0.0191047
chr10:117344673-117380015	ENSMUSG00000019779	Frk	protein_coding	221.374	230.383	302.68	245.703	231.609	223.688	170.597	178.128	188.203	-0.37063	0.121895	-3.04056	0.00236137	0.0191796
chr16:11322908-11755472	ENSMUSG00000046727	Cystm1	protein_coding	722.281	702.913	569.326	622.447	700.193	863.735	762.183	823.46	733.99	0.278816	0.0916958	3.04066	0.00236057	0.0191796
chr17:22361453-22377281	ENSMUSG00000039182	AW209491	protein_coding	120.867	149.994	140.53	133.225	132.348	103.385	98.1391	92.6265	116.686	-0.392966	0.129302	-3.03915	0.00237249	0.0192591
chr3:116488963-116508208	ENSMUSG00000029103	Lrpap1	protein_coding	3098.15	3505.74	3116.88	3253.1	3791.6	2441.77	2766.24	3243.96	2665.89	-0.283996	0.0935233	-3.03663	0.0023924	0.0194072
chr8:70778117-70805054	ENSMUSG00000028031	Dkk2	protein_coding	168.759	229.403	224.607	152.882	175.272	152.258	143.998	145.556	126.096	-0.410771	0.135278	-3.0365	0.00239345	0.0194072
chr12:55080262-55115367	ENSMUSG00000075284	Wipf1	protein_coding	168.634	139.21	166.954	137.594	135.031	193.612	160.508	202.557	213.61	0.378425	0.124666	3.03552	0.00240124	0.0194594
chr15:74994877-74998031	ENSMUSG00000053279	Aldh1a1	protein_coding	320.203	189.208	259.44	278.463	338.024	431.397	365.041	397.989	302.065	0.430253	0.141784	3.03457	0.00240882	0.0195098
chr16:21794318-21809040	ENSMUSG00000074398	Gm15441	antisense_RNA	21.4723	15.6856	4.80444	7.64408	21.4619	48.8729	29.35	21.3754	22.5843	0.660479	0.217687	3.03408	0.00241272	0.0195303
chr11:70010183-70015411	ENSMUSG00000038623	Tm6sf1	protein_coding	73.3574	98.0353	91.2843	84.0849	75.1165	53.5722	65.1203	64.1261	55.5197	-0.466463	0.153796	-3.03299	0.00242142	0.0195898
chr6:52201754-52204587	ENSMUSG00000032127	Vps11	protein_coding	465.739	491.157	512.874	500.141	528.498	459.593	410.9	415.293	407.458	-0.253728	0.083666	-3.03264	0.00242428	0.0196019
chr5:32458843-32517433	ENSMUSG00000040964	Arhgef10l	protein_coding	391.051	359.79	467.232	472.841	442.651	366.547	333.856	329.791	355.703	-0.309221	0.102011	-3.03124	0.00243553	0.0196817
chrX:164139332-164188420	ENSMUSG00000029819	Npy	protein_coding	12.5497	2.94106	2.40222	9.82811	2.68273	26.3162	0.917188	34.6077	20.7023	0.604345	0.199488	3.02948	0.00244974	0.0197854
chrX:37091678-37110322	ENSMUSG00000038387	Rras	protein_coding	155.179	135.289	115.307	138.686	139.502	193.612	145.833	194.414	178.792	0.385576	0.127296	3.02897	0.00245389	0.0198078
chr4:155654677-155669198	ENSMUSG00000036813	Entpd8	protein_coding	71.7004	77.4479	92.4854	84.0849	84.9532	56.3918	56.8656	62.0903	59.2838	-0.455699	0.150465	-3.0286	0.00245688	0.0198208
chr11:74673949-74724670	ENSMUSG00000018677	Slc25a39	protein_coding	3459.96	3118.5	2910.29	3171.2	3518.85	3556.44	3585.29	3891.33	3927.79	0.22651	0.0747961	3.02836	0.00245885	0.0198255
chr16:95992092-96082526	ENSMUSG00000029402	Snrnp35	protein_coding	50.3972	40.1945	33.6311	36.0364	46.5007	51.6925	67.8719	65.1439	62.1068	0.52192	0.172403	3.02732	0.0024673	0.0198825
chr6:4003904-4008445	ENSMUSG00000005483	Dnajb1	protein_coding	292.485	382.338	348.322	281.739	316.563	273.5	235.717	213.754	287.95	-0.361688	0.11949	-3.02693	0.00247053	0.0198973
chr16:18348182-18407076	ENSMUSG00000106617	Gm36266	antisense_RNA	29.2372	17.6464	22.8211	22.9323	20.5676	35.7148	29.35	39.6971	45.1686	0.597058	0.197272	3.02657	0.00247345	0.0199097
chr2:84936579-84958509	ENSMUSG00000052609	Plekhg3	protein_coding	1607.46	1850.91	1829.29	1704.63	1623.05	1364.68	1418.89	1402.63	1665.59	-0.249954	0.0826005	-3.02606	0.00247763	0.0199321
chr14:48120823-48281575	ENSMUSG00000020538	Srebf1	protein_coding	378.474	517.626	426.394	386.572	370.217	318.614	344.863	350.149	313.357	-0.3336	0.110267	-3.02539	0.00248315	0.0199593
chr3:94497544-94582716	ENSMUSG00000027708	Dcun1d1	protein_coding	216.95	215.678	251.032	253.347	251.283	203.95	190.775	183.217	186.321	-0.32238	0.106561	-3.02531	0.00248379	0.0199593
chr7:44221017-44227421	ENSMUSG00000035000	Dpp4	protein_coding	1160.08	1150.93	1333.23	1331.16	1225.11	965.24	1095.12	1114.57	1065.23	-0.240105	0.0794126	-3.02352	0.00249854	0.0200554
chr9:64715299-64737758	ENSMUSG00000063801	Ap3s2	protein_coding	388.745	346.065	345.92	376.744	341.601	418.239	419.155	439.722	422.515	0.25884	0.0856071	3.02358	0.00249801	0.0200554
chr14:57577521-57665430	ENSMUSG00000020064	Herc4	protein_coding	418.895	433.316	449.215	444.449	522.239	343.99	398.059	392.899	366.995	-0.287038	0.0949676	-3.02248	0.00250709	0.0201128
chr7:114215559-114254711	ENSMUSG00000029461	Fam168a	protein_coding	696.976	552.919	646.197	715.268	587.519	800.764	790.616	691.136	791.392	0.284491	0.0942198	3.01944	0.0025324	0.0203044
chr11:59208321-59210738	ENSMUSG00000030603	Psmc4	protein_coding	540.175	491.157	472.036	485.945	509.719	635.348	528.3	586.295	612.599	0.258231	0.085553	3.01837	0.00254137	0.020365
chr16:49699233-49765126	ENSMUSG00000013150	Gfod2	protein_coding	76.2997	90.1925	82.8766	78.6249	111.781	62.9709	51.3625	61.0724	71.517	-0.477107	0.1581	-3.01775	0.00254659	0.0203954
chrX:135797594-135891081	ENSMUSG00000038936	Sccpdh	protein_coding	219.945	230.383	259.44	270.819	225.35	198.311	197.195	196.45	181.615	-0.324014	0.107457	-3.01528	0.00256739	0.0205506
chr16:95359169-95586593	ENSMUSG00000032311	Nrg4	protein_coding	29.3868	69.6051	28.8266	36.0364	25.0388	12.2182	16.5094	22.3932	24.4663	-0.644008	0.213728	-3.01321	0.00258496	0.0206681
chr7:118688545-118705778	ENSMUSG00000039163	Cmc1	protein_coding	103.951	92.1532	87.681	85.1769	87.636	116.543	123.82	119.091	119.509	0.396372	0.131538	3.01336	0.00258371	0.0206681
chr3:142560026-142573209	ENSMUSG00000044317	Gpr4	protein_coding	65.2219	58.8212	50.4466	42.5885	57.2316	78.9486	68.7891	78.3763	86.5732	0.481595	0.159884	3.01215	0.00259404	0.0207292
chr17:4994332-5347656	ENSMUSG00000033623	Pcgf3	protein_coding	541.126	420.571	452.818	515.43	544.595	587.415	612.681	553.723	641.771	0.292215	0.0971012	3.00939	0.00261773	0.0209069
chr15:44428092-44438256	ENSMUSG00000036197	Gxylt1	protein_coding	272.67	221.56	240.222	256.623	237.869	258.463	331.105	291.112	344.411	0.333909	0.110978	3.00877	0.00262309	0.020938
chr8:106603351-106670246	ENSMUSG00000046711	Hmga1	protein_coding	44.1715	30.3909	25.2233	42.5885	35.7698	65.7905	55.0313	46.8222	51.7557	0.547946	0.182177	3.00777	0.00263173	0.0209721
chr7:99219084-99238619	ENSMUSG00000047412	Zbtb44	protein_coding	640.327	664.679	749.492	701.072	676.049	527.264	618.185	588.331	597.543	-0.248653	0.0826675	-3.00786	0.00263092	0.0209721
chr11:70669463-70688105	ENSMUSG00000079523	Tmsb10	protein_coding	28.1874	22.5481	26.4244	16.3802	15.2022	31.9554	40.3563	39.6971	32.9354	0.600276	0.199575	3.00777	0.00263174	0.0209721
chr2:120567671-120601255	ENSMUSG00000033910	Gucy1a3	protein_coding	238.8	269.597	341.115	231.507	250.388	186.093	187.106	230.039	214.551	-0.37777	0.125606	-3.00759	0.00263332	0.0209731
chr18:34442352-34506823	ENSMUSG00000021359	Tfap2a	protein_coding	122.573	105.878	112.904	90.637	109.098	147.559	131.158	138.431	144.916	0.384527	0.127922	3.00596	0.0026474	0.0210735
chr6:86675151-86684522	ENSMUSG00000020604	Arsg	protein_coding	168.865	181.365	188.574	216.218	187.791	179.514	129.323	136.395	131.742	-0.38262	0.127361	-3.00422	0.00266265	0.0211831
chr3:57736062-57835233	ENSMUSG00000060739	Nsa2	protein_coding	104.001	99.996	69.6644	88.453	85.8475	108.084	129.323	141.484	109.157	0.435125	0.144849	3.00399	0.00266466	0.0211874
chr19:34550694-34576419	ENSMUSG00000045867	Cradd	protein_coding	99.1528	91.1728	73.2677	77.5328	86.7417	128.761	131.158	104.841	99.7473	0.433057	0.144178	3.00363	0.00266781	0.0211909
chr4:57908483-57916297	ENSMUSG00000090171	Ugt1a2	protein_coding	4603.49	5213.52	5580.35	5762.55	4461.39	3494.41	4716.18	4622.17	2977.36	-0.373892	0.124481	-3.0036	0.00266806	0.0211909
chr14:75702350-75754517	ENSMUSG00000029860	Zyx	protein_coding	824.56	796.047	789.129	699.98	739.54	896.63	847.482	875.372	952.305	0.232288	0.0773946	3.00134	0.00268795	0.0213371
chr7:45872772-45883732	ENSMUSG00000031753	Cog4	protein_coding	382.923	428.414	403.573	435.713	410.458	358.088	320.099	340.988	366.054	-0.265143	0.0883646	-3.00055	0.00269488	0.0213803
chr9:108662088-108684641	ENSMUSG00000010110	Stx5a	protein_coding	533.651	623.505	577.734	550.374	568.739	478.391	501.702	467.204	501.56	-0.24276	0.0809256	-2.99979	0.00270163	0.021422
chr14:54883377-54888234	ENSMUSG00000020463	Ppp4r3b	protein_coding	484.043	490.177	570.527	523.074	532.97	432.337	426.492	423.436	473.329	-0.257496	0.0858598	-2.99902	0.00270845	0.0214524
chr17:35833921-35838306	ENSMUSG00000020607	Fam84a	protein_coding	149.691	171.562	158.546	180.182	169.906	115.603	143.998	123.163	134.565	-0.361875	0.120663	-2.99905	0.00270825	0.0214524
chr15:81744848-81796269	ENSMUSG00000060860	Ube2s	protein_coding	48.8075	45.0962	33.6311	33.8524	39.3468	64.8506	57.7828	51.9116	63.9889	0.518434	0.172884	2.99874	0.00271096	0.0214604
chr2:65088339-65239403	ENSMUSG00000007891	Ctsd	protein_coding	2734.72	2604.8	2449.06	2261.56	2639.81	3019.78	2619.49	2992.55	3290.72	0.249869	0.0833394	2.99821	0.00271567	0.0214859
chr7:140881968-140898643	ENSMUSG00000025366	Esyt1	protein_coding	241.695	360.77	265.445	229.323	259.331	220.868	187.106	230.039	180.674	-0.400793	0.133715	-2.99737	0.00272323	0.0215337
chr16:91621186-91646952	ENSMUSG00000074649	BC029722	protein_coding	202.459	145.092	174.161	205.298	180.637	219.928	236.634	232.075	225.843	0.347721	0.116024	2.99698	0.00272667	0.0215491
chr1:135766119-135769136	ENSMUSG00000025008	Tctn3	protein_coding	92.4572	101.957	123.714	100.465	107.309	84.5877	67.8719	67.1797	86.5732	-0.434207	0.144915	-2.99629	0.00273283	0.0215859
chr9:49055613-49078775	ENSMUSG00000021027	Ralgapa1	protein_coding	620.645	637.23	744.688	671.587	648.327	578.016	539.306	558.813	587.192	-0.244324	0.0815545	-2.99584	0.00273688	0.021606
chr10:127866474-127877317	ENSMUSG00000038302	Afg1l	protein_coding	256.408	299.988	279.859	277.371	283.475	197.371	236.634	242.254	234.312	-0.307171	0.102539	-2.99564	0.00273872	0.0216087
chr6:29694222-29718559	ENSMUSG00000040699	Limd2	protein_coding	122.881	104.898	92.4854	98.2811	121.617	141.919	133.909	138.431	151.503	0.389255	0.130106	2.99182	0.00277318	0.0218685
chr8:124836945-124863120	ENSMUSG00000032202	Rab27a	protein_coding	268.774	191.169	219.803	236.967	280.793	291.358	281.577	301.291	347.234	0.360037	0.120371	2.99106	0.00278014	0.0219114
chr15:88862186-88865718	ENSMUSG00000046879	Irgm1	protein_coding	398.872	492.137	520.08	388.756	397.045	401.322	334.774	336.916	319.944	-0.339599	0.113635	-2.9885	0.00280353	0.0220836
chr18:6201002-6242174	ENSMUSG00000037032	Apbb1	protein_coding	133.425	164.699	169.356	135.409	141.291	116.543	120.152	108.913	111.039	-0.377797	0.126448	-2.98778	0.00281016	0.0221115
chr19:45005014-45006442	ENSMUSG00000074238	Ap1ar	protein_coding	653.899	752.911	744.688	729.464	626.865	618.43	598.924	593.42	566.49	-0.251843	0.0842894	-2.98784	0.00280958	0.0221115
chr11:116671660-116675799	ENSMUSG00000042444	Mindy2	protein_coding	826.237	875.455	1000.52	815.733	900.504	719.936	760.349	757.298	780.1	-0.241638	0.0809077	-2.98658	0.00282113	0.0221857
chr15:99392882-99410049	ENSMUSG00000036817	Sun1	protein_coding	551.287	563.703	557.315	665.035	626.865	535.722	489.778	483.49	488.386	-0.261601	0.0876815	-2.98354	0.00284939	0.0223957
chr3:107895821-107898686	ENSMUSG00000000594	Gm2a	protein_coding	4314.27	3206.73	3465.2	3936.7	4633.08	4249.12	4806.06	5342.82	4874.45	0.31678	0.106186	2.98325	0.00285202	0.0224041
chr11:44518964-44565520	ENSMUSG00000038729	Akap2	protein_coding	11.6909	7.84282	19.2178	21.8402	18.7791	6.57905	6.42031	8.14299	4.70506	-0.649592	0.217815	-2.98231	0.00286081	0.0224531
chr13:98798611-98801410	ENSMUSG00000066406	Akap13	protein_coding	1388.66	1175.44	1153.07	1397.78	1339.58	1596.83	1465.67	1430.11	1550.79	0.244795	0.082084	2.98225	0.00286139	0.0224531
chr1:13564698-13589910	ENSMUSG00000081270	Gm11653	processed_pseudogene	22.6709	20.5874	40.8377	32.7604	27.7216	12.2182	19.2609	9.16086	18.8203	-0.630029	0.211335	-2.98118	0.00287136	0.022519
chr11:98152154-98193293	ENSMUSG00000026725	Tnn	protein_coding	267.647	418.611	404.774	266.451	198.522	211.469	238.469	225.968	176.91	-0.490809	0.164677	-2.98043	0.00287847	0.0225458
chr3:93555080-93564643	ENSMUSG00000037060	Cavin3	protein_coding	63.2064	60.7819	50.4466	34.9444	54.5489	82.708	71.5406	76.3405	74.34	0.492396	0.16521	2.98043	0.00287848	0.0225458
chr11:96849870-96861203	ENSMUSG00000084808	9430091E24Rik	processed_transcript	32.2795	35.2927	42.0388	55.6926	33.087	30.0756	19.2609	18.3217	24.4663	-0.59197	0.198626	-2.98032	0.0028795	0.0225458
chr10:80796099-80798626	ENSMUSG00000062169	Cnih4	protein_coding	388.324	338.222	354.327	359.272	354.121	443.616	405.397	399.007	452.627	0.263517	0.0884286	2.97999	0.00288254	0.0225574
chr12:87166237-87200454	ENSMUSG00000030004	Nat8	protein_coding	353.898	303.909	296.674	244.611	364.852	345.87	498.033	385.774	391.461	0.38005	0.127564	2.97929	0.00288918	0.022597
chr2:70474923-70477729	ENSMUSG00000039108	Lsm14b	protein_coding	496.585	463.707	433.601	455.369	464.113	534.782	529.217	564.92	526.967	0.236685	0.0794537	2.97891	0.00289276	0.0226127
chr18:80606205-80713071	ENSMUSG00000038811	Gngt2	protein_coding	32.9746	23.5285	19.2178	20.7482	30.4043	40.4141	29.35	54.9652	45.1686	0.590919	0.198422	2.9781	0.00290044	0.0226604
chr12:101975988-102006424	ENSMUSG00000029122	Evc	protein_coding	1193.45	1602.88	1390.88	1238.34	1190.24	1071.44	948.372	827.531	1277.9	-0.360819	0.121165	-2.97791	0.00290219	0.0226617
chr2:27445579-27507662	ENSMUSG00000055312	Them7	protein_coding	760.027	669.581	559.717	631.183	800.349	717.116	932.78	927.283	842.206	0.333913	0.112143	2.97756	0.00290553	0.0226755
chr14:101442360-101609191	ENSMUSG00000029602	Rasal1	protein_coding	96.4768	114.701	115.307	135.409	96.5784	94.9262	81.6297	82.4478	50.8147	-0.47985	0.161181	-2.97709	0.00291001	0.0226981
chr6:122819914-122845366	ENSMUSG00000021822	Plau	protein_coding	4797.54	5171.36	5227.23	4689.1	6591.48	3600.62	4445.61	5040.51	3614.43	-0.347357	0.116718	-2.97605	0.00291991	0.0227498
chr2:32535332-32569756	ENSMUSG00000021458	2010111I01Rik	protein_coding	327.844	370.573	349.523	380.02	349.65	327.073	265.067	302.309	278.54	-0.289933	0.0974274	-2.97589	0.0029214	0.0227498
chr11:75530277-75533071	ENSMUSG00000098188	Sowahc	protein_coding	212.811	226.462	254.635	241.335	229.821	208.65	184.355	182.199	175.028	-0.319211	0.107259	-2.97609	0.00291954	0.0227498
chr19:6418731-6544169	ENSMUSG00000038150	Ormdl3	protein_coding	191.583	288.224	196.982	177.998	219.984	159.777	159.591	172.021	158.09	-0.399809	0.134401	-2.97474	0.00293236	0.0228104
chr4:133130505-133199756	ENSMUSG00000058022	Adtrp	protein_coding	938.543	866.632	775.917	785.157	937.168	923.886	1029.08	1193.97	996.532	0.283358	0.0952525	2.9748	0.00293175	0.0228104
chr1:65158616-65186500	ENSMUSG00000022452	Smdt1	protein_coding	455.86	421.552	391.562	372.376	453.382	516.925	457.677	500.794	532.613	0.276349	0.0929141	2.97424	0.00293712	0.0228322
chr6:83165920-83200117	ENSMUSG00000035900	Gramd4	protein_coding	239.177	249.99	249.831	302.487	266.485	200.191	210.036	232.075	202.318	-0.318529	0.107101	-2.97412	0.00293835	0.0228322
chr6:108828641-108859356	ENSMUSG00000079494	Nat8f5	protein_coding	65.941	56.8605	46.8433	22.9323	60.8086	57.3317	102.725	116.038	63.9889	0.593936	0.199898	2.9712	0.00296638	0.0230376
chr2:26389339-26397122	ENSMUSG00000052459	Atp6v1a	protein_coding	4297.78	3960.63	4512.57	5047.28	5335.96	3815.85	4008.11	4046.05	3655.83	-0.267952	0.0902207	-2.96996	0.00297837	0.0231182
chr18:38185914-38212053	ENSMUSG00000003581	Rnf215	protein_coding	147.848	177.444	129.72	175.814	195.84	135.34	122.903	126.216	119.509	-0.391735	0.131921	-2.96946	0.00298323	0.0231434
chr5:114808196-114813976	ENSMUSG00000017707	Serinc3	protein_coding	7447.24	6299.75	6189.32	7533.79	7023.4	8458.77	7123.8	8207.12	8742.01	0.255517	0.0860586	2.96911	0.00298664	0.0231449
chr11:98927818-98974942	ENSMUSG00000030109	Slc6a12	protein_coding	46.2113	77.4479	67.2621	41.4965	49.1834	41.354	31.1844	20.3575	41.4046	-0.57996	0.19533	-2.96913	0.00298647	0.0231449
chrX:10485158-10596605	ENSMUSG00000026768	Itga8	protein_coding	189.027	233.324	237.82	212.942	174.378	172.935	157.756	165.913	157.149	-0.356813	0.120207	-2.96831	0.0029944	0.0231925
chr5:125475814-125517410	ENSMUSG00000032594	Ip6k1	protein_coding	598.055	661.738	648.599	615.895	679.626	574.257	545.727	485.526	573.077	-0.248537	0.0837733	-2.96678	0.00300936	0.0232707
chr11:67025154-67035312	ENSMUSG00000032673	Prorsd1	protein_coding	70.8207	69.6051	48.0444	62.2447	50.0777	83.6479	83.4641	88.555	80.9271	0.46371	0.156295	2.96688	0.00300837	0.0232707
chr12:98202294-98259459	ENSMUSG00000073888	Ccl27a	protein_coding	36.8427	25.4892	28.8266	27.3003	25.0388	26.3162	51.3625	53.9473	56.4608	0.584621	0.197041	2.967	0.00300718	0.0232707
chr14:54642161-54686931	ENSMUSG00000065979	Cpped1	protein_coding	774.975	698.992	685.834	734.924	731.492	783.846	836.475	829.567	898.667	0.224224	0.0755827	2.9666	0.00301114	0.0232719
chr8:89027235-89044162	ENSMUSG00000024247	Pkdcc	protein_coding	90.9712	134.308	80.4743	98.2811	117.146	78.9486	75.2094	67.1797	76.222	-0.458974	0.154823	-2.9645	0.00303174	0.0234153
chr5:92137938-92202798	ENSMUSG00000031342	Gpm6b	protein_coding	89.0358	103.917	121.312	97.1891	94.7899	85.5276	70.6235	70.2333	68.6939	-0.431153	0.145445	-2.96438	0.00303297	0.0234153
chr14:31088132-31128956	ENSMUSG00000039427	Alg1	protein_coding	183.54	200.972	208.993	202.022	209.253	159.777	162.342	153.699	171.264	-0.320574	0.108159	-2.9639	0.00303766	0.023439
chr19:24674008-24679661	ENSMUSG00000004655	Aqp1	protein_coding	5422.37	6167.4	5937.08	5371.61	6337.51	4129.76	5229.8	5477.18	4728.59	-0.270625	0.0913173	-2.96357	0.00304095	0.0234391
chr14:54614119-54618022	ENSMUSG00000041153	Osgin2	protein_coding	61.7289	63.723	80.4743	72.0728	79.5878	59.2114	44.025	45.8043	48.9327	-0.481373	0.162429	-2.96359	0.00304073	0.0234391
chr2:181364928-181383628	ENSMUSG00000004768	Rab23	protein_coding	173.815	188.228	194.58	191.102	208.359	147.559	150.419	171.003	139.27	-0.338628	0.114272	-2.96335	0.00304311	0.0234432
chr11:94557102-94601871	ENSMUSG00000042595	Fam199x	protein_coding	132.794	151.955	151.34	151.79	149.339	124.062	103.642	107.895	122.332	-0.364789	0.12321	-2.96072	0.00306922	0.0236317
chr10:59879556-59899302	ENSMUSG00000021900	Btd	protein_coding	713.821	669.581	612.566	685.783	660.847	789.486	735.585	788.852	767.866	0.221263	0.0747399	2.96045	0.00307195	0.02364
chr9:106658746-106685927	ENSMUSG00000029627	Zkscan14	protein_coding	64.7084	78.4282	63.6588	79.7169	86.7417	60.1513	49.5281	45.8043	53.6377	-0.474655	0.16037	-2.95975	0.00307893	0.023681
chr4:34663257-34687438	ENSMUSG00000015968	Cacna1d	protein_coding	194.554	147.053	150.139	192.194	185.109	237.786	211.87	229.022	203.259	0.353019	0.119331	2.95833	0.00309312	0.0237774
chr14:20929398-21033676	ENSMUSG00000035596	Mboat7	protein_coding	553.265	549.978	470.835	508.878	479.315	619.37	609.93	551.688	636.125	0.255715	0.0864492	2.95799	0.00309656	0.0237911
chr14:45329788-45349705	ENSMUSG00000025794	Rpl14	protein_coding	309.467	271.558	266.646	285.015	267.379	387.224	334.774	282.969	380.169	0.322889	0.109248	2.95557	0.00312097	0.0239658
chr17:25790508-25792284	ENSMUSG00000025491	Ifitm1	protein_coding	39.285	29.4106	26.4244	33.8524	29.5101	45.1135	49.5281	59.0367	41.4046	0.54272	0.183734	2.95384	0.00313849	0.0240875
chr19:10605625-10629813	ENSMUSG00000021385	Ippk	protein_coding	119.328	133.328	145.334	137.594	128.771	102.445	99.9735	101.787	105.393	-0.371543	0.125793	-2.95362	0.00314075	0.024092
chr15:55307750-55520803	ENSMUSG00000062753	AI413582	protein_coding	40.57	35.2927	26.4244	22.9323	36.664	62.9709	52.2797	43.7686	44.2276	0.553319	0.187358	2.95327	0.00314425	0.0241059
chr11:121451949-121617164	ENSMUSG00000030337	Vamp1	protein_coding	254.798	205.874	223.406	235.875	225.35	259.402	328.353	314.523	245.604	0.339085	0.114825	2.95306	0.00314645	0.0241099
chr8:124863033-124890057	ENSMUSG00000024491	Rbm27	protein_coding	488.109	441.159	481.645	434.621	424.766	502.827	530.135	548.634	541.082	0.24451	0.0828364	2.95172	0.0031601	0.0241887
chr1:4857814-4897909	ENSMUSG00000055322	Tns1	protein_coding	22261.6	16160.1	17780	24048.3	20755.4	24444	22760	24936.9	27208.4	0.314018	0.106383	2.95178	0.00315953	0.0241887
chr7:130865756-130913312	ENSMUSG00000026827	Gpd2	protein_coding	928.057	793.106	768.71	832.113	898.716	1046.07	905.264	924.229	1256.25	0.307066	0.104099	2.94974	0.00318041	0.0243312
chr15:3982035-3995744	ENSMUSG00000021993	Mipep	protein_coding	297.141	397.043	317.093	313.407	302.255	248.124	257.73	254.468	287.009	-0.321832	0.10913	-2.94908	0.0031872	0.0243312
chr11:75588097-75628804	ENSMUSG00000041712	Ubr7	protein_coding	267.927	303.909	324.3	293.751	268.273	256.583	227.463	231.057	238.076	-0.299037	0.1014	-2.94909	0.00318712	0.0243312
chr10:22645011-22704285	ENSMUSG00000060206	Zfp462	protein_coding	333.084	265.676	297.875	330.88	281.687	366.547	431.078	364.399	326.531	0.319546	0.108347	2.94929	0.00318507	0.0243312
chrX:136245079-136247139	ENSMUSG00000071547	Nt5dc2	protein_coding	118.686	97.055	74.4688	96.097	125.194	154.138	121.069	138.431	143.034	0.429636	0.145666	2.94946	0.00318325	0.0243312
chr17:25779843-25785673	ENSMUSG00000006589	Aprt	protein_coding	209.818	194.11	175.362	157.25	203.888	239.665	212.788	231.057	264.425	0.342774	0.116265	2.9482	0.00319632	0.0243879
chr5:66745827-67057158	ENSMUSG00000040006	Ginm1	protein_coding	780.732	713.697	711.057	685.783	754.742	766.929	863.074	888.604	861.968	0.229623	0.0779234	2.94678	0.003211	0.0244868
chr17:70993656-71002878	ENSMUSG00000018740	Slc25a35	protein_coding	255.617	229.403	200.585	195.47	246.811	226.507	297.169	357.274	291.714	0.381328	0.129426	2.94631	0.00321592	0.0245114
chr4:119277981-119294604	ENSMUSG00000018415	Gid4	protein_coding	402.416	467.628	466.03	417.149	411.352	378.765	365.041	362.363	350.998	-0.261063	0.0886476	-2.94495	0.00323005	0.024606
chr18:61730261-61786702	ENSMUSG00000032932	Hspa13	protein_coding	267.298	271.558	327.903	290.475	301.36	263.162	242.138	217.825	223.961	-0.308111	0.104678	-2.94343	0.00324602	0.0247014
chr7:133637543-133672971	ENSMUSG00000036892	Prodh2	protein_coding	806.216	845.064	831.168	885.622	936.274	795.125	673.216	725.744	757.515	-0.237381	0.0806442	-2.94355	0.00324467	0.0247014
chr11:121222588-121229322	ENSMUSG00000032239	Rp9	protein_coding	284.697	279.401	230.613	259.899	239.658	311.095	357.703	296.201	303.006	0.308238	0.104727	2.94325	0.00324781	0.024702
chr14:73362226-73385289	ENSMUSG00000087211	Lhx1os	lincRNA	38.4333	21.5678	26.4244	34.9444	33.087	51.6925	42.1906	45.8043	51.7557	0.547422	0.186005	2.94305	0.00324995	0.0247051
chr3:51515319-51560879	ENSMUSG00000040738	Ints8	protein_coding	239.668	276.46	293.071	286.107	223.561	201.131	198.113	204.593	234.312	-0.33426	0.113664	-2.94077	0.00327398	0.0248746
chr11:117765988-117782198	ENSMUSG00000030681	Mvp	protein_coding	387.32	484.294	391.562	401.86	452.488	390.983	355.869	329.791	291.714	-0.31793	0.108125	-2.94039	0.00327794	0.0248784
chrX:104280657-104413856	ENSMUSG00000040564	Apoc1	protein_coding	22.8	28.4302	2.40222	8.7361	8.94244	22.5567	44.9422	19.3396	47.0506	0.637775	0.216889	2.94056	0.00327624	0.0248784
chr12:72073428-72085439	ENSMUSG00000025453	Nnt	protein_coding	3012.49	3146.93	3037.61	3278.22	3389.19	2688.01	2924.91	2745.21	2889.85	-0.188376	0.0640823	-2.9396	0.00328636	0.0249291
chr11:49671503-49712723	ENSMUSG00000018820	Zfyve27	protein_coding	298.829	318.615	314.691	340.708	341.601	280.079	251.309	282.969	260.661	-0.27858	0.0947839	-2.9391	0.00329164	0.024956
chr8:111033144-111057664	ENSMUSG00000058881	Zfp516	protein_coding	188.296	160.778	152.541	179.09	169.906	225.567	205.45	198.485	214.551	0.324758	0.110522	2.93839	0.00329922	0.0250002
chr15:99734881-99772885	ENSMUSG00000022913	Psmg1	protein_coding	132.779	127.446	105.698	105.925	115.358	162.596	166.011	133.341	145.857	0.377369	0.128501	2.93669	0.00331731	0.0251108
chr8:119910360-119957560	ENSMUSG00000035585	Tsen34	protein_coding	120.819	146.073	118.91	129.949	160.964	112.784	104.559	92.6265	100.688	-0.395078	0.13453	-2.93674	0.00331686	0.0251108
chr2:130424339-130444269	ENSMUSG00000061838	Suclg2	protein_coding	1190.78	1231.32	1251.56	1343.17	1309.17	1180.47	1062.1	1010.75	1137.68	-0.218871	0.0745371	-2.93641	0.00332036	0.0251206
chr10:87521795-87584136	ENSMUSG00000022595	Lypd2	protein_coding	31.6659	19.6071	31.2288	18.5642	18.7791	46.9932	36.6875	57.0009	24.4663	0.604381	0.205899	2.93532	0.00333205	0.0251825
chr3:88575876-88588419	ENSMUSG00000030935	Acsm3	protein_coding	53.2126	87.2514	40.8377	62.2447	77.7993	32.8952	27.5156	52.9294	44.2276	-0.568514	0.19368	-2.93533	0.00333195	0.0251825
chr2:12347263-12419470	ENSMUSG00000028173	Wls	protein_coding	2209.98	2184.23	2312.14	2556.4	2460.07	2035.74	2187.49	1968.57	1975.19	-0.213631	0.072805	-2.93429	0.00334311	0.0252528
chr1:184871926-184883218	ENSMUSG00000037211	Spry1	protein_coding	239.724	181.365	196.982	250.071	195.84	279.14	224.711	319.612	270.071	0.370488	0.126278	2.93391	0.0033472	0.0252571
chr10:81621785-81627797	ENSMUSG00000070972	Dnajc25	protein_coding	113.785	101.957	80.4743	96.097	105.521	125.942	116.483	144.538	139.27	0.397862	0.135604	2.93399	0.00334634	0.0252571
chr15:89416405-89429908	ENSMUSG00000064373	Selenop	protein_coding	8278.56	7551.66	7649.87	8210.84	7495.56	8279.26	8566.53	9195.47	9279.33	0.188305	0.0642133	2.93249	0.00336259	0.0253333
chr4:107178399-107200996	ENSMUSG00000042082	Arsb	protein_coding	1042.05	830.359	1032.95	918.382	983.669	1016.93	1145.57	1140.02	1268.49	0.267487	0.0912138	2.93253	0.00336211	0.0253333
chr6:124663027-124704418	ENSMUSG00000050605	Zfp61	protein_coding	45.1554	49.998	63.6588	54.6006	52.7604	30.0756	32.1016	36.6435	41.4046	-0.517253	0.176379	-2.93263	0.00336107	0.0253333
chrX:7657260-7668186	ENSMUSG00000032359	Ctsh	protein_coding	1626.66	1490.14	1395.69	1569.22	1547.04	1596.83	1751.83	1870.85	1791.69	0.216829	0.0739454	2.93229	0.00336474	0.0253361
chr9:55148854-55207529	ENSMUSG00000037820	Tgm2	protein_coding	1438.46	1648.95	1568.65	1481.86	1500.54	1420.13	1267.55	1236.72	1383.29	-0.217291	0.0741089	-2.93205	0.00336731	0.0253422
chr17:64281005-64331916	ENSMUSG00000026641	Usf1	protein_coding	117.352	145.092	129.72	121.213	140.396	105.265	96.3047	104.841	95.9833	-0.378062	0.128989	-2.93096	0.00337918	0.0254182
chr2:28468066-28471178	ENSMUSG00000018433	Nol11	protein_coding	191.354	202.933	237.82	190.01	248.6	193.612	141.247	180.164	136.447	-0.389537	0.132923	-2.93055	0.0033836	0.0254248
chr4:14864076-14915176	ENSMUSG00000039001	Rps21	protein_coding	177.171	181.365	117.709	161.618	136.819	224.627	190.775	172.021	232.43	0.40339	0.137644	2.93068	0.00338218	0.0254248
chr1:93685660-93695764	ENSMUSG00000003039	Fam32a	protein_coding	694.422	704.874	628.18	631.183	527.604	690.8	764.935	817.353	790.451	0.283204	0.0966578	2.92996	0.00339006	0.02546
chr13:30813919-30974093	ENSMUSG00000018347	Zkscan6	protein_coding	52.8356	67.6444	50.4466	66.6127	70.6453	39.4743	34.8531	47.8401	45.1686	-0.501388	0.171144	-2.92963	0.00339369	0.0254632
chr4:63367125-63403354	ENSMUSG00000026489	Coq8a	protein_coding	984.398	1056.82	954.882	1199.03	1067.73	875.953	953.875	880.461	886.434	-0.241406	0.0824023	-2.9296	0.00339403	0.0254632
chr12:80463095-80500227	ENSMUSG00000027363	Usp8	protein_coding	1657.09	1490.14	1611.89	1518.99	1534.52	1794.2	1773.84	1639.79	1893.32	0.201571	0.0688138	2.92923	0.00339807	0.0254802
chr19:18579328-18631789	ENSMUSG00000031750	Il34	protein_coding	48.1419	63.723	63.6588	56.7846	51.8662	32.8952	49.5281	35.6256	31.0534	-0.519361	0.177361	-2.92826	0.00340864	0.0255461
chr10:83543752-83596473	ENSMUSG00000046311	Zfp62	protein_coding	237.957	267.636	273.853	263.175	249.494	212.409	221.959	213.754	201.377	-0.292382	0.0998934	-2.92694	0.00342318	0.0256417
chr9:6928503-7184446	ENSMUSG00000040152	Thbs1	protein_coding	881.157	1070.55	999.323	870.333	940.745	848.697	865.825	771.548	682.234	-0.277971	0.094978	-2.92669	0.00342594	0.0256489
chr15:98949841-98953551	ENSMUSG00000007850	Hnrnph1	protein_coding	1605.6	1655.82	1854.51	1653.31	1722.31	1401.34	1524.37	1486.1	1547.02	-0.202667	0.0692603	-2.92617	0.00343165	0.0256783
chr5:34369933-34486456	ENSMUSG00000010760	Phlda2	protein_coding	55.9694	38.2338	39.6366	39.3124	52.7604	61.0911	77.0438	92.6265	47.0506	0.537883	0.183833	2.92593	0.00343427	0.0256846
chr1:46066315-46373546	ENSMUSG00000030942	Thumpd1	protein_coding	228.615	269.597	290.668	278.463	198.522	196.432	200.864	200.521	193.849	-0.352889	0.120624	-2.92553	0.00343868	0.0257041
chr7:28758251-28767512	ENSMUSG00000071256	Zfp213	protein_coding	27.8128	40.1945	33.6311	32.7604	34.8755	24.4365	17.4266	20.3575	18.8203	-0.575645	0.196846	-2.92434	0.00345192	0.0257897
chrX:152001845-152004442	ENSMUSG00000027589	Pcmtd2	protein_coding	714.265	746.049	738.682	851.769	761.896	681.401	679.636	614.796	639.889	-0.23509	0.0803967	-2.92412	0.00345428	0.0257938
chr12:99190078-99563582	ENSMUSG00000082519	Vamp7-ps	processed_pseudogene	45.9514	57.8408	54.0499	58.9686	54.5489	45.1135	24.7641	35.6256	36.6995	-0.522857	0.178891	-2.92277	0.00346937	0.0258931
chr1:194976375-195037904	ENSMUSG00000018800	Abca5	protein_coding	231.704	258.813	251.032	280.647	240.552	197.371	204.533	224.95	195.731	-0.305653	0.104622	-2.9215	0.00348345	0.0259847
chr13:111425680-111490111	ENSMUSG00000002129	Sf3a1	protein_coding	547.521	476.452	475.639	530.718	518.662	612.791	612.681	554.741	598.484	0.239768	0.0820753	2.92131	0.00348563	0.0259874
chr1:165212286-165236996	ENSMUSG00000006724	Cyp27b1	protein_coding	276.103	43.1355	51.6477	172.538	135.925	720.875	180.686	195.432	708.583	0.574732	0.196774	2.92078	0.00349158	0.0260048
chr4:98923810-98935543	ENSMUSG00000026463	Atp2b4	protein_coding	404.478	353.907	305.082	359.272	414.035	456.774	405.397	440.739	500.619	0.308265	0.105537	2.92091	0.00349005	0.0260048
chr8:69822429-69831102	ENSMUSG00000042097	Zfp239	protein_coding	35.8951	49.0177	62.4577	33.8524	36.664	23.4966	23.8469	30.5362	27.2894	-0.568189	0.19456	-2.92038	0.00349602	0.0260243
chr7:17004640-17027924	ENSMUSG00000027193	Api5	protein_coding	610.271	629.387	667.817	662.851	679.626	580.836	576.911	520.134	564.608	-0.22689	0.0776999	-2.92008	0.00349942	0.0260361
chr18:31759824-31784071	ENSMUSG00000032370	Lactb	protein_coding	421.983	471.55	416.785	492.497	473.95	336.471	386.136	392.899	405.576	-0.27381	0.093778	-2.91977	0.00350291	0.0260486
chr17:29549788-29606895	ENSMUSG00000027953	Slc50a1	protein_coding	159.498	156.856	129.72	114.661	142.185	201.131	194.444	188.307	148.68	0.383798	0.131499	2.91865	0.00351552	0.0261288
chr19:29046245-29048729	ENSMUSG00000105135	Gm43667	TEC	168.372	147.053	136.926	77.5328	74.2223	122.182	275.156	238.182	275.717	0.625429	0.214493	2.91585	0.00354721	0.0263507
chr19:41210842-41264004	ENSMUSG00000032309	Fbxo22	protein_coding	402.243	452.923	493.656	369.1	469.478	375.006	366.875	326.738	364.172	-0.298157	0.102272	-2.91532	0.00355327	0.0263821
chr16:25956475-25960342	ENSMUSG00000024240	Epc1	protein_coding	400.351	338.222	324.3	384.388	387.208	416.36	423.741	433.614	494.973	0.28474	0.0977021	2.91437	0.00356409	0.0264351
chr11:72389164-72411713	ENSMUSG00000031482	Slc25a15	protein_coding	1212.15	1333.28	1386.08	1428.35	1224.22	1232.16	968.55	919.14	1205.44	-0.294117	0.100918	-2.91442	0.00356349	0.0264351
chr17:25099570-25115967	ENSMUSG00000040957	Cables1	protein_coding	116.014	160.778	151.34	124.489	110.886	108.084	75.2094	83.4657	113.863	-0.446092	0.153106	-2.91362	0.00357262	0.0264847
chr4:150917322-151861876	ENSMUSG00000003031	Cdkn1b	protein_coding	663.839	566.644	568.125	681.415	607.192	695.499	748.425	733.887	709.524	0.243091	0.083442	2.91329	0.00357645	0.0264993
chr5:89417522-89457898	ENSMUSG00000053329	D10Jhu81e	protein_coding	856.489	1030.35	894.827	846.309	976.515	779.147	704.4	759.334	861.027	-0.261106	0.0896352	-2.91299	0.0035799	0.0265112
chr14:55060262-55092324	ENSMUSG00000063316	Rpl27	protein_coding	22.8247	30.3909	31.2288	29.4843	27.7216	15.0378	12.8406	14.2502	21.6433	-0.596969	0.205015	-2.91184	0.00359312	0.0265954
chr11:117654289-117763439	ENSMUSG00000003234	Abcf3	protein_coding	351.475	381.357	383.154	409.504	368.429	337.411	322.85	290.094	319.003	-0.266314	0.0914693	-2.91151	0.00359688	0.0266095
chr8:123254195-123269745	ENSMUSG00000097762	4732463B04Rik	antisense_RNA	119.858	83.33	115.307	90.637	113.569	150.378	147.667	114.002	143.975	0.41173	0.141431	2.91116	0.00360086	0.0266252
chr7:19756131-19771016	ENSMUSG00000074415	2610203C20Rik	processed_transcript	51.6726	43.1355	42.0388	40.4044	33.9813	51.6925	68.7891	83.4657	49.8737	0.52409	0.180042	2.91093	0.00360353	0.0266312
chr12:113146316-113153879	ENSMUSG00000104724	Gm43162	TEC	28.3329	18.6267	21.62	19.6562	22.3561	29.1358	33.9359	42.7507	38.5815	0.574322	0.197331	2.91045	0.00360907	0.0266585
chr4:103170649-103215164	ENSMUSG00000047036	Zfp445	protein_coding	516.431	522.528	590.946	563.478	570.528	455.834	510.874	458.043	459.214	-0.243508	0.0836925	-2.90956	0.0036194	0.026721
chr7:29289308-29293801	ENSMUSG00000034424	Gcsh	protein_coding	443.96	513.705	480.444	446.633	500.777	367.487	396.225	429.543	416.869	-0.25994	0.0893579	-2.90898	0.00362607	0.026729
chr7:19176421-19206482	ENSMUSG00000056069	Fam105a	protein_coding	57.2416	72.5461	72.0666	70.9808	62.5971	58.2716	30.2672	48.8579	42.3456	-0.505152	0.173644	-2.90912	0.00362447	0.026729
chr4:132355923-132422489	ENSMUSG00000079481	Nhsl2	protein_coding	341.805	272.538	323.098	313.407	322.822	359.968	395.308	375.595	371.7	0.273596	0.0940506	2.90903	0.00362547	0.026729
chr10:39890018-39899238	ENSMUSG00000026869	Psmd5	protein_coding	445.439	494.098	476.84	495.773	486.469	413.54	377.881	364.399	454.509	-0.265383	0.0912426	-2.90855	0.00363111	0.0267524
chr12:54746349-54795703	ENSMUSG00000048429	Timm29	protein_coding	562.486	517.626	500.863	532.902	519.556	608.092	587	600.546	633.302	0.222301	0.076435	2.90836	0.00363328	0.0267547
chr7:5080235-5098178	ENSMUSG00000024650	Slc22a6	protein_coding	5019.68	4146.89	3961.26	4884.57	5194.67	5524.52	5560.91	5756.08	5128.52	0.260257	0.0895363	2.90672	0.00365245	0.026882
chr14:55671941-55679200	ENSMUSG00000025534	Gusb	protein_coding	211.884	269.597	249.831	219.494	216.407	208.65	166.011	174.056	191.026	-0.339184	0.116708	-2.90625	0.00365793	0.0268893
chr2:166073089-166155663	ENSMUSG00000027304	Rtf1	protein_coding	577.622	545.076	497.259	560.202	511.508	592.114	666.796	613.778	634.243	0.23696	0.0815374	2.90615	0.00365906	0.0268893
chr9:64179274-64183132	ENSMUSG00000047330	Kcne4	protein_coding	38.0428	48.0373	55.251	48.0485	37.5583	29.1358	29.35	31.5541	25.4073	-0.537118	0.184802	-2.90646	0.00365543	0.0268893
chr2:167492645-167516173	ENSMUSG00000000690	Hoxb6	protein_coding	431.015	413.709	390.361	363.64	399.727	492.489	441.167	478.401	468.624	0.250679	0.0862695	2.90577	0.00366356	0.0269056
chr10:79854427-79864771	ENSMUSG00000027108	Ola1	protein_coding	292.772	312.733	332.707	323.236	316.563	262.222	261.399	258.54	274.776	-0.267576	0.0920886	-2.90564	0.00366503	0.0269056
chr2:165000357-165034867	ENSMUSG00000023353	Agap3	protein_coding	357.803	320.575	290.668	318.867	350.544	411.66	349.449	400.024	420.633	0.285175	0.0981543	2.90538	0.00366809	0.0269113
chrX:16709282-16817366	ENSMUSG00000034820	Cpsf7	protein_coding	477.597	439.198	432.399	453.185	405.987	467.112	551.23	508.937	562.726	0.261209	0.0899091	2.90525	0.00366956	0.0269113
chr7:141359141-141365110	ENSMUSG00000052299	Ltn1	protein_coding	352.182	336.261	421.589	404.044	391.679	327.073	303.589	310.452	322.767	-0.280304	0.0964956	-2.90484	0.0036744	0.0269331
chr8:120228456-120581390	ENSMUSG00000029104	Htt	protein_coding	698.763	737.226	811.95	765.5	711.819	658.844	625.522	603.599	675.647	-0.229381	0.0789806	-2.90427	0.00368115	0.0269688
chr10:115339674-115362501	ENSMUSG00000015214	Mtmr1	protein_coding	280.211	299.008	307.484	307.947	319.245	262.222	256.813	232.075	256.896	-0.276429	0.0951977	-2.90374	0.00368739	0.0270007
chr3:129269175-129332720	ENSMUSG00000029063	Nadk	protein_coding	1304.97	1384.26	1378.87	1387.95	1442.42	1165.43	1187.76	1325.27	1167.8	-0.202248	0.0696563	-2.90352	0.00368998	0.0270059
chr2:181497142-181517966	ENSMUSG00000022623	Shank3	protein_coding	438.635	386.259	387.958	440.081	371.111	492.489	454.008	453.972	523.203	0.267442	0.0921275	2.90296	0.00369654	0.0270401
chr10:82650433-82690650	ENSMUSG00000003644	Rps6ka1	protein_coding	208.667	226.462	214.999	242.427	247.706	197.371	195.361	169.985	175.028	-0.315219	0.108606	-2.9024	0.00370315	0.0270609
chr10:127055011-127060184	ENSMUSG00000020107	Anapc16	protein_coding	319.611	270.577	240.222	287.199	328.188	324.253	341.194	376.613	388.638	0.317722	0.109466	2.90248	0.00370225	0.0270609
chr5:66080209-66084466	ENSMUSG00000052291	5330438D12Rik	processed_transcript	28.1393	18.6267	13.2122	27.3003	21.4619	37.5945	33.0188	31.5541	42.3456	0.581212	0.200269	2.90216	0.003706	0.0270679
chr3:137864487-137866922	ENSMUSG00000068220	Lgals1	protein_coding	198.199	199.012	176.563	127.765	163.647	201.131	208.202	289.076	220.197	0.405752	0.139839	2.90157	0.00371302	0.0271054
chr18:57878678-57946821	ENSMUSG00000021240	Abcd4	protein_coding	321.113	347.045	356.73	342.892	362.169	306.396	302.672	280.933	270.071	-0.26704	0.0920667	-2.9005	0.00372568	0.0271564
chr4:19876841-19922605	ENSMUSG00000024050	Wiz	protein_coding	531.644	456.845	473.237	527.442	482.892	551.7	607.178	600.546	553.315	0.243761	0.0840371	2.90064	0.003724	0.0271564
chr4:149485229-149496668	ENSMUSG00000028309	Rnf20	protein_coding	498.15	558.801	563.32	506.694	543.701	502.827	437.499	436.668	435.689	-0.250336	0.0863007	-2.90074	0.0037228	0.0271564
chr5:114948980-114971094	ENSMUSG00000038866	Zcchc2	protein_coding	384.165	291.165	332.707	372.376	373.794	438.916	390.722	416.31	457.332	0.295466	0.10189	2.89986	0.00373327	0.0271979
chr6:72598475-72608425	ENSMUSG00000039461	Tcta	protein_coding	171.887	205.874	168.155	194.378	205.676	166.356	145.833	148.61	140.211	-0.340146	0.11735	-2.89856	0.00374878	0.0272971
chr5:123332726-123344437	ENSMUSG00000070643	Sox13	protein_coding	580.022	523.509	468.433	550.374	565.162	645.686	582.414	640.243	664.355	0.251919	0.0869195	2.89831	0.00375185	0.0273056
chr14:20703006-20704425	ENSMUSG00000045128	Rpl18a	protein_coding	133.745	126.466	102.094	95.005	128.771	163.536	137.578	141.484	175.028	0.394486	0.136146	2.89752	0.00376131	0.0273605
chr10:60002805-60099988	ENSMUSG00000000088	Cox5a	protein_coding	631.849	624.485	463.628	542.73	628.654	698.319	662.21	694.19	740.577	0.287215	0.0991317	2.89731	0.00376377	0.0273645
chr8:119394878-119411102	ENSMUSG00000025982	Sf3b1	protein_coding	1925.99	2062.66	2128.37	2039.88	1986.12	1876.91	1810.53	1670.33	1833.09	-0.187443	0.0647094	-2.8967	0.00377115	0.0274017
chr9:63602660-63644588	ENSMUSG00000060803	Gstp1	protein_coding	265.247	286.263	305.082	295.935	310.303	279.14	217.374	183.217	244.663	-0.342447	0.118225	-2.89657	0.0037727	0.0274017
chr2:179912152-179976646	ENSMUSG00000061589	Dot1l	protein_coding	567.189	456.845	529.689	546.006	516.873	585.535	605.344	592.403	704.819	0.267803	0.0924661	2.89623	0.00377675	0.0274172
chr7:46760466-46796064	ENSMUSG00000051397	Tacstd2	protein_coding	333.69	393.122	343.517	340.708	399.727	316.734	262.316	297.219	316.18	-0.293938	0.1015	-2.89595	0.00378014	0.027428
chr7:80388585-80405436	ENSMUSG00000037098	Rab11fip3	protein_coding	3927.05	4157.68	4542.6	3946.53	4118	3686.15	3765.97	3474	3725.47	-0.189529	0.0654528	-2.89565	0.00378369	0.0274312
chr1:135253575-135258568	ENSMUSG00000063065	Mapk3	protein_coding	825.836	778.4	720.666	734.924	797.666	843.998	919.022	966.98	845.029	0.228145	0.0787904	2.89559	0.00378441	0.0274312
chr5:149614287-149636376	ENSMUSG00000043323	Fbrsl1	protein_coding	513.725	433.316	421.589	499.049	493.623	525.384	611.764	605.635	519.439	0.275978	0.0953498	2.89437	0.00379915	0.0275242
chr6:57727807-57825159	ENSMUSG00000058297	Spock2	protein_coding	39.4123	26.4695	7.20666	33.8524	40.241	60.1513	53.1969	50.8937	43.2866	0.601178	0.207727	2.89408	0.00380268	0.0275358
chr9:108853283-108913049	ENSMUSG00000029649	Pomp	protein_coding	319.178	308.811	284.663	266.451	291.524	352.449	332.939	355.238	361.349	0.26875	0.0928889	2.89324	0.00381292	0.0275961
chr5:33897916-33936413	ENSMUSG00000030960	Eef1akmt2	protein_coding	64.0757	67.6444	81.6754	73.1648	81.3762	53.5722	45.8594	51.9116	57.4018	-0.457047	0.158001	-2.89269	0.00381953	0.02763
chr2:153741274-153773310	ENSMUSG00000052040	Klf13	protein_coding	1185.22	1027.41	840.777	1195.75	1172.35	1261.3	1321.67	1288.63	1373.88	0.289881	0.100225	2.89231	0.00382416	0.0276496
chr13:42052021-42192537	ENSMUSG00000028101	Pias3	protein_coding	170.929	159.798	140.53	141.962	152.916	221.808	194.444	178.128	177.851	0.343462	0.118826	2.89045	0.00384686	0.0277857
chr7:80094846-80115392	ENSMUSG00000033491	Prss35	protein_coding	38.217	64.7033	74.4688	32.7604	35.7698	38.5344	18.3438	9.16086	31.9944	-0.621609	0.215047	-2.89058	0.00384531	0.0277857
chr19:6334979-6340891	ENSMUSG00000019861	Gopc	protein_coding	521.716	544.096	560.918	570.03	607.192	425.758	519.128	447.865	498.737	-0.259095	0.0896694	-2.88945	0.0038592	0.0278252
chr2:92403646-92434043	ENSMUSG00000021771	Vdac2	protein_coding	1522.86	1480.33	1384.88	1371.57	1427.21	1631.6	1607.83	1532.92	1746.52	0.197424	0.0683264	2.88943	0.00385938	0.0278252
chr4:49512596-49521093	ENSMUSG00000024346	Pfdn1	protein_coding	307.738	323.517	283.462	231.507	249.494	341.171	338.442	359.309	335.001	0.313937	0.108652	2.88937	0.00386009	0.0278252
chr11:50293961-50325673	ENSMUSG00000050244	Heatr1	protein_coding	221.783	243.128	275.054	235.875	245.917	182.334	180.686	175.074	236.194	-0.338101	0.117012	-2.88946	0.00385909	0.0278252
chr5:117414000-117775003	ENSMUSG00000059273	Zc3h4	protein_coding	609.705	578.408	547.706	600.607	505.248	685.161	638.363	648.386	673.765	0.237453	0.0821923	2.88899	0.00386483	0.0278454
chr11:49609263-49652739	ENSMUSG00000042460	C1galt1	protein_coding	472.804	480.373	538.097	521.982	515.979	403.202	452.174	438.704	431.925	-0.24195	0.0837806	-2.8879	0.0038782	0.0279277
chr10:69398773-70027438	ENSMUSG00000022637	Cblb	protein_coding	272.785	216.658	225.809	285.015	229.821	277.26	280.659	334.881	332.177	0.329776	0.114221	2.88717	0.0038873	0.0279792
chr11:5872180-5878292	ENSMUSG00000020290	Xpo1	protein_coding	515.512	566.644	575.331	571.122	524.921	470.872	446.67	464.15	504.383	-0.236518	0.0819644	-2.88562	0.00390649	0.0281032
chr2:139833480-140066805	ENSMUSG00000014748	Tex261	protein_coding	789.842	760.754	727.872	651.931	761.896	831.779	886.921	872.318	825.268	0.226124	0.0783685	2.88539	0.00390928	0.0281092
chr8:77549397-77581338	ENSMUSG00000050002	Idnk	protein_coding	158.749	130.387	139.329	128.857	148.445	158.837	164.177	187.289	212.669	0.363518	0.126018	2.88465	0.00391853	0.0281616
chr5:115122550-115134975	ENSMUSG00000004880	Lbr	protein_coding	170.962	163.719	233.015	180.182	202.993	146.619	133.909	143.52	163.736	-0.366946	0.127263	-2.88338	0.00393437	0.0282613
chr19:47854970-47864790	ENSMUSG00000031375	Bgn	protein_coding	1664.25	1426.41	1396.89	1265.64	1689.23	1848.71	1408.8	2261.72	2016.59	0.349983	0.121414	2.88256	0.00394455	0.0283202
[truncated: 51,380 more rows]

## Sheet: WT_NaHCO3 - KO_NaHCO3
pos	id	name	biotype	baseMean	WT5_NaHCO3	WT6_NaHCO3	WT7_NaHCO3	WT8_NaHCO3	KO5_NaHCO3	KO6_NaHCO3	KO7_NaHCO3	KO8_NaHCO3	log2FoldChange	lfcSE	stat	pvalue	padj
chrMT:13552-14070	ENSMUSG00000064368	mt-Nd6	protein_coding	132466	61583.1	64188.7	67003.1	59254.6	188241	208599	205550	205308	1.64114	0.0632074	25.9644	1.25199e-148	1.75954e-144
chr9:110281287-110281409	ENSMUSG00000098973	Mir6236	miRNA	69753.8	124144	120256	115257	110217	26328.5	22636.6	18738.4	20454.3	-2.28059	0.0958046	-23.8046	2.99214e-125	2.10258e-121
chr6:125161715-125166467	ENSMUSG00000057666	Gapdh	protein_coding	871.356	1306.89	1319.98	1594.02	1207.99	381.372	417.313	405.362	337.922	-1.70272	0.100939	-16.8688	7.63514e-64	3.57681e-60
chr12:28630854-28635953	ENSMUSG00000061477	Rps7	protein_coding	251.923	389.033	400.311	443.586	361.553	108.963	97.9118	111.734	102.29	-1.77329	0.110493	-16.0488	5.8242e-58	2.04633e-54
chr4:132530555-132533659	ENSMUSG00000054428	Atpif1	protein_coding	1477.3	874.635	907.995	948.48	834.839	1866.23	2243.42	2029.41	2113.38	1.16668	0.0789093	14.785	1.83016e-49	5.1442e-46
chr3:69085105-69085447	ENSMUSG00000089417	Gm22009	scaRNA	402.077	225.327	219.413	212.777	184.466	549.435	615.038	620.169	589.993	1.41265	0.0956315	14.7718	2.22816e-49	5.21909e-46
chrMT:10167-11544	ENSMUSG00000064363	mt-Nd4	protein_coding	168738	90936.3	87970.5	109199	84191.2	230943	263215	257563	225884	1.3256	0.0898402	14.7551	2.85473e-49	5.73148e-46
chrMT:14145-15288	ENSMUSG00000064370	mt-Cytb	protein_coding	445175	262862	265033	315119	251099	574150	660642	647784	584712	1.12392	0.084074	13.3682	9.27194e-41	1.62885e-37
chr12:80107754-80113013	ENSMUSG00000021127	Zfp36l1	protein_coding	1157.53	746.796	573.041	729.692	703.078	1509.79	1638.83	1679.48	1679.56	1.18137	0.0890272	13.2698	3.46551e-40	5.41158e-37
chr7:70351944-70366735	ENSMUSG00000030551	Nr2f2	protein_coding	2412.93	1664.66	1835.83	1588.01	1757.17	3073.14	3072.34	3146.75	3165.51	0.842771	0.0647168	13.0224	9.12069e-39	1.28182e-35
chrMT:3914-4951	ENSMUSG00000064345	mt-Nd2	protein_coding	248991	129321	138246	175256	126739	335524	377055	371903	337884	1.24262	0.0986864	12.5917	2.34692e-36	2.99851e-33
chr11:96281905-96285315	ENSMUSG00000056648	Hoxb8	protein_coding	970.71	676.899	599.884	668.384	618.75	1307.56	1189.2	1346.01	1358.99	0.983288	0.0782178	12.5712	3.04243e-36	3.56319e-33
chrMT:11742-13565	ENSMUSG00000064367	mt-Nd5	protein_coding	279566	182866	197618	213144	192580	330189	371170	378713	370246	0.857587	0.0706064	12.146	6.02271e-34	6.51101e-31
chr9:45399669-45410278	ENSMUSG00000059412	Fxyd2	protein_coding	14301.5	10470.8	10146.7	11458.7	9951.66	17624.4	19070	18145.1	17544.5	0.765057	0.0650164	11.7671	5.76406e-32	5.78629e-29
chr6:124742544-124756524	ENSMUSG00000004263	Atn1	protein_coding	180.758	101.167	100.37	79.3405	95.9221	253.94	265.217	279.769	270.337	1.37062	0.11727	11.6877	1.47323e-31	1.38032e-28
chr6:47781624-47781725	ENSMUSG00000064945	Rny3	misc_RNA	94.2843	36.788	28.0101	30.0532	25.2981	182.837	184.416	130.79	136.082	1.90906	0.165495	11.5354	8.7437e-31	7.68025e-28
chr18:73533403-73533550	ENSMUSG00000065922	n-R5-8s1	rRNA	423.178	238.202	271.932	236.819	221.359	693.488	619.791	576.861	526.975	1.22872	0.106601	11.5263	9.72312e-31	8.03816e-28
chr3:93520488-93526287	ENSMUSG00000027907	S100a11	protein_coding	551.836	294.304	282.435	314.958	254.036	735.965	1000.98	647.019	884.99	1.36473	0.124318	10.9777	4.89268e-28	3.8201e-25
chr11:69686250-69695849	ENSMUSG00000097328	Tnfsf12	protein_coding	233.359	130.597	144.719	114.202	106.463	291.801	355.524	348.195	375.367	1.33012	0.121445	10.9524	6.46772e-28	4.78407e-25
chr12:31519827-31559969	ENSMUSG00000020651	Slc26a4	protein_coding	654.534	958.327	902.16	811.437	899.138	489.412	394.499	394.968	386.327	-1.0416	0.0952547	-10.9349	7.84739e-28	5.51436e-25
chr11:69733997-69758637	ENSMUSG00000005198	Polr2a	protein_coding	3884.88	2924.65	2769.5	2517.26	3027.34	4750.07	4852.81	4911.98	5325.47	0.792792	0.0743977	10.6561	1.63245e-26	1.0925e-23
chr4:97772734-98118874	ENSMUSG00000028565	Nfia	protein_coding	1901.71	1403.46	1439.02	1506.27	1475.73	2328.86	2406.92	2212.17	2441.26	0.673052	0.0634847	10.6018	2.923e-26	1.86727e-23
chr2:84600071-84650765	ENSMUSG00000034101	Ctnnd1	protein_coding	600.658	397.31	438.825	437.575	357.336	796.911	750.024	826.314	800.966	0.919544	0.0870803	10.5597	4.57969e-26	2.79839e-23
chr7:46841475-46855627	ENSMUSG00000063229	Ldha	protein_coding	2125.16	2571.48	2561.76	2560.54	2671.06	1766.5	1604.61	1605.86	1659.47	-0.629397	0.0610575	-10.3083	6.46528e-25	3.78596e-22
chr5:64803388-64832901	ENSMUSG00000029178	Klf3	protein_coding	1148.7	871.876	870.648	878.756	901.246	1387.9	1367.91	1416.17	1495.08	0.668836	0.0655882	10.1975	2.03434e-24	1.14363e-21
chrMT:2751-3707	ENSMUSG00000064341	mt-Nd1	protein_coding	299446	178690	189867	225233	159516	369386	448906	444445	379526	1.05137	0.103299	10.1779	2.4877e-24	1.3447e-21
chr5:123133723-123141666	ENSMUSG00000090086	AI480526	lincRNA	353.554	236.363	256.76	212.777	236.116	460.786	450.584	476.386	498.663	0.948925	0.0933503	10.1652	2.8353e-24	1.47583e-21
chr15:102459028-102462806	ENSMUSG00000023048	Prr13	protein_coding	784.418	601.484	542.696	607.075	543.91	965.897	1045.66	1015.14	953.488	0.765908	0.0771363	9.92927	3.10506e-23	1.55852e-20
chr11:69398508-69413675	ENSMUSG00000018476	Kdm6b	protein_coding	973.185	687.016	638.397	736.905	727.322	1172.74	1191.1	1261.12	1370.87	0.807707	0.0815333	9.90647	3.90184e-23	1.89091e-20
chr7:144914470-144914637	ENSMUSG00000115783	AC161763.1	lincRNA	185.999	91.97	58.3544	60.1065	85.3812	374.908	350.771	221.736	244.765	1.61489	0.16452	9.81579	9.6279e-23	4.51035e-20
chr4:116066965-116075071	ENSMUSG00000063882	Uqcrh	protein_coding	1199.51	883.832	872.982	990.554	835.893	1531.95	1512.4	1540.03	1428.4	0.723753	0.073907	9.79275	1.20961e-22	5.48384e-20
chr8:70698949-70700616	ENSMUSG00000071076	Jund	protein_coding	683.421	514.112	427.154	497.681	390.013	980.671	899.268	882.614	875.857	0.936156	0.0960666	9.74487	1.9403e-22	8.52156e-20
chr2:155236533-155250277	ENSMUSG00000047459	Dynlrb1	protein_coding	836.837	646.549	603.385	629.916	540.748	1002.83	1106.5	1035.92	1128.84	0.786968	0.0822138	9.57222	1.04636e-21	4.45621e-19
chr10:68092520-68278740	ENSMUSG00000019947	Arid5b	protein_coding	1253.25	962.006	978.02	1006.18	895.976	1520.87	1494.34	1520.11	1648.51	0.66746	0.0700558	9.52755	1.61036e-21	6.65647e-19
chr11:115415689-115419962	ENSMUSG00000034566	Atp5h	protein_coding	618.899	475.485	429.489	458.011	423.744	737.812	840.331	823.715	762.607	0.78992	0.0830697	9.50912	1.92273e-21	7.7206e-19
chr6:124913681-124920103	ENSMUSG00000030122	Ptms	protein_coding	4923.89	3814	3389.23	4019.92	3378.36	6591.37	5832.88	5987.74	6377.59	0.736507	0.0775928	9.49195	2.26751e-21	8.8521e-19
chrMT:1094-2675	ENSMUSG00000064339	mt-Rnr2	Mt_rRNA	1.05491e+06	715677	711364	818025	583747	1.41823e+06	1.52462e+06	1.44336e+06	1.22427e+06	0.928793	0.0994514	9.33916	9.70986e-21	3.68817e-18
chr11:114668524-114672331	ENSMUSG00000057322	Rpl38	protein_coding	88.81	128.758	110.873	176.713	139.14	45.2476	37.0734	40.7094	31.9656	-1.49938	0.161443	-9.28737	1.58155e-20	5.84923e-18
chr2:22587291-22587962	ENSMUSG00000083863	Gm13341	unprocessed_pseudogene	99.816	44.1456	35.0127	67.3192	33.7309	156.981	169.207	153.31	138.822	1.46326	0.159992	9.14584	5.91662e-20	2.13211e-17
chrMT:14071-14139	ENSMUSG00000064369	mt-Te	Mt_tRNA	605.148	473.646	442.327	435.171	426.906	801.528	788.048	781.274	692.283	0.751136	0.0832214	9.02576	1.78452e-19	6.26993e-17
chr10:75933130-75937747	ENSMUSG00000049422	Chchd10	protein_coding	2468.81	1632.47	1434.35	2032.8	1427.24	3124.85	3508.67	3495.81	3094.27	0.949541	0.105672	8.98575	2.56974e-19	8.80858e-17
chrX:37187588-37191163	ENSMUSG00000016427	Ndufa1	protein_coding	494.666	347.647	316.281	391.894	288.82	707.339	657.815	638.358	609.173	0.900693	0.100342	8.97624	2.80184e-19	9.3755e-17
chr17:32196274-32284722	ENSMUSG00000024002	Brd4	protein_coding	1951.25	1362.08	1495.04	1527.91	1611.7	2343.64	2500.08	2259.8	2509.75	0.659505	0.0738713	8.92776	4.34738e-19	1.42088e-16
chr11:93949814-93956259	ENSMUSG00000020857	Nme2	protein_coding	55.7396	77.2548	102.704	91.3618	86.4353	27.7026	16.1602	25.1186	19.1793	-1.54889	0.174626	-8.86972	7.33297e-19	2.34222e-16
chr2:164214454-164221660	ENSMUSG00000018211	Wfdc15b	protein_coding	1101.26	840.606	923.167	776.575	828.514	1349.12	1423.05	1285.38	1383.65	0.668192	0.0755506	8.84431	9.20995e-19	2.87637e-16
chr11:97777527-97782437	ENSMUSG00000071415	Rpl23	protein_coding	228.058	155.429	136.549	156.277	137.032	354.593	291.834	284.966	307.783	0.994944	0.113217	8.78792	1.52349e-18	4.65459e-16
chr6:129180615-129186534	ENSMUSG00000030157	Clec2d	protein_coding	219.444	157.269	128.38	115.404	128.599	360.134	278.526	302.289	284.95	1.08772	0.123815	8.78507	1.56262e-18	4.67257e-16
chr4:150281646-150621966	ENSMUSG00000039852	Rere	protein_coding	4316.53	2845.55	3048.44	3408.04	3534.36	5094.5	5303.4	5412.62	5885.32	0.726673	0.0828087	8.77533	1.70399e-18	4.98915e-16
chr2:39001580-39005624	ENSMUSG00000062997	Rpl35	protein_coding	81.5691	38.6274	43.1823	44.4788	22.1359	127.432	140.689	127.325	108.683	1.42968	0.163787	8.72891	2.5713e-18	7.37491e-16
chr8:3621548-3625848	ENSMUSG00000087687	Pet100	protein_coding	92.2655	48.7441	45.5165	48.0852	45.3258	147.747	157.8	131.656	113.249	1.30872	0.150997	8.66719	4.42932e-18	1.24499e-15
chr8:10984681-11008458	ENSMUSG00000038894	Irs2	protein_coding	1118.36	824.051	659.405	763.352	650.373	1664.93	1195.85	1499.32	1689.61	0.977965	0.112918	8.66082	4.68369e-18	1.29068e-15
chr19:55741810-55933654	ENSMUSG00000024985	Tcf7l2	protein_coding	541.254	368.8	364.132	391.894	339.417	582.678	747.172	725.84	810.099	0.903951	0.10516	8.59595	8.25819e-18	2.23193e-15
chr10:128401395-128411492	ENSMUSG00000025374	Nabp2	protein_coding	434.64	336.61	297.608	331.788	297.253	515.268	544.694	596.782	557.114	0.76924	0.090396	8.50967	1.74424e-17	4.6252e-15
chr9:20642878-20647140	ENSMUSG00000084786	Ubl5	protein_coding	531.708	386.274	331.453	433.969	298.307	694.411	720.555	712.847	675.844	0.888013	0.104899	8.46544	2.55193e-17	6.64163e-15
chr9:66060222-66066623	ENSMUSG00000032383	Ppib	protein_coding	365.864	512.273	452.83	456.809	473.286	275.179	276.625	260.713	219.193	-0.82719	0.0989566	-8.35912	6.31882e-17	1.61463e-14
chr15:36770770-36796929	ENSMUSG00000022285	Ywhaz	protein_coding	2516.73	1949.76	1998.06	2150.61	1967.98	3129.47	3155.99	2788.16	2993.8	0.565811	0.067848	8.33938	7.46799e-17	1.8742e-14
chr1:162670725-162740556	ENSMUSG00000040225	Prrc2c	protein_coding	2860.41	2225.67	2380.86	2413.88	2300.02	3215.35	3290.98	3467.23	3589.28	0.528926	0.0637805	8.29292	1.10502e-16	2.72456e-14
chr15:74994877-74998031	ENSMUSG00000075602	Ly6a	protein_coding	1468.27	1190.09	1141.41	1180.49	1189.01	1732.33	1891.69	1630.11	1790.99	0.566777	0.0691997	8.19045	2.60248e-16	6.30607e-14
chr12:17544794-17551505	ENSMUSG00000011179	Odc1	protein_coding	833.194	1042.02	955.846	1209.34	1087.82	673.173	586.52	599.381	511.449	-0.806484	0.0988498	-8.15868	3.387e-16	8.06795e-14
chr15:103530279-103538003	ENSMUSG00000022490	Ppp1r1a	protein_coding	1637.42	1367.59	1338.65	1156.45	1221.69	2147.87	2007.67	1982.63	1876.84	0.632513	0.0776057	8.15034	3.62917e-16	8.50072e-14
chr8:123204264-123212763	ENSMUSG00000000743	Chmp1a	protein_coding	427.015	549.981	533.36	571.011	512.287	340.742	298.488	332.604	277.644	-0.752431	0.0927191	-8.11516	4.85127e-16	1.1177e-13
chr8:65028417-65037336	ENSMUSG00000079042	Apela	protein_coding	465.062	341.209	347.792	247.639	302.524	561.439	699.642	569.065	651.185	0.919732	0.113373	8.11246	4.96063e-16	1.12446e-13
chr8:84699876-84800344	ENSMUSG00000001911	Nfix	protein_coding	1125.67	873.715	864.813	950.884	853.812	1278.94	1311.83	1426.56	1444.84	0.604799	0.0746283	8.10414	5.31185e-16	1.18496e-13
chr13:73319838-73328542	ENSMUSG00000021606	Ndufs6	protein_coding	496.742	348.566	330.286	414.735	339.417	699.952	619.791	635.759	585.427	0.781337	0.0965832	8.08978	5.97736e-16	1.31259e-13
chrMT:5328-6872	ENSMUSG00000064351	mt-Co1	protein_coding	462561	335229	351357	396191	343249	512624	611054	605627	545156	0.647944	0.0801444	8.0847	6.23161e-16	1.34737e-13
chr5:121711337-121816493	ENSMUSG00000042605	Atxn2	protein_coding	1571.39	1280.22	1314.14	1259.83	1309.18	1965.96	1828.95	1781.69	1831.17	0.508532	0.0630904	8.06037	7.60615e-16	1.61965e-13
chr7:140954837-140955987	ENSMUSG00000060591	Ifitm2	protein_coding	272.196	221.648	178.565	170.702	153.897	346.282	391.647	357.723	357.101	0.917434	0.114029	8.0456	8.58224e-16	1.80022e-13
chr6:137735078-137751932	ENSMUSG00000030224	Strap	protein_coding	730.75	980.4	888.154	896.788	851.704	615.921	528.534	563.002	521.496	-0.669885	0.0839728	-7.97741	1.4943e-15	3.08837e-13
chr19:5422805-5424979	ENSMUSG00000024914	Drap1	protein_coding	877.874	640.111	599.884	760.948	528.099	1080.4	1131.21	1124.27	1158.07	0.781485	0.0987987	7.90987	2.57654e-15	5.24792e-13
chr17:8282904-8297661	ENSMUSG00000023861	Mpc1	protein_coding	297.489	363.282	360.63	399.107	380.526	228.085	209.132	220.87	218.279	-0.736729	0.0933881	-7.8889	3.04873e-15	6.12098e-13
chr2:93452819-93469871	ENSMUSG00000075025	Gm10804	lincRNA	952.172	793.701	725.929	680.405	588.182	1230.92	1097.94	1230.81	1269.49	0.748713	0.0949291	7.88708	3.09345e-15	6.12329e-13
chr7:4983483-4996158	ENSMUSG00000051550	Zfp579	protein_coding	407.741	279.589	309.278	335.394	300.415	505.11	496.213	498.907	537.022	0.70264	0.0891172	7.88445	3.15921e-15	6.1666e-13
chr17:25830636-25833361	ENSMUSG00000039615	Stub1	protein_coding	297.979	369.719	345.458	419.543	391.067	228.085	205.33	219.138	205.493	-0.779871	0.0992535	-7.85737	3.92296e-15	7.5525e-13
chr14:24487125-24496959	ENSMUSG00000025290	Rps24	protein_coding	796.128	599.644	610.387	676.799	559.721	986.212	1009.54	1029.86	896.863	0.654166	0.083536	7.83094	4.84224e-15	9.19633e-13
chr6:72626378-72789254	ENSMUSG00000055799	Tcf7l1	protein_coding	302.623	216.13	232.251	187.532	216.088	373.985	430.622	353.392	410.986	0.819947	0.104918	7.81512	5.49092e-15	1.02893e-12
chr12:108179579-108203359	ENSMUSG00000021258	Ccnk	protein_coding	548.423	424.901	422.486	429.16	425.852	629.772	707.247	705.918	642.052	0.632023	0.0809046	7.81195	5.63113e-15	1.04131e-12
chr4:118526999-118530228	ENSMUSG00000028536	2610528J11Rik	protein_coding	395.865	302.581	270.765	312.554	287.766	455.246	512.373	537.017	488.617	0.724382	0.0928793	7.79918	6.23119e-15	1.13731e-12
chr11:70010183-70015411	ENSMUSG00000018574	Acadvl	protein_coding	1292.5	1425.54	1572.07	1740.68	1596.95	1082.25	932.539	1008.21	981.8	-0.634631	0.0815288	-7.78413	7.01966e-15	1.2648e-12
chr3:108554338-108554751	ENSMUSG00000088185	Scarna2	scaRNA	176.241	117.722	100.37	109.394	102.247	199.459	222.44	297.092	261.204	1.04765	0.135163	7.75107	9.11225e-15	1.62106e-12
chr12:24665833-24681813	ENSMUSG00000062563	Cys1	protein_coding	1198.83	538.025	745.77	833.076	936.031	1432.22	1638.83	1648.3	1818.38	0.984657	0.128284	7.67563	1.64613e-14	2.89183e-12
chr10:81135220-81152995	ENSMUSG00000035011	Zbtb7a	protein_coding	1494.34	1149.63	1133.24	1286.28	1257.53	1871.77	1745.3	1690.74	1820.21	0.545799	0.0719375	7.58712	3.27083e-14	5.6751e-12
chr10:127380327-127499384	ENSMUSG00000025404	R3hdm2	protein_coding	2119.51	1638.91	1751.8	1840.46	1712.9	2315.01	2542.86	2594.14	2559.99	0.51437	0.0680516	7.55853	4.07638e-14	6.98653e-12
chr7:126491708-126503437	ENSMUSG00000032637	Atxn2l	protein_coding	1915.87	1577.29	1639.76	1612.06	1616.97	2110.94	2196.84	2278.86	2294.22	0.452999	0.0599835	7.55206	4.28417e-14	7.25418e-12
chr2:73908447-73911326	ENSMUSG00000018770	Atp5g3	protein_coding	2158.37	1793.42	1637.43	1877.73	1698.14	2720.39	2420.23	2490.2	2629.4	0.534021	0.070937	7.52811	5.14802e-14	8.61313e-12
chr11:96068852-96075670	ENSMUSG00000006057	Atp5g1	protein_coding	169.104	219.808	211.243	247.639	219.251	128.355	98.8624	112.6	115.076	-0.892973	0.118732	-7.5209	5.44006e-14	8.99466e-12
chr8:122625141-122699109	ENSMUSG00000006362	Cbfa2t3	protein_coding	383.949	270.392	305.777	319.766	262.468	477.408	463.893	484.182	487.703	0.690789	0.0920674	7.50308	6.23362e-14	1.01869e-11
chr10:127281956-127289018	ENSMUSG00000025409	Mbd6	protein_coding	882.547	698.052	686.248	769.363	683.05	1087.79	992.427	1058.44	1085	0.55666	0.0742693	7.49515	6.62216e-14	1.06975e-11
chr3:90293178-90363407	ENSMUSG00000042390	Gatad2b	protein_coding	1185.58	954.649	1025.87	852.31	952.897	1422.99	1387.88	1372.86	1515.17	0.569471	0.0762905	7.46451	8.3612e-14	1.33532e-11
chr15:101996711-102004342	ENSMUSG00000049382	Krt8	protein_coding	460.582	554.579	540.362	626.309	550.235	370.291	342.216	332.604	368.061	-0.652516	0.0877082	-7.43962	1.00973e-13	1.59446e-11
chr5:122421693-122444912	ENSMUSG00000029466	Anapc7	protein_coding	407.544	514.112	503.015	520.522	486.989	331.508	273.773	330.872	299.563	-0.676089	0.0909823	-7.43099	1.07789e-13	1.68318e-11
chr2:22588103-22589647	ENSMUSG00000083563	Gm13340	unprocessed_pseudogene	128.667	89.2109	88.6987	84.149	63.2454	159.752	182.515	182.759	179.007	0.986935	0.132916	7.42524	1.12579e-13	1.73866e-11
chr1:59586558-59670834	ENSMUSG00000026021	Sumo1	protein_coding	167.229	194.057	210.076	240.426	243.495	106.193	117.874	115.199	110.51	-0.890258	0.120134	-7.41053	1.25794e-13	1.92164e-11
chrX:150547375-150570638	ENSMUSG00000025270	Alas2	protein_coding	80.2124	152.67	109.706	108.192	103.301	35.0899	39.9252	39.8432	52.9715	-1.21574	0.164102	-7.40845	1.27786e-13	1.93108e-11
chr19:12695786-12719902	ENSMUSG00000024694	Keg1	protein_coding	9884.12	8718.76	8194.13	6997.59	7788.67	12136.5	11334	11571	12332.3	0.559836	0.0758036	7.38534	1.52065e-13	2.2496e-11
chr7:128265657-128272430	ENSMUSG00000030781	Slc5a2	protein_coding	2588.56	3020.29	2977.24	3161.6	3821.07	2181.12	1781.42	1959.25	1806.51	-0.706834	0.095698	-7.38609	1.5121e-13	2.2496e-11
chr15:89355719-89372826	ENSMUSG00000008690	Ncaph2	protein_coding	557.631	673.22	647.734	732.097	648.265	434.007	442.98	460.796	421.946	-0.593644	0.0806215	-7.36335	1.79357e-13	2.6257e-11
chr17:26937973-26939478	ENSMUSG00000024194	Cuta	protein_coding	334.28	250.158	235.752	284.905	228.737	426.62	409.709	403.629	434.732	0.704562	0.0961661	7.32651	2.36229e-13	3.42265e-11
chr9:106429454-106431568	ENSMUSG00000048758	Rpl29	protein_coding	169.189	107.605	89.8658	125.021	61.1372	243.783	268.069	259.847	198.187	1.12192	0.154272	7.27236	3.53254e-13	5.06596e-11
chr7:44590664-44604754	ENSMUSG00000062785	Kcnc3	protein_coding	816.288	458.011	557.868	556.586	668.293	873.555	1147.37	1057.58	1211.04	0.856218	0.11804	7.25363	4.05759e-13	5.76013e-11
chr7:3289080-3300442	ENSMUSG00000068566	Myadm	protein_coding	643.457	507.674	521.689	533.745	486.989	728.578	747.172	792.534	829.278	0.574406	0.0793342	7.24033	4.47607e-13	6.29066e-11
chr5:123142193-123168629	ENSMUSG00000038384	Setd1b	protein_coding	912.813	641.031	724.762	688.82	749.458	1065.63	1030.45	1117.34	1285.02	0.649787	0.0898864	7.22898	4.86641e-13	6.71112e-11
chr13:85126550-85127514	ENSMUSG00000096449	Gm4076	processed_pseudogene	33.5483	7.3576	16.3392	12.0213	13.7032	50.7881	69.3938	47.6386	51.1449	1.41955	0.196373	7.22886	4.87074e-13	6.71112e-11
chr5:125017153-125179219	ENSMUSG00000029478	Ncor2	protein_coding	1493.95	1120.19	1106.4	1151.64	1210.09	1633.53	1687.32	1926.33	2116.12	0.649459	0.090009	7.21549	5.37415e-13	7.33284e-11
chr4:141467890-141538597	ENSMUSG00000040761	Spen	protein_coding	1792.91	1393.35	1462.36	1559.16	1504.19	2063.84	2042.84	2040.67	2276.86	0.495554	0.0692621	7.15476	8.38189e-13	1.13268e-10
chr2:32255002-32260159	ENSMUSG00000002550	Uck1	protein_coding	316.232	379.836	379.304	452.001	376.31	229.008	234.798	251.186	227.412	-0.705649	0.0987149	-7.14835	8.78263e-13	1.1677e-10
chr17:56614301-56626903	ENSMUSG00000041168	Lonp1	protein_coding	1411.46	1613.15	1622.25	1721.45	1669.68	1267.85	1107.45	1153.72	1136.15	-0.491946	0.0688233	-7.14797	8.80716e-13	1.1677e-10
chr18:38185914-38212053	ENSMUSG00000051375	Pcdh1	protein_coding	1177.19	923.379	993.192	943.671	999.277	1336.19	1310.88	1438.69	1472.24	0.510974	0.0715081	7.14568	8.95538e-13	1.17625e-10
chr7:44225360-44229618	ENSMUSG00000063903	Klk1	protein_coding	8239.57	6620	6381.64	6944.7	6211.75	10450.3	9620.07	11007.1	8680.94	0.580439	0.0812885	7.14048	9.30059e-13	1.21028e-10
chr12:80945504-80950507	ENSMUSG00000021134	Srsf5	protein_coding	2056.46	2322.24	2418.21	2348.96	2317.94	1779.43	1706.33	1822.39	1736.19	-0.408987	0.057328	-7.13417	9.73719e-13	1.24406e-10
chr8:83571698-83607971	ENSMUSG00000031708	Tecr	protein_coding	1931.03	1557.97	1512.55	1708.23	1376.64	2152.49	2441.14	2410.52	2288.74	0.572105	0.0801787	7.13537	9.65282e-13	1.24406e-10
chr1:86526726-86530712	ENSMUSG00000026238	Ptma	protein_coding	353.749	243.721	264.929	295.724	191.844	431.237	458.189	486.78	457.564	0.812506	0.11408	7.12226	1.0617e-12	1.34425e-10
chr11:69599736-69605942	ENSMUSG00000041329	Atp1b2	protein_coding	455.413	360.522	339.623	367.852	304.632	508.804	573.212	562.136	626.525	0.685645	0.096432	7.11014	1.15929e-12	1.4547e-10
chr7:126986860-127014621	ENSMUSG00000030681	Mvp	protein_coding	485.608	568.375	587.046	569.809	628.237	362.904	374.536	414.023	379.934	-0.593331	0.0840273	-7.06117	1.65112e-12	2.05353e-10
chr17:23673596-23675227	ENSMUSG00000023904	Hcfc1r1	protein_coding	475.692	379.836	355.962	400.309	315.173	539.277	612.186	604.578	598.213	0.661643	0.0937934	7.05426	1.73526e-12	2.13924e-10
chr11:69088490-69092384	ENSMUSG00000020894	Vamp2	protein_coding	1468.31	1204.81	1239.45	1277.86	1115.23	1619.68	1727.24	1805.94	1756.28	0.499856	0.0709437	7.04581	1.84382e-12	2.23477e-10
chr5:136982164-136988021	ENSMUSG00000059518	Znhit1	protein_coding	266.427	199.575	187.901	223.596	162.33	337.971	332.71	359.455	327.876	0.756792	0.107411	7.04576	1.84455e-12	2.23477e-10
chr9:108572311-108578739	ENSMUSG00000066357	Wdr6	protein_coding	316.811	419.383	418.985	343.809	425.852	208.693	236.699	222.602	258.465	-0.743188	0.105514	-7.04348	1.87503e-12	2.25227e-10
chr9:44247307-44251471	ENSMUSG00000032105	Pdzd3	protein_coding	456.674	514.112	557.868	631.118	547.072	375.832	345.068	350.794	331.529	-0.644936	0.091664	-7.03587	1.98022e-12	2.35848e-10
chr19:44005022-44029208	ENSMUSG00000025197	Cyp2c44	protein_coding	713.006	544.462	589.38	444.788	575.533	933.577	932.539	879.149	804.619	0.678923	0.0966875	7.02182	2.1899e-12	2.58629e-10
chr6:52223100-52231089	ENSMUSG00000038227	Hoxa9	protein_coding	705.632	614.36	570.706	565.001	532.315	850.469	833.676	874.819	803.706	0.538532	0.0770042	6.99354	2.68038e-12	3.13917e-10
chr19:41911871-41918664	ENSMUSG00000011752	Pgam1	protein_coding	65.062	93.8094	91.0329	91.3618	107.517	48.9412	27.5674	33.7801	26.4858	-1.17918	0.169294	-6.96528	3.27742e-12	3.77549e-10
chr14:72537946-72710003	ENSMUSG00000033487	Fndc3a	protein_coding	1110.19	883.832	951.177	872.746	976.087	1310.33	1320.38	1247.27	1319.72	0.482677	0.0692903	6.96602	3.26037e-12	3.77549e-10
chr14:51905271-51914158	ENSMUSG00000004558	Ndrg2	protein_coding	1457.87	1122.03	1248.78	1304.31	1124.71	1747.11	1665.45	1742.71	1707.88	0.501607	0.0720749	6.95953	3.41414e-12	3.901e-10
chr14:75845093-75848525	ENSMUSG00000060126	Tpt1	protein_coding	644.632	794.621	777.281	998.969	717.835	531.89	445.831	466.859	423.772	-0.755132	0.109122	-6.92006	4.51442e-12	5.11659e-10
chr5:115333239-115341178	ENSMUSG00000029536	Gatc	protein_coding	366.066	281.428	292.939	301.734	257.198	428.467	477.201	453	436.558	0.631918	0.0914801	6.90771	4.92547e-12	5.53781e-10
chr19:59458372-59465357	ENSMUSG00000043969	Emx2	protein_coding	569.126	449.733	477.339	396.703	468.016	636.236	711.049	718.91	695.023	0.595295	0.0865297	6.87966	5.99962e-12	6.69196e-10
chr11:54866383-54870501	ENSMUSG00000020267	Hint1	protein_coding	1210.55	938.094	897.491	1068.69	762.107	1570.74	1545.68	1543.49	1358.08	0.674065	0.0980113	6.87742	6.09451e-12	6.74427e-10
chr5:36490604-36593276	ENSMUSG00000029192	Tbc1d14	protein_coding	1160.26	1337.24	1429.68	1496.65	1276.5	964.973	911.626	998.679	866.724	-0.544134	0.0791442	-6.87522	6.18924e-12	6.79559e-10
chr7:3617373-3620327	ENSMUSG00000035674	Ndufa3	protein_coding	796.89	547.222	545.03	716.469	436.393	1037	1121.71	999.545	971.754	0.805223	0.117377	6.86012	6.8804e-12	7.45024e-10
chr8:107942644-108961630	ENSMUSG00000038872	Zfhx3	protein_coding	709.371	549.981	484.342	483.256	595.561	817.226	860.293	835.842	1048.47	0.703579	0.102564	6.85989	6.8915e-12	7.45024e-10
chr16:17152013-17202649	ENSMUSG00000038965	Ube2l3	protein_coding	518.573	400.07	411.982	409.926	414.257	594.682	705.345	614.105	598.213	0.591161	0.0864168	6.84081	7.87474e-12	8.44821e-10
chr6:90656088-90988685	ENSMUSG00000034312	Iqsec1	protein_coding	2358.7	1932.29	1933.87	2133.78	1971.15	2569.88	2759.59	2740.52	2828.5	0.440801	0.0645077	6.8333	8.29807e-12	8.83493e-10
chr2:104095801-104115354	ENSMUSG00000032679	Cd59a	protein_coding	533.933	422.142	459.833	363.043	437.447	657.475	655.914	642.689	632.918	0.592847	0.0868442	6.82655	8.69815e-12	9.19126e-10
chr17:70973920-70990787	ENSMUSG00000034868	Myl12b	protein_coding	1200.44	967.524	1020.04	1044.65	909.679	1389.75	1522.86	1393.65	1355.34	0.506154	0.0742295	6.81878	9.18173e-12	9.62985e-10
chr14:65358389-65398930	ENSMUSG00000034522	Zfp395	protein_coding	533.192	410.186	351.294	429.16	326.768	674.096	558.953	773.478	741.601	0.78639	0.115419	6.81335	9.53493e-12	9.92622e-10
chr2:112261926-112263269	ENSMUSG00000027133	Nop10	protein_coding	375.45	288.786	264.929	329.383	243.495	500.493	465.794	466.859	443.865	0.691565	0.101641	6.80398	1.01765e-11	1.05162e-09
chr11:43420250-43426251	ENSMUSG00000020415	Pttg1	protein_coding	406.576	316.377	310.446	343.809	283.55	450.629	512.373	524.891	510.536	0.637949	0.0938313	6.79889	1.05429e-11	1.08153e-09
chr10:80148272-80158368	ENSMUSG00000035621	Midn	protein_coding	1564.35	1260.91	1164.75	1400.48	1069.9	2062.92	1924.01	1786.02	1845.78	0.60766	0.089518	6.78813	1.13594e-11	1.15685e-09
chr6:98925338-99522721	ENSMUSG00000030067	Foxp1	protein_coding	756.212	619.878	588.213	664.777	615.588	872.631	880.256	872.22	936.135	0.500909	0.073893	6.77885	1.21139e-11	1.22482e-09
[truncated: 53,240 more rows]

## Sheet: WT_H2O - WT_NaHCO3
pos	id	name	biotype	baseMean	WT1_H2O	WT2_H2O	WT3_H2O	WT4_H2O	WT5_NaHCO3	WT6_NaHCO3	WT7_NaHCO3	WT8_NaHCO3	log2FoldChange	lfcSE	stat	pvalue	padj
[truncated: 53,379 more rows]

## Sheet: KO_H2O - KO_NaHCO3
pos	id	name	biotype	baseMean	KO1_H2O	KO2_H2O	KO3_H2O	KO4_H2O	KO5_NaHCO3	KO6_NaHCO3	KO7_NaHCO3	KO8_NaHCO3	log2FoldChange	lfcSE	stat	pvalue	padj
[truncated: 53,379 more rows]
