# Supplementary material for: A Comparative Kidney Transcriptome Analysis of Bicarbonate-Loaded insrr-Null Mice
Source: Curr Issues Mol Biol. 2023 Dec 4;45(12):9709–22. doi: 10.3390/cimb45120606 (PMC10742211; doi:10.3390/cimb45120606)
Supplement: Supplementary file 1 [file cimb-45-00606-s001.zip › supplemental data file S2.xlsx]

## Sheet: Fig4A
	Log2FoldChange (KO_H2O/WT_H2O)	Log2FoldChange (KO_NaHCO3/WT_NaHCO3)
Mir6236	-2.05826	-2.28059
Rps3a3	4.68879	0.194318
mt-Nd4	1.33166	1.3256
n-R5-8s1	1.83123	1.22872
mt-Nd2	1.24713	1.24262
Gapdh	-1.52576	-1.70272
mt-Cytb	1.14302	1.12392
mt-Nd6	1.47173	1.64114
Rps3a1	-3.02495	-1.3668
Gm22009	1.63944	1.41265
Rps7	-1.58569	-1.77329
Atpif1	1.25141	1.16668
Rny3	2.25687	1.90906
Ndufa3	1.12302	0.805223
Atp5g3	0.896522	0.534021
Gm23935	1.19074	0.632143
Ndufa1	1.11878	0.900693
Chchd10	1.05459	0.949541
Rpl23	1.26936	0.994944
mt-Nd1	1.07581	1.05137
Jund	1.0417	0.936156
Ubl5	1.05567	0.888013
Gm15564	1.5362	0.739301
Ndufv3	0.800528	0.338062
Drap1	1.08278	0.781485
Fxyd2	0.807029	0.765057
Atn1	1.5205	1.37062
Nop10	1.07745	0.691565
Cox7b	0.788133	0.540228
Ndufa5	0.963625	0.661389
mt-Rnr2	0.952328	0.928793
Dynlrb1	0.906449	0.786968
Ptms	0.95028	0.736507
Rpl35	1.78436	1.42968
B2m	0.792658	0.621163
Cox6a1	0.838627	0.534329
St6galnac2	1.21947	0.737536
Nr2f2	0.702288	0.842771
Uqcrh	0.965375	0.723753
Pax2	0.648845	0.593967
Rpl29	1.37698	1.12192
Gm13341	1.64629	1.46326
Brd4	0.643082	0.659505
Uqcr10	0.917035	0.529096
Tcf7l2	0.886819	0.903951
Ndufs6	0.990637	0.781337
Ptma	1.01803	0.812506
Higd2a	0.933524	0.586151
Ctnnd1	0.893338	0.919544
Hint1	0.973914	0.674065
Rpl26	1.00509	0.580056
mt-Nd5	0.806208	0.857587
Ywhaz	0.651995	0.565811
Zfp36l1	0.970449	1.18137
Uqcrb	0.945083	0.757821
Rps24	0.79038	0.654166
Kdm6b	0.721615	0.807707
Cox7a2	0.818768	0.432904
Hoxb8	0.798095	0.983288
Gm13340	1.27874	0.986935
mt-Ta	-0.941525	-0.518221
Polr2a	0.675918	0.792792
Nme2	-1.57996	-1.54889
mt-Rnr1	0.866509	0.722263
Csnk2b	0.665191	0.554515
Gnai2	0.588457	0.276787
Scarna2	1.29289	1.04765
Nabp2	0.828028	0.76924
Atp5k	0.954658	0.444858
Pet100	1.35556	1.30872
Ndufa6	0.728529	0.453826
Ndufa11	0.80679	0.563953
Bri3	0.859936	0.410838
Ifitm2	0.894932	0.917434
Rere	0.558877	0.726673
Ndufc1	0.936815	0.718843
S100a11	1.3228	1.36473
Tnfsf12	1.08779	1.33012
Mpc1	-0.778128	-0.736729
Midn	0.560469	0.60766
Pcgf2	0.759082	0.53576
Cfl1	0.610652	0.461162
Cox6c	0.595474	0.281234
Vamp2	0.615916	0.499856
Pabpc1	0.603298	0.315137
Ppib	-0.749672	-0.82719
Cops9	1.03651	0.805241
Strap	-0.66959	-0.669885
Tecr	0.620028	0.572105
Atp5h	0.77007	0.78992
Hcfc1r1	0.830624	0.661643
Psmb6	0.621219	0.410964
AC161763.1	1.49636	1.61489
mt-Co1	0.557351	0.647944
Slc26a4	-0.875749	-1.0416
Vamp8	0.708351	0.478059
Azin1	-0.648413	-0.454396
Rpl41	0.807044	0.356129
Cstb	0.841713	0.615577
Klf3	0.548585	0.668836
Cdh16	-0.479741	-0.33722
Mal	-0.470009	-0.292525
Clec2d	0.988983	1.08772
Prr13	0.709379	0.765908
mt-Tp	-0.727115	-0.528651
Klk1	0.610905	0.580439
Wfdc15b	0.628414	0.668192
Polr2i	0.928141	0.537686
Sh3bgrl3	0.726435	0.522694
Tcf7l1	0.788313	0.819947
Dhrs3	0.515993	0.402967
Ndufb11	0.637577	0.288063
Prr12	0.594579	0.585758
2310061I04Rik	0.588154	0.455404
Cox6b1	0.692717	0.395779
Crtc2	0.658025	0.46762
Ifitm3	0.917839	0.689957
Gatad2b	0.550079	0.569471
Fggy	-0.707414	-0.374109
Scand1	0.856675	0.393698
Gsta2	-0.645362	-0.543545
Anapc13	0.760679	0.63528
Znhit1	0.83595	0.756792
Hipk2	0.620055	0.734524
AI480526	0.825409	0.948925
Hoxc10	0.802446	0.617482
Atp5d	0.611972	0.340298
Sf1	0.466829	0.375772
Lars2	0.778621	0.281154
Mlf2	0.534033	0.36328
Zmat2	0.66008	0.357035
Emx2	0.634848	0.595295
Arid1a	0.534254	0.504679
Ncor2	0.560826	0.649459
Nedd8	0.707938	0.463402
S100a1	0.527668	0.241291
Eif3k	0.679712	0.40841
2310030G06Rik	0.756094	0.498911
Tmem256	0.986454	0.630728
Gatc	0.688208	0.631918
Tm9sf2	-0.455546	-0.38983
Hist1h1c	-0.896522	-0.758182
Manba	-0.505139	-0.250459
Atxn2	0.54129	0.508532
Iqsec2	0.616321	0.555409
2310039H08Rik	0.928073	0.540743
Txn1	0.640106	0.313825
Setd1b	0.60691	0.649787
Prrc2c	0.439509	0.528926
Plscr2	-0.606668	-0.31964
Gpx3	0.66796	0.519664
Fgg	-1.4302	-1.17688
Wbp2	0.48961	0.418685
Hnf1b	0.60766	0.517976
Cox6b2	1.11864	0.452634
Myl12b	0.626312	0.506154
Mrpl54	0.809667	0.386538
Zfp579	0.729293	0.70264
Rps8	0.871306	0.676028
S100g	0.837783	0.42678
Ywhae	0.420236	0.291109
Atp5o	0.62137	0.352444
Atp6v1f	0.612104	0.273772
Erdr1	1.47812	0.520894
Ubap2	0.494747	0.338648
Plat	-0.63583	-0.415288
Rps15	0.630929	0.196985
Gm4076	1.36349	1.41955
Dpy30	0.78727	0.513524
R3hdm2	0.440759	0.51437
Atox1	0.752108	0.456525
Ripor1	0.555585	0.416725
Uqcr11	0.790431	0.434313
Ssbp3	0.533019	0.519411
Fam120aos	0.660214	0.60285
Rpl38	-1.14562	-1.49938
Rps26	0.551072	0.316112
Cuta	0.744798	0.704562
Bola3	0.663091	0.554948
Mrpl42	0.765286	0.594298
Ubap2l	0.409025	0.364025
Lyrm4	0.826596	0.515085
Mospd3	0.636262	0.409049
Cys1	0.72497	0.984657
Tet3	0.513229	0.521844
Zfhx3	0.539535	0.703579
Fbrs	0.51428	0.481264
Camk2n1	0.571738	0.607763
Cyb5r3	0.456201	0.316487
Fmc1	0.915493	0.711724
Cenpx	0.70968	0.610318
Nfix	0.611134	0.604799
Gpx4	0.565905	0.276288
mt-Te	0.606426	0.751136
Insrr	-0.752338	-0.569081
Cfb	-0.889119	-0.78969
Gm22513	1.29838	1.01905
Ghitm	-0.372211	-0.458465
Proser1	0.581088	0.517642
Srrm1	0.477115	0.347323
Glrx5	0.624792	0.209315
Efhd1	0.492562	0.26693
Nfia	0.535705	0.673052
Gstm1	0.609681	0.350383
Zbtb7a	0.511549	0.545799
Dad1	0.630977	0.565463
Ndufa7	0.622544	0.333967
Apoc3	1.23312	0.136826
Pax8	0.52688	0.315412
Uqcrq	0.624571	0.171559
Mif	0.72896	0.479123
Rnf44	0.394274	0.316793
Xylb	0.456621	0.431398
Tmem52b	0.425299	0.473538
Atxn2l	0.440594	0.452999
Tshz1	0.477726	0.371991
Cdc42se1	0.451237	0.29984
Rpl4	0.454406	0.160303
Gm10801	1.29491	0.65341
Actr2	-0.430176	-0.352639
Bola2	0.854669	0.539767
Zmiz1	0.630372	0.595038
Crebbp	0.403051	0.380717
Erf	0.488811	0.285233
Rpl30	0.802675	0.611035
Ctnnb1	-0.413277	-0.386961
Cul4a	-0.485308	-0.487451
Gabarap	0.482827	0.34408
Rplp1	0.608614	0.250968
2410015M20Rik	0.660555	0.248142
Sumo1	-0.781431	-0.890258
Snrpd3	0.571354	0.374638
Zdhhc9	0.40391	0.389773
Nat6	0.789141	0.636828
Mbd6	0.522499	0.55666
Nelfb	-0.543542	-0.507011
Pttg1	0.684103	0.637949
Map2k7	0.585705	0.560224
Tmem150a	0.533953	0.113999
Hexb	-0.470442	-0.431172
Rpl37a	1.06108	0.741879
Ube2l3	0.578403	0.591161
Ccnk	0.629818	0.632023
Rpl35a	0.7891	0.591289
Calm3	0.414157	0.344031
Arl8a	0.470144	0.457763
Ncaph2	-0.50998	-0.593644
Xbp1	-0.680033	-0.32272
Cox8a	0.428739	0.124445
Dynlt1b	-1.22225	-1.10533
Mrpl14	0.720565	0.299754
Cox7c	-0.869694	-0.827128
Dcaf11	-0.396964	-0.379681
Fkbp2	0.645978	0.510708
Mir5125	0.957995	0.700448
Slc39a1	0.56976	0.461069
Kctd17	0.569354	0.344446
Scp2	-0.478084	-0.312295
Uqcrc2	-0.379056	-0.416887
Ndufb9	0.450227	0.223109
Eif5a	0.435197	0.256739
Ncor1	0.344213	0.363069
Mlxipl	0.572282	0.305742
Oat	-0.523782	-0.305999
Coasy	-0.516158	-0.488913
0610005C13Rik	0.494087	0.46502
Stub1	-0.602195	-0.779871
Ndufa4	0.528849	0.246648
Ube2r2	0.444612	0.461259
Slc5a2	-0.594988	-0.706834
Scamp3	0.556179	0.373794
Etfb	0.672633	0.343662
Selenot	-0.381732	-0.177407
Foxp1	0.560574	0.500909
Sox12	0.744469	0.590546
Cd59a	0.541252	0.592847
U2af2	0.47336	0.423851
Hoxc6	0.599446	0.660237
Atxn7l1	0.594658	0.54896
Zfand3	0.475429	0.378434
Gm17066	0.832669	0.842659
Krtcap2	0.642551	0.429783
Cd81	0.408401	0.349735
Ndufb6	0.611752	0.367972
Ski	0.430921	0.353252
Dnajc22	-0.511099	-0.48571
Sf3a2	0.576744	0.279822
Iqsec1	0.387229	0.440801
Pgam1	-0.921495	-1.17918
Hoxc4	0.970853	0.791875
Ppp1r1a	0.516638	0.632513
Pex7	-0.545306	-0.503639
Pdap1	0.553075	0.272899
Aqp6	0.773582	0.0327366
Tmem259	0.395476	0.195643
Ndufa12	0.561459	0.355757
Rbpms2	0.642878	0.530707
Zfp706	-0.418342	-0.31738
Tmed7	-0.477691	-0.246155
Oxct1	-0.493371	-0.327117
Srcin1	0.527828	0.599632
Zdhhc4	0.551378	0.250263
Fahd2a	-0.572547	-0.595979
Ube2m	0.463216	0.331849
Scaf4	0.511735	0.261648
Nav2	0.54739	0.34304
Smco4	0.851932	0.910877
Zfp609	0.463216	0.425177
Slc25a23	0.381364	0.414924
Nt5e	-0.586803	-0.214923
Ifi30	0.63371	0.214146
Sdha	-0.351111	-0.442321
Zfp362	0.512959	0.439255
Pfn1	0.484646	0.440768
Col4a5	-0.465358	-0.241479
Sfr1	0.500168	0.444196
Clta	0.403393	0.13391
Pdzd3	-0.593987	-0.644936
Sap130	0.467763	0.41912
Maz	0.49373	0.370388
Nek9	-0.421084	-0.205511
Atp6v1g1	0.485492	0.257048
Pantr1	0.846016	0.784293
Gm44386	0.920017	0.749301
Elob	0.642883	0.287392
Morn2	0.8045	0.583177
Ctsz	-0.505681	-0.589764
Smim24	0.626691	0.514878
Cth	-0.525463	-0.297329
Nfic	0.580946	0.590645
Tceal8	0.524504	0.353926
Slc51b	0.829788	0.113605
Hspb6	0.87988	0.482714
Gltp	0.591375	0.362406
Lsm12	0.446816	0.416879
AC153937.2	0.868826	0.923188
Rbpms	0.486186	0.440081
Vps4b	-0.478212	-0.456372
Wdr6	-0.58045	-0.743188
Tpt1	-0.597272	-0.755132
Odc1	-0.736614	-0.806484
Crebzf	-0.591412	-0.405641
Bicra	0.557254	0.662541
Gatb	-0.522126	-0.417009
Sugct	-0.689713	-0.282386
Gm14026	-1.13194	-0.473904
Serf1	1.07934	1.00347
Lrrc8a	0.659266	0.295338
Mt1	0.726815	0.223703
Hoxc8	0.822255	0.727101
Mdh1	-0.333229	-0.33254
Slc25a42	0.468758	0.185801
2610528J11Rik	0.691313	0.724382
Fam96b	0.787579	0.726897
Cptp	0.88279	-0.0570253
Tle3	0.433703	0.461794
Naxe	0.487232	0.355268
Psma4	0.448093	0.330319
Pura	0.546466	0.42894
Nfu1	0.590527	0.448054
Tbca	0.673103	0.345976
Rpl3	-0.711948	-0.689966
Bdh2	-0.488739	-0.319082
Samm50	-0.441312	-0.595226
Rheb	-0.46262	-0.42993
Hoxd9	0.462731	0.40827
Gm45170	0.813644	0.396891
Htra1	-0.406196	-0.482408
Bmp7	0.461728	0.135157
Kmt2d	0.46483	0.565463
Mrps15	0.515309	0.428517
Apeh	-0.521017	-0.3966
Mrps18c	0.932646	0.53164
Zmiz2	0.350007	0.301533
Bcl9l	0.469617	0.302715
Eif1	0.498171	0.36316
Commd3	0.493677	0.430026
Atp1b2	0.539274	0.685645
Ddah1	0.499671	0.365975
Polr2j	0.665838	0.391245
Actb	0.497963	0.362203
Gm15883	0.890049	0.474975
Capns1	0.352628	0.254516
Ndufa2	0.687344	0.110361
Zfp395	0.666586	0.78639
Slc29a1	0.564102	0.459235
Eef1a1	0.374983	0.212023
Cyba	0.516791	0.356837
Crat	0.434058	0.06182
Mrpl52	0.764922	0.43211
Mdk	0.856616	0.727985
Arl3	0.51766	0.337489
Card10	-0.40858	-0.329051
Apoo	1.00222	0.993194
Cherp	0.409309	0.397874
Kmt2e	0.355198	0.408563
F13b	-0.411169	-0.101953
Zfand5	-0.479516	-0.396572
Blnk	0.526429	0.423325
Hnrnpl	0.329578	0.143604
Pcbp3	0.579174	0.354901
Rab11b	0.485385	0.341562
Psmd1	-0.3909	-0.443283
Selenow	0.56116	0.311654
Tmco3	-0.540232	-0.378785
Psme3	0.400064	0.346968
Mnt	0.509598	0.693206
Rplp2	0.668127	0.314628
Tmem63b	0.484593	0.253562
2010107E04Rik	0.574442	0.117413
Rpl37	0.815945	0.319428
Mark2	0.362463	0.19044
Polr2f	0.626048	0.357994
Prr14	0.458788	0.171965
Stk25	-0.396682	-0.396211
Rps3	0.400609	0.0690589
Larp1	0.36277	0.279258
Tab2	0.38103	0.426751
Irx3	0.623339	0.503863
Gjb1	0.492172	0.199594
Kxd1	0.465145	0.310791
Pdzd11	0.601877	0.536163
Hnrnpa2b1	-0.39352	-0.44403
Cwc15	0.44173	0.16505
Ndufb10	0.413068	0.10558
Prkaca	0.375861	0.335615
Rnf181	0.457343	0.23725
Tmem131	0.348315	0.416183
Aggf1	-0.463758	-0.491679
Esrra	-0.429675	-0.346034
Taok3	0.455197	0.430647
Tmem192	0.591402	0.354447
Itgav	-0.431428	-0.371804
Msrb1	0.623548	0.317352
Chmp1a	-0.45569	-0.752431
Slc36a1	0.427322	0.342862
Hnrnpm	-0.39972	-0.305134
Arpc2	0.375856	0.28305
Ppargc1b	0.660823	0.324361
Slc3a1	-0.358645	-0.133774
Aldoa	0.382077	0.210047
Mta1	0.443843	0.325575
Dlgap4	0.438248	0.305358
Spint2	0.314088	0.196731
Zfp503	0.431491	0.391295
Dnajc3	-0.331573	-0.207709
Faap100	-0.632	-0.546416
Max	0.459273	0.395089
Ninl	-0.547452	-0.44766
Arpc1a	-0.463753	-0.482085
Hnrnpab	-0.375301	-0.537962
Smap1	0.478785	0.303221
Ccnl2	-0.418002	-0.355645
Fam126b	-0.406975	-0.216344
Rac1	0.322617	0.268177
Cat	0.392317	0.196604
Samd1	0.55795	0.340909
Zfp146	-0.555834	-0.512411
Mrps36	0.795587	0.80125
Med15	0.421543	0.368947
Setd1a	0.536337	0.470443
Lcn2	0.880713	-0.00339637
Romo1	0.636411	0.313734
Ncoa6	0.459752	0.496496
Ddx1	-0.378968	-0.350011
Spcs1	0.491101	0.397081
Glis2	0.333502	0.290116
March8	-0.350012	-0.315049
Ccdc47	-0.353758	-0.302281
4933411K16Rik	0.852971	0.60823
Cox5b	0.406267	0.184499
Rps20	0.547317	0.238072
Ndufa9	-0.396218	-0.533524
Pdia6	-0.5266	-0.440091
Pex6	-0.457282	-0.431308
Ppp2r5c	0.365739	0.150417
Sema6a	0.680796	0.455593
Atp5j	0.409679	0.226431
Ppp3r1	-0.3703	-0.28443
Mccc1	-0.506255	-0.175873
Mtx2	-0.532795	-0.519577
Snx3	0.391806	0.393268
Foxk1	0.446132	0.526753
2200002D01Rik	0.95127	1.0213
Scin	-0.471012	-0.335634
Pygb	-0.48721	-0.400947
Tmx3	-0.49822	-0.314021
Pom121	0.470837	0.38283
Ube2d1	0.489991	0.534037
Idh3g	0.385825	0.162809
Uck1	-0.534089	-0.705649
Maf	0.343722	0.247504
Slc22a8	0.295532	0.378203
Pcbd2	0.812403	0.693966
Shank2	0.459634	0.443555
Rnf6	-0.369998	-0.322782
Ccdc117	-0.528206	-0.60811
Kcnc3	0.640161	0.856218
Glod4	-0.428946	-0.40857
Sipa1l3	0.41328	0.593246
Arf3	0.355515	0.2201
Slc5a3	-0.405882	-0.266702
Tob1	0.395699	0.375571
Card19	0.597431	0.270818
Rn7sk	-0.487118	-0.547895
Hdgf	0.318349	0.223133
Gm10804	0.516619	0.748713
Id2	0.449071	0.0753225
Tpm3	0.385652	0.398142
Srsf5	-0.408157	-0.408987
Rbx1	0.462847	0.451725
Pvalb	0.665462	0.531147
Zfp36	0.612307	0.340142
Reep3	0.353525	0.325428
Slc25a28	0.463755	0.184076
Tma7	0.744407	0.927994
Tmem258	0.611347	0.721087
Lrig1	-0.500171	-0.35099
Psmb1	0.381471	0.214628
Spen	0.444587	0.495554
Ei24	0.348505	0.192223
1810059H22Rik	0.723431	0.731726
Ssr4	0.472918	0.26169
Mapk1ip1l	0.479215	0.478569
Park7	0.365724	0.229595
Sik1	0.459658	0.471279
Eif3m	-0.4466	-0.565819
Mllt6	0.339183	0.322913
Osr2	0.535722	0.407314
Ergic2	-0.489958	-0.325923
P3h2	-0.365247	-0.0699928
Pqbp1	0.538337	0.395424
Ndrg4	-0.71079	-0.188839
Lonp1	-0.387594	-0.491946
Vps35	-0.322261	-0.217206
Insig2	-0.436554	-0.460177
Cp	0.423681	0.14928
Capzb	0.326326	0.283547
Casz1	0.453226	0.449863
Mrpl57	0.588916	0.208361
Xpa	0.557494	0.339938
Grina	0.378411	0.0990654
Fignl2	0.554041	0.307943
Timm22	-0.547169	-0.713505
Slc35f5	-0.408585	-0.457583
mt-Tq	-0.644745	-0.598784
Tnrc18	0.313204	0.53754
Tfap2b	0.439665	0.583265
Hibch	-0.430923	-0.451144
Hadh	0.336085	0.0849196
Suox	0.443253	0.235791
Nipa2	-0.627725	-0.646765
Wnk4	0.313341	0.299228
Prrc2a	0.287517	0.387956
Gpm6a	-0.543767	-0.284013
Gk	-0.423305	-0.121402
Cisd3	0.621673	0.413801
Egln1	-0.428074	-0.326816
Rcor3	0.513846	0.489527
Srsf7	-0.544546	-0.421317
Nupr1	0.521004	0.134117
Tmbim4	0.349604	0.018387
Trir	0.433633	0.196204
Lrpprc	-0.349407	-0.291719
Cct3	-0.419278	-0.500971
Acly	-0.307354	-0.303434
Mal2	-0.369023	0.00522826
Exoc3	-0.377904	-0.28319
Tusc3	-0.459987	-0.373241
Hoxb9	0.400807	0.332843
Mt2	0.811551	-0.101994
Iscu	0.358784	0.141665
Mbd2	0.32402	0.243583
Aes	0.347434	0.316921
Auts2	0.480973	0.429822
Aldh7a1	-0.334968	-0.390625
Snx25	-0.549975	-0.467172
Skiv2l2	-0.354189	-0.239674
L2hgdh	-0.465129	-0.378159
Creg1	0.425507	0.141228
Ndufc2	0.55705	0.398966
Ss18l2	0.574629	0.341222
Rbms1	0.317556	0.278679
Ppp2r1a	-0.302492	-0.338043
Klc4	-0.428357	-0.501887
Ubb	-0.385512	-0.445153
Fxyd5	0.66485	0.493092
Lmo4	0.516428	0.499175
Mpdz	-0.502128	-0.0997148
Dmac1	0.576034	0.411849
Ptpn23	0.370921	0.319161
Pcca	-0.406304	-0.341826
Gm23119	0.849391	0.64873
Gpr135	0.879492	-0.000172374
Selenoo	-0.484875	-0.345111
1810058I24Rik	0.464975	0.472311
Tmem37	0.451697	-0.0802368
Mcat	-0.608984	-0.690022
Maged2	-0.543969	-0.314988
Clptm1	0.314485	0.221012
Acads	-0.398513	-0.542898
Mdc1	0.474512	0.420305
Tpk1	-0.403004	-0.222547
Ndufb5	0.426771	0.186786
Uvssa	0.451283	0.438495
Trappc1	0.491297	0.320004
Grem2	-0.645473	-0.0896841
Eif2s2	0.467604	0.247753
Zfp740	-0.388921	-0.409031
Arid5b	0.453798	0.66746
Gm6652	-0.865901	-0.635058
Pomgnt1	-0.39105	-0.283601
Gm45875	-0.982716	-0.681342
Cct8	-0.330478	-0.337227
Ivd	-0.44283	-0.149532
Ndufv2	0.311343	0.215136
Slc25a22	0.66829	-0.110715
Cbfa2t3	0.591965	0.690789
Hoxb4	0.457136	0.488809
Glis1	0.582357	0.564263
Mgst1	0.595451	-0.0514085
Cct5	-0.362596	-0.480476
Tanc2	0.431109	0.346704
2310009A05Rik	0.856892	0.676773
Mpc1-ps	-0.730863	-0.505627
Rps16	-0.737532	-1.0525
Mfsd4b1	0.307328	0.221732
Dennd1a	0.371468	0.32127
Bcl9	0.478557	0.609385
Lamtor5	-0.483114	-0.406966
Serp1	-0.312779	-0.264085
Usp5	-0.381556	-0.444128
Tsg101	0.441644	0.449826
Aldh8a1	0.363839	0.273977
Rnf149	-0.374288	-0.442172
Smarcc2	0.288188	0.324257
Agtr1a	0.40257	0.464325
Per1	0.497127	0.448161
Zfp36l2	0.438984	0.4956
Oxa1l	0.327826	0.232728
Pigg	-0.433065	-0.262456
Zfp366	0.590073	0.610827
Pld3	0.347864	0.192737
Nudt3	0.365338	0.234785
Slc30a9	-0.288516	-0.150393
Umod	-0.335163	-0.231375
Vbp1	-0.504794	-0.52898
Apela	0.576779	0.919732
Tnfsfm13	0.96549	0.987411
Metrnl	-0.613558	-0.484216
Pdk2	0.449288	0.446441
Gm26397	0.877778	0.882636
Dio1	-0.665359	0.159044
Psen1	0.317212	0.398363
Fbxo18	-0.348467	-0.205192
Hoxc9	0.647819	0.536856
Parp4	0.379486	0.298124
Gnai3	-0.340808	-0.349261
Gm20706	0.818866	-0.11187
Klhl3	0.366877	0.382705
Mien1	0.647618	0.550412
Fxyd1	0.88218	0.989271
Tdrd7	-0.43014	-0.511051
Smim7	-0.405961	-0.613188
Dab2	0.350318	0.40762
Arf2	-0.549658	-0.711615
Rtcb	-0.336909	-0.487217
Qdpr	-0.377001	-0.396672
Kctd13	0.618482	0.203183
Hcfc1	0.310697	0.343709
BC024978	0.527162	0.449098
Map1lc3a	0.501152	0.0888235
Ndrg2	0.341375	0.501607
Gata3	0.438878	0.464557
Tacc1	0.330933	0.310104
Nab2	0.707131	0.242714
Gsr	0.451748	-0.173391
Pop5	-0.549511	-0.58772
Umad1	-0.57501	-0.380388
Gm10639	-0.833588	-0.355182
Ptp4a3	0.595754	0.255534
Ilvbl	-0.461034	-0.609877
Ylpm1	0.356894	0.416539
Papss1	-0.364015	-0.489211
Ube2k	0.340758	0.33406
Gm10800	0.95412	0.56098
Prag1	0.538067	0.543087
Bnip3	-0.554508	-0.452867
Grcc10	-0.615154	-0.76885
Pdxdc1	-0.310264	-0.371587
Tspan18	0.585545	0.245356
Emd	0.507688	0.370444
Nat8f3	0.778177	0.589124
Atp9a	-0.409101	-0.530713
BC024386	0.441981	0.574165
Iah1	0.385	0.382823
Kdelc1	-0.612101	-0.311485
Myof	-0.353187	-0.0418286
Tm9sf1	-0.357232	-0.363372
Cmklr1	0.681556	0.409475
Srr	0.327316	0.362065
Rab18	-0.333419	-0.28734
Ago2	0.364078	0.403409
Foxp4	0.407546	0.238606
Hsd17b12	-0.431896	-0.375109
Cyp2f2	0.910864	0.609704
Eef1akmt3	0.895657	0.207781
Rab5b	0.366525	0.324861
Glul	0.525696	0.499037
Gstt2	0.420065	0.304301
Gsk3b	0.360442	0.430896
Deptor	0.276854	0.190363
Kcnj15	0.525821	0.422474
Gm8066	0.829573	0.940853
Timm8b	0.537992	0.243801
Sod3	0.501069	0.471329
Psmd2	-0.33385	-0.432219
Nosip	0.466817	0.275201
Amn	-0.39302	-0.529844
Ppig	0.358214	0.299657
Smagp	0.427158	0.449015
Ccpg1	-0.834848	-0.716442
Ptk2b	0.358569	0.314145
Ccni	0.274369	0.282968
Armcx4	-0.773391	-0.490789
Sfxn1	0.472579	0.386498
Ly6e	0.295525	0.270879
Plagl1	0.489691	0.450428
Armc1	-0.378534	-0.282437
Stag2	-0.319388	-0.131367
Ldb1	0.31634	0.131956
Cct7	-0.365627	-0.399774
Baiap2l2	0.355792	0.193883
Anxa5	-0.610617	-0.228109
R3hdm4	0.398788	0.224154
Vezf1	0.30246	0.291939
Eif4g3	0.285412	0.259583
Qars	-0.306918	-0.42946
Mustn1	0.808588	0.687728
Csrp2	0.434635	0.286144
Prrt1	0.880408	0.772605
Klf7	0.421596	0.645328
Copg2	-0.37273	-0.180929
Adprhl2	-0.57652	-0.744809
Jup	0.314844	0.239566
Dhx32	-0.41501	-0.474309
Sec11a	-0.427992	-0.276992
Tmem176b	0.407353	0.362979
AI661453	0.360349	0.513132
Atp5j2	0.458049	0.10008
Dusp7	0.426671	0.290443
Atp5g1	-0.537067	-0.892973
Shisa5	0.47937	0.450983
Gatad1	0.328012	0.178651
Dusp23	0.575926	0.567606
Nes	-0.463422	-0.333501
Gm11410	0.925038	1.16265
Ubald1	0.402965	0.445344
Sypl	-0.328107	-0.285231
Rapgef3	-0.321355	-0.277479
Phf2	0.332806	0.349484
Nectin1	0.526224	0.2075
Fgd3	-0.463024	-0.145595
Rnf214	0.379566	0.360702
Rab2a	-0.269101	-0.243311
Cst3	0.328379	0.148503
Dazap2	0.275693	0.126501
Mef2d	0.352395	0.148992
Sod1	0.332382	0.0398939
Cln6	0.416351	0.197609
Zfp385a	0.685103	0.12262
Pwp2	-0.598939	-0.673867
Zscan25	-0.640875	-0.551911
Tnfsf15	0.698678	-0.096513
Hoxa3	0.5695	0.802475
2610507I01Rik	-0.687014	-0.575675
Adgrg1	0.355136	0.152886
Ankrd40	0.311994	0.210107
Ctdsp2	0.306784	0.266365
Txlna	-0.324869	-0.223602
Tns2	0.439818	0.382286
Pcna	0.54357	0.310872
Aadac	-0.374649	-0.308873
Acat1	-0.313591	-0.257058
Ctnnal1	-0.365213	-0.317869
Clybl	0.387551	0.391053
Ndufa8	0.374633	0.244778
Gpi1	0.339803	0.239654
Celsr2	0.390713	0.44881
Il11ra1	-0.479488	-0.234257
Copb2	-0.299403	-0.323712
Htatsf1	-0.414954	-0.409374
Sucla2	-0.322719	-0.320461
Cnot3	0.408575	0.284995
Cyp26b1	0.590383	0.216696
Tpt1-ps3	0.850402	0.424375
Fkbp1a	0.346152	0.269575
Acot4	0.377177	0.147696
A230083G16Rik	0.813134	0.665657
Phospho2	-0.531968	-0.421127
Mob1a	-0.349864	-0.190238
Slc33a1	-0.383916	-0.219182
Fgb	-0.890028	-0.816394
2900097C17Rik	-0.422967	-0.248059
Atp6v1b2	-0.309077	-0.312382
Cd63-ps	0.74897	0.469029
Eif4a2	-0.302176	-0.240845
Kazn	0.330857	0.168263
Gm22442	0.836725	0.385351
Mfsd14b	-0.384225	-0.146848
Plcd1	-0.609414	-0.345087
Ivns1abp	-0.332073	-0.1654
Mob4	-0.365599	-0.417019
Rpn1	-0.296404	-0.342912
Trp53	0.405079	0.315624
Tmem147	0.446582	0.103866
Wnt7b	-0.438369	-0.14998
S100pbp	0.37481	0.278824
Wdr83os	0.575129	0.342394
Usp2	0.395695	0.36278
Fkbp9	-0.330938	-0.284796
Hlf	0.336041	0.398166
Lage3	0.635621	0.291536
1810022K09Rik	0.610373	0.670252
Rmdn3	-0.375579	-0.456022
Pias2	0.325998	0.323995
Mfsd11	-0.369053	-0.312604
Anp32a	0.332842	0.210426
Myc	0.641152	0.094397
Gas5	0.431186	0.0859966
Lamb3	-0.550949	-0.188
Kat6a	0.316157	0.488693
Phlda1	0.741592	0.812126
Pja1	-0.373405	-0.319865
Lhx1	0.448989	0.343202
Rnf128	-0.311895	-0.209615
Zfp827	0.393245	0.339308
Anks3	-0.431976	-0.397908
Aldh16a1	-0.408787	-0.472106
Cited2	0.524056	0.62954
Sod2	0.35123	0.367457
Ubp1	0.328155	0.242415
Zmynd8	0.306652	0.434098
Nup214	0.357594	0.407193
Arpp19	0.347197	0.250257
Gm45223	-0.603954	-0.335346
Mrpl55	0.534608	0.367513
Gm42614	0.756285	0.37548
Bex3	0.531898	0.406731
Syngap1	0.53279	0.44768
Nfs1	-0.32179	-0.372605
Rbm47	0.28654	0.364348
Rab3gap1	-0.349212	-0.287499
Mrps21	0.470132	0.389706
Saraf	-0.29175	-0.341513
Hoxa7	0.351517	0.404591
Ints2	-0.381396	0.0111986
Cops6	-0.355227	-0.51912
Emilin1	-0.54962	-0.470189
Vipas39	-0.354988	-0.152962
Rnf208	0.527234	0.424273
Samd4b	0.282249	0.237289
Cdhr5	0.277385	0.105639
Gpr182	0.566808	0.55708
Ranbp1	0.426072	0.212329
Banp	-0.598435	-0.309966
Wbp1	0.354357	0.274701
Ube4b	0.342413	0.302223
Proser3	0.620833	0.713411
N4bp2os	0.665973	0.470879
Zfp358	0.425653	0.077564
Itga6	-0.395587	-0.288777
Eif4a1	0.468993	0.241618
Msi2	0.345922	0.414826
Tmem18	-0.469493	-0.423028
Bahcc1	0.46256	0.691749
Gm17251	0.786927	0.131036
Gsta3	0.429817	0.181201
Arl6ip4	-0.446356	-0.533766
Hsbp1	0.550504	0.44433
Alpl	0.440576	0.0939644
Fam171a2	-0.570027	-0.319396
Klhdc8a	-0.50222	-0.531336
AC121965.1	0.541845	0.48874
Zbtb7b	0.362854	0.293542
Zbtb18	0.381361	0.415515
Prpf38b	0.278712	0.264929
Fez2	-0.400699	-0.346628
Prcp	0.617004	0.0493533
2810006K23Rik	0.5511	0.409743
Plxnb2	-0.269853	-0.170556
2610035D17Rik	0.733509	0.527345
Coro2b	0.493907	0.409463
Arl1	-0.422416	-0.537288
Ppp2cb	-0.324745	-0.325769
Fads3	-0.332888	-0.225788
Dhtkd1	0.528669	0.655214
Asb1	-0.534076	-0.453089
Ldlrad3	0.351969	0.216553
Os9	0.265629	0.119212
Tacc2	0.396958	0.250036
Ptges	-0.47277	-0.187101
Lims2	0.352596	0.148489
Cic	0.357193	0.386317
8430408G22Rik	0.673239	0.741984
Bloc1s1	-0.765861	-0.646052
Hspa9	-0.28174	-0.369044
Gm21887	0.871248	0.565332
Pla2g7	0.575071	0.0117823
Tob2	0.504566	0.0810887
AC124572.1	0.869487	0.112805
Dbi	0.433177	-0.00235407
Zfp24	-0.419309	-0.413346
Synpo	0.294139	0.260196
Sar1a	-0.333697	-0.42606
Trappc6b	-0.374692	-0.311812
Trmt10c	-0.466539	-0.390969
Sec61b	-0.657095	-0.683284
Eif1b	0.448829	0.281692
Bnip2	-0.383364	-0.333855
Mmadhc	-0.384206	-0.436636
Hspa4l	-0.405742	-0.208396
Rabep1	-0.330702	-0.314383
Gm13910	-0.808768	-0.981899
Lrrc24	0.404779	0.0922997
Angpt2	-0.45948	-0.185316
Phf12	0.322977	0.370714
Pnn	0.306805	0.220888
Hnrnph2	-0.452157	-0.547541
Eif6	0.400455	0.139952
Pigt	0.270563	0.15286
Ptpn21	0.326603	0.318431
Leng8	0.323469	0.303431
Msmo1	-0.583633	-0.305614
Mmachc	0.387479	0.309016
Dmxl1	-0.308007	-0.195764
Itgb6	-0.470013	-0.0672681
Hmox2	-0.366725	-0.245808
Reps2	-0.449809	-0.392659
Dhdh	0.523251	0.631569
Ocln	-0.41763	-0.326614
Igsf11	0.377165	0.113128
Zfp27	-0.607581	-0.0699606
Adh1	0.432362	0.375546
Dvl3	0.37395	0.168752
Tmem246	-0.457841	-0.247635
Scnm1	0.509871	0.553866
Tbx2	0.345328	0.186444
Anapc7	-0.387661	-0.676089
Afg3l2	-0.27838	-0.308548
Dbt	-0.31679	0.00268662
Terf2	0.371028	0.368088
Edf1	0.400818	0.105431
Rnf14	-0.312174	-0.206361
Hspa4	-0.306534	-0.194382
Ncbp2	-0.424056	-0.185367
Fam136a	-0.553117	-0.427893
Kmt5a	0.38649	0.364992
Sp2	0.424757	0.484837
Col18a1	-0.282843	-0.351196
Ndufb7	0.320176	0.0458236
Pex11a	0.44973	-0.115418
Snhg18	0.443331	0.405574
Irf2	0.345141	0.481615
Pepd	-0.34965	-0.481595
Pigu	0.38281	0.308681
Nacc1	0.325374	0.241681
Nr3c1	-0.379154	-0.026264
Hsd17b11	-0.326797	-0.403134
Ninj1	0.446692	0.31898
Gorasp2	0.304769	0.193398
Tmem260	-0.366761	-0.0733798
Pls3	-0.298076	-0.241573
Isca2	0.399419	0.378647
Plbd1	-0.558607	0.048743
Wdr92	-0.542168	-0.502358
Reep6	0.84565	0.409578
Ufsp1	0.664655	0.560386
Rbbp6	0.314751	0.251294
Zfp639	-0.491611	-0.169141
Skil	-0.397155	-0.153115
Eef1d	-0.328443	-0.394889
Bcl7b	0.40148	0.265752
Kit	0.459937	0.302145
Sem1	0.409039	-0.019513
Tvp23b	-0.402163	-0.42657
Tspan12	-0.387911	-0.0419982
Adap2os	0.684709	0.626898
Map7	0.30515	0.172281
Tomm70a	-0.327072	-0.447226
Snhg20	0.610493	0.683985
Tmx1	-0.375661	-0.385566
Pdzk1ip1	0.275526	0.185015
Notch2	0.31849	0.310209
Fth1	0.465788	0.0653058
Bsnd	-0.324828	-0.143817
Ankrd52	0.390619	0.477291
Pxn	0.289737	0.275772
Dda1	0.373428	0.266338
Afap1	0.352191	0.406586
Rpp21	0.498727	0.227752
Unc45a	-0.394249	-0.286567
Zfp954	-0.592566	-0.402247
Tmem39b	0.475938	0.0498561
Cfap126	0.65201	0.543685
Smu1	-0.330999	-0.413613
Pip5k1c	0.281374	0.220561
Ywhaq	0.379105	0.131974
Tmem11	0.43302	0.142311
Syne2	-0.221659	-0.0779117
H2-T23	-0.4451	-0.541055
Ctnna1	-0.212547	-0.115168
Sharpin	0.365398	0.295527
Golga3	-0.332121	-0.265389
Smim22	0.698461	0.605425
Cav2	-0.427106	-0.412868
Meis2	0.33096	0.452022
Slc39a5	-0.407996	-0.41865
Pisd-ps2	-0.702883	-0.40159
A930033H14Rik	0.594798	0.631886
Prkar1a	-0.225645	-0.267606
Ubxn1	0.301852	-0.0452841
Wdr72	-0.357786	-0.200417
Lrp11	-0.49686	-0.383927
Atp5a1	-0.235331	-0.359026
Sdhaf1	0.711617	0.783823
Nudt4	-0.232294	-0.137555
Echs1	-0.33994	-0.266687
Ttyh3	0.404089	0.215998
Ipp	-0.554014	-0.50293
Rps6ka4	-0.412069	-0.565317
Dhx30	-0.326785	-0.253065
Ube2d3	0.234869	0.260278
Colec12	-0.551273	-0.129692
Coq9	-0.280668	-0.352838
Postn	-0.744889	-0.203117
A930005H10Rik	0.656255	0.431815
Cmtm8	0.589252	0.282297
Aff4	-0.30356	-0.277498
Chtop	-0.319901	-0.305138
Zfyve16	-0.470393	-0.397786
Baat	-0.740414	0.0412122
Prrc2b	0.287063	0.324759
Trim12c	-0.635365	0.0831978
Dlc1	0.328276	0.377089
Krt80	-0.492068	-0.17031
Gm12892	-0.808725	-0.29621
Snrpd2	0.577431	0.236076
Ankrd17	0.276068	0.229972
Gm44250	-0.416336	-0.164202
Rps28	0.678806	0.397217
Cntfr	0.647485	0.653704
Fkbp4	-0.348907	-0.243963
Wdr54	0.661237	0.67276
Gabbr1	0.373015	0.498512
Cpt2	0.389693	-0.0067022
Hoxb5	0.441069	0.701732
Plcd3	-0.485554	-0.34234
Afm	-0.420236	0.0456722
Ttbk1	0.589124	0.334976
Gpc4	0.230613	0.136246
Dnajc4	0.499601	0.228285
Ulk2	-0.344933	-0.0651736
Fxr1	0.281517	0.13778
G3bp1	0.315276	0.147286
Gps2	0.367048	0.277444
Ahctf1	-0.363022	-0.289996
Slc29a3	0.371472	0.177219
Mpnd	-0.387437	-0.30034
Minos1	0.312182	0.296293
Acot3	0.549283	0.0776049
Trim8	0.279545	0.202213
Loxl4	-0.612028	-0.277671
Mfn1	-0.333963	-0.363892
Gtf2e2	-0.526232	-0.514515
Camk2n2	0.771078	0.217785
Bphl	-0.280302	-0.258531
Sub1	0.345807	0.0872032
Impa1	-0.322261	-0.329322
Pik3r3	-0.439008	-0.133573
Rabggtb	-0.386234	-0.425269
Clmn	0.320261	0.454587
Osbpl8	-0.282322	-0.106631
Atp6v1g3	0.482536	-0.159946
Chchd7	0.406905	0.364688
R3hdm1	0.311477	0.431737
C130089K02Rik	0.588756	0.606513
Uba3	-0.352823	-0.268898
Ganab	-0.265849	-0.200624
Sgcb	-0.500683	-0.193177
Gm15222	0.665379	0.810401
Fbxw2	-0.300199	-0.279355
B3galnt2	-0.44403	-0.456242
Sept2	-0.294842	-0.186295
Ddx52	-0.371975	-0.324328
Smim1	0.381935	0.197688
Echdc2	-0.34747	-0.216344
Srcap	0.507699	0.503845
Imp3	0.459301	0.334783
Sf3a3	-0.404398	-0.405838
Mlec	-0.326499	0.0101423
Peak1	0.344005	0.494843
Gmcl1	-0.385416	-0.259003
Yars2	-0.512141	-0.595058
Nck1	-0.435542	-0.448854
Sema4b	-0.30789	-0.291564
Mapre3	0.334472	0.200504
Chchd2	0.38758	0.0651342
Ep300	0.297822	0.469248
Bcorl1	0.398547	0.228587
Rbm28	-0.342642	-0.24553
Syap1	-0.292674	-0.301213
Prkag2	0.357326	0.192053
Casc3	0.307736	0.32736
Rcan2	0.407635	-0.0224477
Pced1b	0.665167	0.332694
1810019D21Rik	0.413859	0.455772
Cmtm6	-0.423443	-0.427048
Bag5	-0.416788	-0.457511
Gatad2a	0.314892	0.00792598
Sf3b6	0.327353	0.225824
Tufm	-0.525522	-0.4072
Pitpnm2	0.36579	0.326065
Ppl	-0.349108	-0.0460101
Pdzk1	-0.284854	-0.202791
Ncl	0.237285	0.00560038
Dnajc14	-0.305854	-0.189235
Cept1	-0.350917	-0.192989
Slc22a2	0.361697	0.164422
Pithd1	-0.482839	-0.603302
Smarcc1	0.289812	0.176559
1110032A03Rik	0.345721	0.354524
Chmp7	-0.344375	-0.413807
Banf1	0.432686	0.255341
Rnf126	0.418394	0.0845758
Znrd1as	0.576922	0.48088
Eif2s1	-0.38285	-0.28738
Scnn1a	0.441868	0.269379
Cand1	-0.291126	-0.137288
Hnrnpul1	0.263588	0.321434
Rai2	0.634728	0.556996
Ulk1	0.320606	0.230847
Rab5c	0.220618	0.106249
Sdf2	-0.393702	-0.55801
Gps1	-0.515578	-0.646771
Far1	-0.369647	-0.138392
Slc6a8	0.26507	0.118542
Ctdsp1	0.252028	0.200647
Wipf2	0.300663	0.360371
Ypel5	0.308109	0.209766
2900089D17Rik	0.716086	0.380211
Surf6	-0.46284	-0.457936
Gcnt1	-0.395031	-0.00741528
Rreb1	0.301214	0.298387
Etnk1	-0.268232	0.0688159
Pxmp4	0.479696	0.0730871
Map7d1	0.335552	0.192479
Dyrk1b	0.38051	0.336317
Fxn	0.514751	0.157525
Ndufa10	0.253717	0.052411
D8Ertd738e	0.375185	0.00759994
Lgals4	0.493233	-0.0528089
Gpd1	0.479261	-0.13844
Cct4	-0.278778	-0.335259
Tomm7	0.546552	0.122476
Ykt6	-0.30616	-0.388272
Zbtb20	0.299257	0.293327
Sh3bgrl	-0.30945	-0.117865
Adgrl1	0.311866	0.19067
2900026A02Rik	0.384593	0.453682
Zfp35	-0.438821	-0.626994
Hnf1aos1	0.697798	0.489569
Mrpl20	0.403846	0.0509691
Kmt2a	0.284597	0.390091
Sh3d19	0.285546	0.406042
Cds1	-0.31184	-0.247143
Pold4	0.515585	0.421235
Cbx7	0.334709	0.238558
Hoxb3os	0.724536	0.654799
2010001A14Rik	0.645341	0.710326
Eif2ak1	0.317785	0.27016
Actr1b	-0.242386	-0.389953
Lrg1	0.766916	-0.194928
Ddt	0.347819	0.319258
Vcan	-0.443543	-0.0904779
Ccdc34	0.47573	0.268701
Bspry	-0.416493	-0.380411
Xpnpep2	-0.474153	-0.198297
Hnrnpf	0.632846	0.472432
Gm11408	0.650295	0.67047
Itfg1	-0.242034	-0.149903
Pmepa1	0.330737	0.187931
Ly6c1	0.401751	0.391163
Myadm	0.356533	0.574406
Comt	0.454768	-0.140621
Ttc3	-0.256207	-0.162017
Msantd4	-0.318443	-0.19159
Fam151a	-0.763832	-0.78904
Zfp952	-0.545884	-0.243213
Elk3	0.356362	0.419131
Pex2	-0.367305	-0.239865
Mprip	-0.231112	-0.171755
D230017M19Rik	0.524277	0.297746
Kcnb1	0.377321	0.435947
Atp9b	-0.347459	-0.268561
1810044D09Rik	0.773437	0.238649
Calcoco1	0.295993	0.174836
Asah1	-0.275705	-0.182602
Abhd3	-0.316291	-0.326027
Phf21a	0.332506	0.42271
Clpp	0.350532	0.0647194
Otub1	0.292111	-0.00901201
Pter	-0.3348	-0.0753886
Phc1	0.294774	0.302525
Wnt5b	-0.685657	-0.0863158
Shmt1	-0.284941	-0.117089
Rexo1	0.331911	0.228182
H2afy	0.28705	0.299797
Uqcc2	0.577104	0.399485
Pptc7	-0.358583	-0.416651
Smarca2	0.294812	0.347331
Myh10	-0.302712	-0.046664
Prkab1	0.322568	0.213762
Rbbp4	-0.244816	-0.271879
Cacng7	0.723242	0.569966
Fibp	0.420056	0.145334
Ell	0.39185	0.316798
Ciz1	0.296913	0.215831
Tmem68	-0.447429	-0.435768
Sik3	0.322664	0.453467
Zfp869	-0.432279	-0.314122
Afmid	-0.516911	-0.129921
Eif3h	0.277386	0.123661
Snx17	-0.313265	-0.529457
Polg	-0.362172	-0.360968
Kat6b	0.306391	0.389985
Zfp7	-0.37365	-0.0925957
Syn3	0.513055	0.71182
C1qtnf12	-0.499452	-0.375596
Smim11	0.503147	0.409857
Gm28438	0.557701	0.444493
Fhdc1	0.686919	0.352698
Smim8	0.552051	0.378603
1700113A16Rik	0.761602	0.628987
Dusp3	0.348822	0.254779
Rdm1	-0.534757	-0.480363
Slc25a3	0.259316	0.0588492
Mpc2	0.306068	0.0405507
Gstt3	0.328732	0.252913
Tnc	-0.390097	-0.00078754
Mppe1	-0.488097	-0.55213
Zfp251	-0.465511	-0.284356
Cyp2a5	0.532646	0.0284828
Fabp3	0.415121	0.222328
Rogdi	0.460228	0.359055
Plagl2	0.383454	0.370695
Gm45792	0.727374	0.0941897
Pcmt1	-0.297937	-0.217841
Acad8	-0.330621	-0.291654
Bicd2	-0.378968	-0.230354
Lmtk3	0.549964	0.490364
Sar1b	0.309786	0.318464
Gss	-0.271749	-0.377647
Zfp383	-0.599384	-0.157458
Tpcn1	0.219819	0.298717
Arfgap1	-0.360154	-0.301434
Espn	0.356537	0.325827
Trip4	-0.310072	-0.0309485
Cpsf6	-0.313982	-0.0691482
Snx29	-0.302902	-0.0586761
Zfp758	-0.559189	-0.26129
Rtca	-0.429534	-0.407128
Mast3	0.463306	0.00172022
Srp54a	-0.753849	-0.185033
Ly6a	0.261147	0.566777
1300002E11Rik	0.391394	0.463637
Acadvl	-0.390239	-0.634631
Hoxa5	0.405161	0.378995
Ppp1cb	-0.237512	-0.124341
Ace2	-0.441251	-0.0992088
Egf	-0.356771	-0.0326993
Upf3b	0.346211	0.0989189
Mib2	-0.334111	-0.248092
Pafah1b1	-0.241044	-0.175582
Brwd1	-0.299179	-0.3644
Plbd2	0.25818	0.146182
Gng11	0.599965	0.495752
Arvcf	-0.47792	-0.329996
Slc43a3	0.437491	0.31797
Peli2	0.284792	0.425892
Snx27	-0.269861	-0.282823
Gm10109	0.741098	-0.0132374
Rab11a	0.275665	0.250364
Xpo4	-0.376841	-0.153328
Dynlt3	-0.27838	-0.129218
Copb1	-0.270244	-0.170258
2310033P09Rik	0.511051	0.297443
Ift57	-0.381577	-0.354472
Bhlhb9	-0.496022	-0.668302
Cfi	-0.615401	-0.116109
Erg	0.405824	0.465854
Gde1	-0.311323	-0.511027
Gbp3	-0.604618	-0.123065
Arid1b	0.272336	0.38159
Eny2	0.309511	0.322525
Cdh1	0.205343	0.322455
Mogat2	-0.671817	-0.657048
Camta2	0.278781	0.240921
Snap23	-0.27481	-0.279408
Fam13b	-0.401088	-0.239728
Snrnp27	0.408239	0.310765
Rnf13	-0.234126	-0.0477849
Ifit2	-0.412641	0.0221219
D630039A03Rik	0.316955	0.532474
Cog3	-0.352873	-0.226821
Kdelr1	0.246817	0.168634
Slc25a20	0.384693	-0.0385098
Bcl2l2	-0.336439	-0.258782
Tubb5	0.298462	0.0582697
Zc3h7b	0.248757	0.161458
Cobll1	0.315038	0.414221
Psmd13	-0.322537	-0.578721
Gart	-0.388857	-0.336857
Phlda3	-0.676503	-0.587736
Zw10	-0.401283	-0.29352
Rdh16f2	-0.460393	-0.128313
Tspan33	-0.29592	-0.236624
2810004N23Rik	0.335104	0.370128
Pim3	-0.345925	-0.551071
Kif5b	-0.265097	-0.365744
Mrpl43	-0.349682	-0.626902
1810032O08Rik	-0.63916	-0.498574
Tmbim6	0.20417	0.150328
Gstm5	0.314754	0.193763
Rnf145	-0.363943	-0.0700697
AC129085.2	0.696357	0.550999
Tram1	-0.245643	-0.188956
Med1	0.280659	0.383847
S100a10	0.433263	-0.176118
Copz2	0.410893	0.665474
Plekhj1	0.479681	0.390538
Tmed8	-0.386848	-0.00152214
Pdha1	-0.225838	-0.254804
Sp5	0.496256	0.428745
Nfatc1	0.425651	0.421084
Cpsf2	-0.316645	-0.274876
Brd3	0.308842	0.213579
Tbc1d4	-0.329659	-0.057305
Foxj2	0.30738	0.334278
Fam102a	0.257772	0.223787
Gm45606	0.576517	0.324302
Igfbp7	0.266658	0.234616
Nrxn2	0.572588	0.193
Wasf2	0.258878	0.332855
Idh1	-0.251123	-0.365116
Dctn1	-0.218092	-0.22464
Edem1	-0.280495	-0.0524242
Pmpca	-0.29056	-0.268843
Pcdh1	0.335116	0.510974
1500011B03Rik	0.623704	0.394881
Rara	0.366966	0.268417
Tspan7	0.311947	0.354455
Aacs	-0.505127	-0.171125
Tmem220	-0.525379	-0.442709
Galc	0.386109	0.0433855
Acin1	0.210908	0.198679
Sall1	0.342546	0.447701
Uso1	-0.276058	-0.153792
Smim4	0.441102	0.298188
Tmem252	0.420176	0.270052
Kdm7a	-0.291491	-0.202377
Psmb5	-0.493651	-0.780562
Zgpat	-0.362958	-0.135253
Acsf2	0.52147	-0.140452
Dnajb12	0.268251	0.234273
Tex264	0.276767	0.106453
Slc35a1	-0.369638	-0.188312
Vcl	-0.291431	-0.138497
Psmc6	-0.280044	-0.340385
Fam173a	0.51567	0.424739
Ddb1	-0.283366	-0.341085
Col14a1	-0.526492	0.0289079
Tbcd	-0.306934	-0.352317
Gnpat	-0.261418	-0.240968
Tcea1	-0.484732	-0.468603
Plekha1	-0.239951	-0.240119
AW549877	-0.314769	-0.0661108
Pitpna	0.269568	0.111342
Slc2a12	-0.52548	-0.200071
Tceal9	0.29638	0.0815741
Haghl	-0.479446	-0.556206
Limch1	0.29165	0.352429
Myl12a	0.253603	0.175359
Ybx1	0.288671	-0.0201
Afap1l1	-0.405808	-0.289112
Edrf1	-0.360488	-0.470725
BC017643	-0.451038	-0.471027
Itm2b	0.197402	0.0463148
Setd7	0.349491	0.39771
Msrb2	-0.432853	-0.23334
Tmc6	-0.346978	-0.348746
Abcb7	-0.327521	-0.295538
L3hypdh	-0.386079	-0.103712
Cnot6	-0.297076	-0.212085
Aars	-0.261071	-0.289841
Cers5	-0.336554	-0.217573
Usp10	0.327365	0.23852
Vps16	-0.359252	-0.381214
Pah	-0.428674	-0.0227964
Gas6	-0.302767	-0.35881
Ssr2	0.28154	0.0629552
Mindy3	-0.300667	-0.226134
C130074G19Rik	0.28809	0.0378954
Sirt6	0.488039	0.151512
Chkb	0.339977	0.0754181
Tmem59	0.22333	0.234647
Lpcat3	0.301048	0.0202137
Prickle3	0.462867	0.322169
Ube2q2	-0.374938	-0.26216
Pja2	-0.241062	-0.175889
Mrps2	0.341079	0.383034
Tmem55a	0.283436	0.306479
Bok	-0.590148	-0.504683
Exoc2	-0.3368	-0.233471
Akna	0.559803	0.282279
Exd2	-0.359333	-0.0847992
Ostf1	-0.276944	-0.308631
Washc4	-0.334743	-0.148091
Dync2h1	-0.323153	-0.191618
Tuba1a	-0.614156	0.00377546
Fam193a	0.279201	0.193923
Dnah7b	-0.479031	-0.245704
Nfkbib	0.379356	0.221826
Hsd17b10	0.262309	0.100872
Calu	-0.252934	-0.227968
Foxn3	0.257854	0.15669
A330023F24Rik	-0.384903	-0.273639
Gpbp1	-0.2597	-0.149985
Tiprl	-0.371021	-0.257207
Usp1	-0.368383	-0.2074
Lpar2	0.482123	-0.323657
Ppp5c	0.278775	0.114891
Ammecr1l	0.270184	0.394497
Tbc1d22b	0.281634	0.20651
Arfip2	-0.29423	-0.396187
1700018L02Rik	0.614724	0.648452
Tm9sf3	-0.222461	-0.165076
Gm4524	-0.439187	0.0648237
Smtnl2	0.342422	-0.0399174
Telo2	-0.462531	-0.501865
Camta1	0.3599	0.341119
Gc	0.401746	-0.258633
Zfhx2	0.36873	0.639453
Tnrc6c	0.25861	0.391126
Zfp276	-0.43797	-0.483705
Bcam	-0.25552	-0.208325
Crip1	0.608296	0.126386
Slc35d1	0.25258	0.281421
Ppp1r14a	0.67117	0.602661
Eml2	-0.353379	-0.380912
Phactr4	0.257361	0.316195
Mfsd4b4	-0.566204	-0.252056
Snx6	-0.314914	-0.369481
Epn1	0.22579	0.126931
Gmpr2	-0.584646	-0.431617
Sulf2	0.351098	0.0745409
Snapc5	0.358933	0.223726
Rnf114	-0.295211	-0.250206
Ptbp1	0.226101	0.176742
Ncoa5	-0.315094	-0.0857874
Maob	0.598298	0.0384807
B230206H07Rik	0.587293	0.354492
Gse1	0.376404	0.566363
Tmem19	-0.333369	-0.328825
Enpep	-0.210186	-0.0853075
Tpd52l2	-0.363186	-0.398759
Glt8d2	-0.704408	-0.0579569
March9	0.429551	-0.116461
Gm43323	0.437959	0.168702
H2afz	-0.542811	-0.983914
Slc12a2	-0.344887	-0.114349
Atp6v0d2	0.351132	-0.10967
Lzic	-0.515853	-0.566461
Hnf1a	0.276534	0.305971
Retsat	0.430802	0.0569971
Gm15860	0.66722	0.558088
Chchd1	0.441992	0.20834
Ascc1	0.309549	0.169353
Mlycd	-0.359447	-0.46814
Aagab	-0.322963	-0.321748
Taf4	0.292221	0.332062
Hps5	-0.287925	-0.027282
Furin	0.290537	0.0919302
Elf3	-0.36736	-0.295809
Hsph1	-0.42242	-0.172832
Vopp1	-0.432564	-0.347716
Slc26a6	-0.527289	-0.451272
Nelfa	0.358548	0.0631802
Mapre1	0.226065	0.114565
Hivep1	0.277693	0.464788
Idh2	-0.234859	-0.284281
Men1	0.302014	0.261383
Cry2	0.308621	0.14596
Mrpl50	0.260585	0.191377
Canx	-0.189122	-0.13628
Ksr2	0.350601	0.742396
Flt4	0.354194	0.376958
Ank3	0.232126	0.267608
Pold2	0.42128	0.312464
Tasp1	-0.509866	-0.575522
Prmt9	-0.397319	-0.141362
Unc119b	-0.293046	-0.244039
Gsto1	0.321719	0.0412352
Ckb	-0.33617	-0.306945
Dgkz	-0.241657	-0.105171
CT010467.1	0.260164	-0.168364
Slc25a34	0.404792	0.197021
Aplp2	0.200347	0.184721
Rab7	0.208554	0.226516
Slc6a6	0.596306	0.510566
Thtpa	-0.52997	-0.46623
Rpl34	0.403527	0.165119
Rnf139	-0.292695	-0.220423
Babam1	0.275183	0.0955945
Ppm1f	-0.326204	-0.247388
Ndufs1	-0.234398	-0.208418
Fbxo30	-0.388148	-0.33926
Ptcd3	-0.293515	-0.182133
Anxa11	-0.278539	-0.259521
Gm16861	0.595947	0.788026
Rcn2	-0.30101	-0.339562
Mgst3	0.342908	0.0859428
Tead1	0.294406	0.557809
Ppp3cb	-0.32408	-0.198819
Hsdl2	0.398431	-0.0525081
Cdc42ep1	0.328364	0.29486
R3hcc1l	-0.374804	-0.338568
Pfkl	-0.316265	-0.362353
Trim35	-0.433095	-0.367775
Cbx1	-0.290574	-0.271262
Crocc	-0.31505	-0.211653
Pcdh12	-0.481925	-0.175054
Rmdn1	-0.426687	-0.369868
St3gal1	0.350183	0.215899
Rcc1l	-0.455587	-0.533519
Abhd6	0.355423	0.0575437
Rpl7l1	-0.300291	-0.389358
Csgalnact2	-0.373862	-0.124508
Gm45820	0.697716	0.420976
Spred2	0.272409	0.399398
Golga4	-0.184817	-0.25091
Kmt5c	0.303847	0.269993
Mgea5	-0.2679	-0.0815111
Fpgt	-0.384529	-0.411671
Miga2	-0.313132	-0.25307
Mast4	0.297411	0.382716
Rab28	-0.368068	-0.260133
Rif1	-0.261024	-0.17124
Zfp930	-0.494856	-0.520364
Mettl26	0.258084	0.241605
Orc4	-0.335135	-0.0349447
Aars2	-0.379155	-0.478944
Cebpz	-0.292047	-0.30428
D630045J12Rik	0.385132	0.187089
Bcl3	0.627421	0.483651
Atp5e	0.420396	0.156505
Gstm2	0.403579	0.453836
Coq6	-0.4483	-0.412302
Cct2	-0.283701	-0.36677
Phykpl	0.319021	0.0797723
Nudcd1	-0.416604	-0.273071
Slc52a3	0.480927	-0.23581
Oard1	-0.363458	-0.527562
Ppargc1a	0.265653	0.355059
Cyp2s1	0.339744	0.190977
Car8	-0.434006	-0.250379
Lppos	0.577183	0.318731
Cltb	0.285804	0.0592307
Heph	-0.407035	-0.22546
Bcl2l11	0.406578	0.273152
AI846148	0.478003	0.0862608
AI314278	0.338302	0.508349
Tmem200b	-0.518372	-0.823981
Bcl2l1	0.34455	0.0600309
Aass	-0.280543	-0.0963165
Mphosph8	-0.333408	-0.353122
Rnf113a1	-0.689476	-0.197091
Macrod2	-0.306215	-0.0571661
Esyt2	-0.275832	-0.00843567
Ier5	-0.462066	-0.720204
Uba5	-0.327171	-0.289105
Tmed3	-0.366642	-0.242227
D5Ertd579e	-0.27692	-0.157869
Gm44834	0.656617	-0.033933
Tbc1d15	-0.307666	-0.351662
Gchfr	0.538898	0.317225
Tmem87a	-0.3184	-0.259893
Leo1	-0.437523	-0.674213
Fam222b	0.323413	0.304395
Slc34a3	-0.406469	-0.52712
Ldhb	-0.240689	-0.330151
Aldh6a1	-0.244592	-0.0495939
Pih1d1	0.395721	0.154723
Mgat1	-0.277779	-0.365735
Nono	0.284274	0.245002
Phip	-0.281957	-0.159483
Tcp1	-0.252407	-0.356627
Dnajb9	0.298158	0.204036
Mep1a	-0.2694	-0.147314
Otud5	0.253362	0.250699
Acp6	0.363062	-0.000567724
2300009A05Rik	0.519499	0.662334
Dsp	-0.228731	0.0635468
Zfp110	-0.36536	-0.255418
0610040B10Rik	0.687672	0.316446
Pkig	0.30475	0.25151
Cdk5rap3	-0.34191	-0.340071
Pnrc1	0.309292	0.366273
Tmem248	0.243746	0.138096
Col5a2	-0.49542	0.211486
8430422M14Rik	-0.688553	-0.226034
Hscb	0.40999	-0.0287248
Tor1aip1	0.246933	0.230229
Htatip2	-0.455509	-0.621488
Ctsa	0.283296	0.160305
Txndc17	0.228138	0.0301713
Serpina1a	0.679105	-0.33682
Tjp1	0.244618	0.377654
Man1b1	-0.244577	-0.287486
Tmem27	-0.284608	-0.415384
Cd52	0.628876	0.261784
Etfbkmt	-0.410385	0.0738733
Asna1	0.295787	0.254867
Myom2	-0.37192	-0.206576
Adssl1	-0.485867	0.0153323
Prom1	-0.244619	-0.153218
Syncrip	-0.295093	-0.254304
Wbp11	0.249672	0.269727
Gm19950	0.390802	0.036808
Tril	-0.446042	0.267809
Lsm4	0.366706	0.112228
Alad	0.390812	-0.155733
Spns2	0.289987	0.0861201
Mapk1ip1	0.33555	0.521382
Rnpep	-0.31651	-0.159811
Zfp410	-0.33093	-0.360834
4921531C22Rik	0.572326	0.468469
Rab17	-0.381122	-0.617988
Lpcat4	0.473904	0.309855
Tmem134	0.281333	0.110492
Aldob	0.369165	-0.0504315
Gba2	-0.373815	-0.299398
Ppp1r35	0.51015	0.614809
Krt8	-0.351064	-0.652516
Fem1a	-0.27057	-0.271225
Thumpd3	-0.341098	-0.262221
Ogdhl	-0.444361	-0.191537
Lrrc45	-0.368842	-0.510898
Pgm3	-0.377557	-0.378984
Arrb2	0.403007	0.23976
Hivep3	0.501509	0.536365
Col16a1	-0.47984	-0.418839
Pus10	-0.394685	-0.214699
Brpf3	0.301985	0.177578
Nbeal1	-0.254473	-0.20371
Spaca6	0.324429	0.231437
Cep290	-0.333175	-0.331344
Prmt1	-0.358087	-0.649004
Tomm20	0.29421	0.0105571
Snrnp70	0.20691	0.150925
Ikbkg	-0.275465	-0.166343
Sfi1	-0.344598	-0.106593
Gnb2	-0.262285	-0.422102
Bri3bp	0.302592	0.306045
Cd151	0.252392	0.223604
Huwe1	0.248913	0.327787
Nccrp1	0.469632	0.644325
Zfp622	-0.372906	-0.374355
Acad9	-0.380832	-0.367692
Aph1a	0.435495	0.354218
AI597479	-0.408676	-0.359946
Uba2	-0.243328	-0.257947
Pafah1b3	0.475759	0.181942
Clptm1l	-0.250589	-0.257634
Anxa2	-0.302778	-0.252193
Pon3	-0.435762	-0.0841087
Mthfd1	-0.248352	-0.221311
Rpl36al	-0.666119	-1.00936
Rassf8	-0.287207	-0.15345
Ces1d	-0.330143	-0.366179
Junos	0.667314	0.44755
Cebpb	0.52849	-0.236459
Syngr2	0.301283	0.077871
Pou2f1	0.330155	0.141533
Arap1	-0.335529	-0.169919
Tmem88b	0.504774	0.401152
Skp1a	-0.184891	-0.220276
Rpl11	-0.664339	-0.719238
Tssc1	-0.47415	-0.391798
Zfp52	-0.597637	-0.371733
Col6a3	-0.512649	0.110348
Slc16a11	0.347188	0.0250921
Fabp1	0.616655	0.268529
Tmem263	-0.446233	-0.0963249
Gtf3c3	-0.347824	-0.0135903
Hoxa9	0.32946	0.538532
Adamts8	-0.672228	-0.375914
Mxi1	0.308074	0.0993377
Srrm2	0.273939	0.331795
Cdkl2	-0.401314	-0.146157
Asb15	0.432171	0.170587
Ndfip2	-0.258849	-0.384204
Lin37	0.499422	0.448323
Zc3hc1	-0.480662	-0.417593
Elmod3	0.278269	0.0940224
Pank1	0.38575	0.0978073
Clk2	0.277022	0.16755
Zfp995	-0.644214	-0.252658
Csnk2a1	0.233861	0.244363
Esam	-0.35929	-0.395918
Thyn1	0.335982	0.0881909
Pclo	0.363091	0.635621
Ust	-0.598462	-0.0161345
Csnk1e	0.323876	0.240673
Rnf123	-0.254064	-0.118428
Tpp1	0.19949	0.127472
Fbxo36	0.40395	0.324672
BC035947	0.325061	0.162861
Sorbs3	0.2989	0.209198
Ino80e	0.342639	0.479953
Endod1	-0.377264	-0.197058
B3galnt1	-0.327526	-0.0714759
Cnot4	0.345512	0.376068
Mrpl11	0.335937	0.0784783
Epb41l1	0.201465	0.22082
Pigyl	0.522775	0.275064
Wnt4	-0.438827	-0.0522928
Nacc2	0.220188	0.10661
Gars	-0.249672	-0.327107
Cep85	-0.326827	-0.329968
Cdkn2aip	-0.397959	-0.219165
Ldha	-0.309845	-0.629397
Meox1	0.536673	0.429757
Dhx16	-0.266987	-0.356211
Tgif1	0.356822	0.339251
Alkbh8	-0.31863	-0.147225
Fnbp1	0.228994	0.175898
A530017D24Rik	0.463669	0.377819
Rnf11	-0.206843	-0.0968287
Spryd7	-0.34432	-0.474407
Phactr2	0.222156	0.39304
Slc25a24	-0.439546	-0.268203
Hnrnpk	-0.209949	-0.328838
Nemf	-0.236454	-0.0821824
Serinc1	-0.209111	-0.208521
Frk	-0.37063	-0.0773881
Cystm1	0.278816	0.121957
AW209491	-0.392966	-0.434607
Dkk2	-0.410771	0.0320676
Lrpap1	-0.283996	-0.316106
Wipf1	0.378425	0.461373
Aldh1a1	0.430253	-0.299884
Gm15441	0.660479	0.263377
Tm6sf1	-0.466463	-0.162251
Vps11	-0.253728	-0.438926
Arhgef10l	-0.309221	-0.443231
Rras	0.385576	0.377568
Entpd8	-0.455699	-0.292753
Slc25a39	0.22651	-0.00211448
Snrnp35	0.52192	0.060134
Dnajb1	-0.361688	-0.414723
Gm36266	0.597058	0.527269
Plekhg3	-0.249954	-0.330951
Srebf1	-0.3336	-0.252904
Dcun1d1	-0.32238	0.0314665
Dpp4	-0.240105	0.0172319
Ap3s2	0.25884	0.248248
Herc4	-0.287038	-0.135831
Fam168a	0.284491	0.368415
Psmc4	0.258231	0.108506
Gfod2	-0.477107	-0.487135
Sccpdh	-0.324014	-0.611462
Nrg4	-0.644008	-0.433289
Cmc1	0.396372	0.258051
Gpr4	0.481595	0.217477
Pcgf3	0.292215	0.305488
Gxylt1	0.333909	0.214432
Hmga1	0.547946	0.199894
Zbtb44	-0.248653	-0.000930901
Tmsb10	0.600276	0.528011
Gucy1a3	-0.37777	-0.0379192
Tfap2a	0.384527	0.605499
Arsg	-0.38262	-0.495283
Nsa2	0.435125	0.332921
Cradd	0.433057	0.153149
Ugt1a2	-0.373892	0.136338
Zyx	0.232288	0.0615279
Cog4	-0.265143	-0.464966
Stx5a	-0.24276	-0.144609
Ppp4r3b	-0.257496	-0.111922
Fam84a	-0.361875	0.0674989
Ube2s	0.518434	0.271696
Ctsd	0.249869	0.090742
Esyt1	-0.400793	-0.317654
BC029722	0.347721	0.118624
Tctn3	-0.434207	-0.0859992
Ralgapa1	-0.244324	-0.0197273
Afg1l	-0.307171	-0.270087
Limd2	0.389255	0.0405252
Rab27a	0.360037	0.113081
Irgm1	-0.339599	-0.319291
Apbb1	-0.377797	-0.196917
Ap1ar	-0.251843	-0.295993
Mindy2	-0.241638	-0.182677
Sun1	-0.261601	-0.279648
Gm2a	0.31678	0.242469
Akap2	-0.649592	-0.47552
Akap13	0.244795	0.262246
Gm11653	-0.630029	-0.0561135
Tnn	-0.490809	-0.0152541
Cavin3	0.492396	0.41027
9430091E24Rik	-0.59197	-0.185338
Cnih4	0.263517	0.203488
Nat8	0.38005	0.0310484
Lsm14b	0.236685	0.271189
Gngt2	0.590919	0.137998
Evc	-0.360819	-0.204275
Them7	0.333913	0.25196
Rasal1	-0.47985	-0.124457
2010111I01Rik	-0.289933	-0.389012
Plau	-0.347357	-0.0442767
Sowahc	-0.319211	-0.15182
Ormdl3	-0.399809	-0.366822
Adtrp	0.283358	0.24823
Smdt1	0.276349	0.0249744
Gramd4	-0.318529	-0.31483
Nat8f5	0.593936	0.159825
Atp6v1a	-0.267952	-0.233132
Rnf215	-0.391735	-0.419819
Serinc3	0.255517	0.153536
Slc6a12	-0.57996	-0.204189
Itga8	-0.356813	0.0444449
Ip6k1	-0.248537	-0.250061
Prorsd1	0.46371	0.243999
Ccl27a	0.584621	0.919713
Cpped1	0.224224	0.168962
Pkdcc	-0.458974	-0.64133
Gpm6b	-0.431153	-0.112257
Alg1	-0.320574	-0.549726
Aqp1	-0.270625	-0.101261
Osgin2	-0.481373	-0.301137
Rab23	-0.338628	-0.0763848
Fam199x	-0.364789	-0.223697
Btd	0.221263	0.112281
Zkscan14	-0.474655	-0.384029
Cacna1d	0.353019	0.1693
Mboat7	0.255715	0.110671
Rpl14	0.322889	0.113
Ifitm1	0.54272	0.688682
Ippk	-0.371543	-0.503704
AI413582	0.553319	0.317789
Vamp1	0.339085	0.427283
Rbm27	0.24451	0.139128
Tns1	0.314018	0.444499
Gpd2	0.307066	-0.052802
Mipep	-0.321832	-0.219983
Ubr7	-0.299037	-0.322954
Zfp462	0.319546	0.403634
Nt5dc2	0.429636	0.178333
Aprt	0.342774	0.150978
Ginm1	0.229623	0.167731
Slc25a35	0.381328	0.630764
Gid4	-0.261063	-0.11718
Hspa13	-0.308111	-0.0896595
Prodh2	-0.237381	-0.280405
Rp9	0.308238	0.303957
Lhx1os	0.547422	0.285304
Ints8	-0.33426	-0.00981502
Mvp	-0.31793	-0.593331
Apoc1	0.637775	0.363712
Nnt	-0.188376	-0.142428
Zfyve27	-0.27858	-0.171434
Zfp516	0.324758	0.340395
Psmg1	0.377369	0.299219
Tsen34	-0.395078	-0.420179
Suclg2	-0.218871	-0.357516
Lypd2	0.604381	0.619319
Acsm3	-0.568514	-0.126256
Wls	-0.213631	-0.107442
Spry1	0.370488	0.529467
Dnajc25	0.397862	0.181334
Arsb	0.267487	0.386274
Zfp61	-0.517253	-0.273
Selenop	0.188305	0.259903
Ctsh	0.216829	0.347007
Tgm2	-0.217291	-0.314297
Usf1	-0.378062	-0.422638
Nol11	-0.389537	-0.300107
Rps21	0.40339	-0.16665
Fam32a	0.283204	0.0504767
Zkscan6	-0.501388	-0.453289
Coq8a	-0.241406	-0.219073
Usp8	0.201571	0.172603
Il34	-0.519361	-0.3603
Zfp62	-0.292382	-0.0971789
Thbs1	-0.277971	0.0870445
Hnrnph1	-0.202667	-0.100228
Phlda2	0.537883	0.723518
Thumpd1	-0.352889	-0.45014
Zfp213	-0.575645	-0.321382
Pcmtd2	-0.23509	0.0059831
Vamp7-ps	-0.522857	-0.276995
Abca5	-0.305653	-0.0713875
Sf3a1	0.239768	0.206777
Cyp27b1	0.574732	-0.133415
Atp2b4	0.308265	0.235239
Zfp239	-0.568189	-0.224764
Api5	-0.22689	-0.202355
Lactb	-0.27381	-0.258741
Slc50a1	0.383798	0.153057
Gm43667	0.625429	0.441891
Fbxo22	-0.298157	-0.377283
Epc1	0.28474	0.194821
Slc25a15	-0.294117	-0.383687
Cables1	-0.446092	-0.0810939
Cdkn1b	0.243091	0.395957
D10Jhu81e	-0.261106	-0.32419
Rpl27	-0.596969	-0.528592
Abcf3	-0.266314	-0.425325
4732463B04Rik	0.41173	0.34246
2610203C20Rik	0.52409	0.400473
Gm43162	0.574322	0.206579
Zfp445	-0.243508	-0.204661
Gcsh	-0.25994	-0.195725
Fam105a	-0.505152	-0.361738
Nhsl2	0.273596	0.387906
Psmd5	-0.265383	-0.475513
Timm29	0.222301	0.0153934
Slc22a6	0.260257	0.00396032
Gusb	-0.339184	-0.271225
Rtf1	0.23696	0.0960943
Kcne4	-0.537118	0.108103
Hoxb6	0.250679	0.393183
Ola1	-0.267576	-0.301696
Agap3	0.285175	0.125396
Cpsf7	0.261209	0.25803
Ltn1	-0.280304	-0.0958692
Htt	-0.229381	-0.00324529
Mtmr1	-0.276429	-0.2096
Nadk	-0.202248	-0.231005
Shank3	0.267442	0.189834
Rps6ka1	-0.315219	-0.446026
Anapc16	0.317722	0.330198
5330438D12Rik	0.581212	0.307663
Lgals1	0.405752	0.508473
Abcd4	-0.26704	-0.125575
Wiz	0.243761	0.263576
Rnf20	-0.250336	-0.226974
Zcchc2	0.295466	0.265004
Tcta	-0.340146	-0.467146
Sox13	0.251919	0.292284
Rpl18a	0.394486	0.0354297
Cox5a	0.287215	0.101228
Sf3b1	-0.187443	-0.144198
Gstp1	-0.342447	-0.711486
Dot1l	0.267803	0.183869
Tacstd2	-0.293938	-0.47396
Rab11fip3	-0.189529	-0.12516
Mapk3	0.228145	0.156238
Fbrsl1	0.275978	0.120701
Spock2	0.601178	0.250598
Pomp	0.26875	0.103156
Eef1akmt2	-0.457047	-0.307715
Klf13	0.289881	0.326826
Pias3	0.343462	0.296023
Prss35	-0.621609	-0.00340764
Gopc	-0.259095	-0.161503
Vdac2	0.197424	0.210704
Pfdn1	0.313937	0.0234556
Heatr1	-0.338101	-0.242405
Zc3h4	0.237453	0.288576
C1galt1	-0.24195	-0.157449
Cblb	0.329776	0.342705
Xpo1	-0.236518	-0.110947
Tex261	0.226124	0.0793808
Idnk	0.363518	0.281494
Lbr	-0.366946	-0.499269
Bgn	0.349983	0.52379
Mut	-0.187843	-0.0584854
Armcx2	-0.442607	-0.0341361
Adnp	0.517826	0.598326
Rnf167	0.208653	0.210486
Zbtb33	-0.382986	-0.142833
Dars	-0.240837	-0.336139
Stab2	-0.432659	-0.179821
Rps19	0.335391	-0.112214
Hoxd10	0.347023	0.551762
Srgn	0.335479	0.311311
Skiv2l	-0.223634	-0.245297
[truncated: 1,788 more rows]

## Sheet: Fig4B
	Log2FoldChange (WT_NaHCO3/WT_H2O)	Log2FoldChange (KO_NaHCO3/KO_H2O)
Gm10639	-1.12483	-0.388135
Slc13a3	-0.522985	-0.62448
Ces1e	-0.558971	-0.563026
Nat8f1	-0.587725	-0.528368
Nat8f5	-0.417064	-0.742212
Slc22a22	-0.454917	-0.547427
Enpp6	-0.549886	-0.452143
Ak4	-0.570407	-0.435343
Nat8	-0.363139	-0.671354
Fmo1	-0.409118	-0.470046
Spc25	-0.276978	-0.669406
Nat8f6	-0.347018	-0.519001
Malrd1	-0.319177	-0.547496
Id1	-0.296777	-0.586958
Esr1	-0.495784	-0.34749
Ces1d	-0.411171	-0.416931
Ace2	-0.609076	-0.269044
Slc16a9	-0.480776	-0.331643
Hmgcs1	-0.414537	-0.373687
Fitm1	-0.316818	-0.487988
Arsg	0.462911	0.32445
Nudt19	-0.360156	-0.410698
Acsl1	0.411989	0.343178
Cpeb3	-0.457005	-0.299645
Fam163a	0.333108	0.410064
Iigp1	-0.54375	-0.24966
Hist1h1c	0.31959	0.414187
Ugt2b34	-0.378805	-0.345686
Ugt1a2	-0.77002	-0.169477
Prnp	-0.425206	-0.301944
Mdk	0.57082	0.216982
Cp	0.333585	0.36378
Id3	-0.279237	-0.430538
Slc22a6	-0.245385	-0.48613
Gsta2	-0.401881	-0.293049
Dglucy	-0.362151	-0.323456
mt-Tc	-0.461437	-0.253449
Adap1	0.575183	0.199847
Slc6a20b	-0.465132	-0.242557
mt-Te	-0.409352	-0.271839
Unc13c	-0.537218	-0.20088
Fut9	-0.488362	-0.215703
Slc12a6	-0.43564	-0.237663
Slc35f1	-0.259996	-0.397244
Galnt11	-0.37951	-0.268783
mt-Ta	-0.499974	-0.204002
Cfap65	0.23037	0.424792
Dkk3	0.205117	0.470263
Scarna2	0.449863	0.214326
Ankrd13b	0.524957	0.182008
Lonrf1	-0.491821	-0.192535
Gm16010	0.125901	0.747543
Cyp2j5	-0.376897	-0.248746
Atp4a	-0.2486	-0.375818
Macrod2	-0.434652	-0.214406
Ascc1	-0.249697	-0.372227
Susd2	-0.390404	-0.231581
Pdzk1	-0.34213	-0.259387
Mettl7b	-0.306867	-0.288026
Slc18a1	-0.380698	-0.229025
Cox6b2	0.604726	0.143984
Glud1	-0.217943	-0.3961
mt-Rnr2	-0.285447	-0.301395
Hebp1	-0.227191	-0.378592
Nsdhl	-0.338864	-0.253005
Car2	-0.236227	-0.362394
Loxl4	0.204762	0.415665
Slc46a3	-0.521002	-0.162603
Arl4d	0.533592	0.157936
Cth	-0.418335	-0.201103
Aspg	-0.212792	-0.378625
Ddc	0.310535	0.259374
AC132474.1	0.54036	0.140466
Pm20d1	-0.444381	-0.169972
Slc6a12	0.150691	0.484991
Lims2	-0.185991	-0.389874
Slc9a2	-0.380188	-0.188164
Gm45819	-0.158136	-0.450627
Fcgr2b	-0.408197	-0.173588
Afmid	-0.547108	-0.129319
Aco1	-0.245365	-0.286306
Aqp2	0.198339	0.349368
Cryz	-0.222756	-0.307553
Ddah1	-0.194929	-0.345131
Cirbp	0.422142	0.156092
Plk3	0.796299	0.0816138
Tmem174	-0.383561	-0.169309
Camk1g	0.480879	0.134432
Slc22a2	-0.183386	-0.351244
Aldh1l1	-0.236818	-0.270468
Slc22a8	-0.303962	-0.208338
Prdx6	-0.174014	-0.360144
mt-Nd6	-0.319901	-0.194528
Kcnj16	-0.269019	-0.230851
Slit2	-0.353943	-0.17471
Eci3	-0.427934	-0.144107
Bahcc1	0.163389	0.362339
Ttc39c	-0.170097	-0.346622
Msra	-0.217398	-0.270488
Wwp1	-0.232571	-0.252033
Sardh	-0.271631	-0.210914
Lama1	0.441043	0.126372
Acss2	-0.208368	-0.262745
Plscr2	-0.396105	-0.136036
C1qtnf3	-0.140256	-0.383025
Acox2	-0.168179	-0.318742
Afm	-0.533535	-0.0968743
Tbc1d19	-0.337892	-0.152497
Nupr1	0.148177	0.345177
Ngef	-0.445961	-0.114291
Csrp2	-0.163408	-0.307409
Me1	-0.175106	-0.286298
Col27a1	-0.0844406	-0.590224
Aacs	-0.446996	-0.111093
B3gat2	-0.415534	-0.118824
Susd3	-0.138005	-0.35234
Dusp11	-0.340326	-0.141045
Pecr	-0.146431	-0.327724
Pth1r	-0.144164	-0.324749
Tax1bp1	-0.221407	-0.203382
Fads2	-0.316567	-0.142197
Pcgf2	0.337719	0.133131
Tinag	-0.347006	-0.127547
Adhfe1	-0.255582	-0.171504
Acat1	-0.250717	-0.172807
Tbc1d14	0.375542	0.114628
Rtn4ip1	-0.350859	-0.122169
Car4	0.122015	0.347807
Sugct	-0.45449	-0.0932329
Hgd	-0.311867	-0.132941
Dapk2	0.108386	0.37976
Sqor	-0.160982	-0.255254
Ivd	-0.394929	-0.101768
Fam83g	0.378557	0.105615
Abat	-0.407291	-0.097466
4833439L19Rik	-0.155817	-0.252291
Nox4	-0.484131	-0.0798568
Trps1	-0.419153	-0.0915376
Entpd5	-0.148971	-0.25012
AI838599	0.0940083	0.387398
Gss	-0.146465	-0.247617
Fam126b	-0.308254	-0.117647
Iqgap2	-0.140296	-0.258234
Krt80	-0.405353	-0.0886968
Chuk	-0.12594	-0.285243
Decr2	-0.102209	-0.344757
Sypl2	-0.399855	-0.0879354
Slc13a4	-0.568967	-0.061119
Lrrk2	-0.294868	-0.11636
Cyp2j11	-0.412378	-0.0818329
Il13ra1	-0.436399	-0.0726302
Trim7	-0.387077	-0.0805435
Bcl9l	0.274946	0.11329
Cndp1	-0.501862	-0.0590286
Mettl7a1	-0.0910367	-0.324056
Hibadh	-0.209604	-0.140377
Ly6a	-0.38096	-0.0768628
Aldh6a1	-0.296906	-0.0972569
Rnf152	-0.0950338	-0.291646
Mme	-0.397704	-0.0690747
Cat	-0.0964838	-0.283824
Nuak2	-0.0763825	-0.351427
Tspan3	-0.0880793	-0.303126
Ak3	-0.225016	-0.117469
Gria3	-0.0657929	-0.392098
Pipox	-0.251278	-0.102246
Frmd4b	-0.450716	-0.0567186
Gpd2	0.392596	0.0649168
Smim10l1	-0.308955	-0.0821081
Flcn	0.334228	0.0758789
Rnf181	-0.085544	-0.295111
Fmo5	-0.463664	-0.0544262
Dmgdh	-0.464797	-0.0541882
Dpys	-0.057563	-0.432122
Klhl9	-0.315154	-0.0783122
Gm15848	0.0450735	0.543049
Ndrg2	0.0928464	0.254381
Sh3rf1	-0.476512	-0.0494079
Tmem28	0.0490558	0.478004
Wnt7b	0.0709769	0.321417
Jade2	0.271359	0.0836487
Sox18	-0.440182	-0.0494606
Gm13855	0.0420686	0.501318
Id2	-0.050848	-0.405511
Snhg8	0.55761	0.0357401
Il17rd	0.0559983	0.355331
Scnn1g	0.0788536	0.245814
Abca8a	0.0423413	0.446
Dbt	-0.366229	-0.0511513
Fggy	-0.363555	-0.0514171
Spg7	-0.0710374	-0.249663
Mt2	0.521398	0.0326497
Mir6236	-0.0471632	-0.299594
Smtnl2	0.372996	0.0366323
Stxbp4	-0.486469	-0.0269055
Gstm1	-0.0433285	-0.28104
Dvl1	0.307808	0.0390174
Arnt2	0.380466	0.0308899
Alpl	-0.0317353	-0.357254
Erp44	-0.273577	-0.0413775
Prss35	0.0237736	0.474201
Grhpr	-0.0363079	-0.274679
Gm4524	-0.472169	-0.0210519
Trip6	0.393083	0.0201174
Cyfip2	0.0297557	0.246145
Rnf183	0.0200216	0.361193
Psma1	-0.0272939	-0.239644
Syngr2	-0.026347	-0.237297
Ttyh2	0.402667	0.0123866
Txn1	-0.0161331	-0.300942
Polr3e	0.424751	0.00625692
Itgb6	-0.000419918	0.344903
Hadh	0.00332089	-0.230446
Msrb1	0.00355905	-0.290504
Ephx2	0.00273804	-0.428286
Rps19	0.392049	-0.00635747
Prcp	0.00660598	-0.469162
Shb	0.316733	-0.010637
Spp2	0.0189234	-0.27268
Acaa1b	0.0123857	-0.502241
S100a1	0.0324279	-0.221656
Dhrs4	0.0314967	-0.262002
Cebpb	0.533562	-0.0158712
Hsd17b4	0.0581754	-0.197792
Cox8a	0.0568926	-0.222858
Nkain1	0.0378572	-0.345902
Slc5a1	0.0456613	-0.326991
Cda	0.0704104	-0.27005
Uqcr10	0.0767639	-0.276252
Tmem150a	0.0714158	-0.308818
Itih5	-0.060649	0.418921
Hoga1	0.103857	-0.251142
Sgk1	0.362806	-0.0719065
Atp5g3	0.120741	-0.216412
Glrx5	0.0910225	-0.289479
Cyp4a31	0.0786718	-0.339076
Fth1	0.10115	-0.264574
March9	0.419837	-0.0654037
Fnip2	-0.340685	0.0912053
Col14a1	-0.461177	0.067831
Cdc42ep3	-0.0960151	0.330925
Kcnk5	0.417398	-0.0893211
Nrp2	-0.109933	0.351585
Arrdc2	0.489157	-0.0808078
Dio1	-0.59044	0.0727543
Svopl	0.0965734	-0.455877
Slc51b	0.0979003	-0.485678
Pcx	0.134581	-0.368304
Atp5k	0.18106	-0.283798
Igfbp3	-0.159205	0.351059
Slc22a12	0.199252	-0.296844
Rcan1	0.503813	-0.118401
Tnfsf10	-0.395611	0.15205
Gc	0.131663	-0.468068
S100a10	0.172713	-0.367412
Atp6v1g3	0.17637	-0.378078
Cbr3	0.187706	-0.406728
Slc14a2	-0.17895	0.430528
Gsr	0.273031	-0.283098
Prelp	-0.187573	0.427061
Lpar2	0.515627	-0.164201
Slc52a3	0.277623	-0.341478
Cptp	0.631934	-0.163621
Nr4a1	0.558604	-0.195206
Wfdc16	-0.258561	0.532557
